# Supplementary material for: Cells deficient in base-excision repair reveal cancer hallmarks originating from adjustments to genetic instability
Source: Nucleic Acids Res. 2015 Mar 23;43(7):3667–79. doi: 10.1093/nar/gkv222 (PMC4402536; doi:10.1093/nar/gkv222)
Supplement: SUPPLEMENTARY DATA [file supp_gkv222_nar-00221-d-2015-File010.xlsx]

## Sheet: Sheet1
Cytoplasmic fraction				Nuclear fraction
Accession	Description	RATIO L/M		Accession	Description	RATIO L/M
P01023	Alpha-2-macroglobulin OS=Homo sapiens GN=A2M PE=1 SV=3 - [A2MG_HUMAN]	88.3112		Q8WVM0	Dimethyladenosine transferase 1, mitochondrial OS=Homo sapiens GN=TFB1M PE=1 SV=1 - [TFB1M_HUMAN]	45.809
P02766	Transthyretin OS=Homo sapiens GN=TTR PE=1 SV=1 - [TTHY_HUMAN]	79.4902		H0YDT5	Medium-chain-specific acyl-CoA dehydrogenase, mitochondrial (Fragment) OS=Homo sapiens GN=ACADM PE=2 SV=1 - [H0YDT5_HUMAN]	35.9037
P82094	TATA element modulatory factor OS=Homo sapiens GN=TMF1 PE=1 SV=2 - [TMF1_HUMAN]	10.302		Q96KN1	Protein FAM84B OS=Homo sapiens GN=FAM84B PE=1 SV=1 - [FA84B_HUMAN]	13.2412
Q6UX71-2	Isoform 2 of Plexin domain-containing protein 2 OS=Homo sapiens GN=PLXDC2 - [PXDC2_HUMAN]	9.73257		Q8IWR0-2	Isoform 2 of Zinc finger CCCH domain-containing protein 7A OS=Homo sapiens GN=ZC3H7A - [Z3H7A_HUMAN]	9.512
P13645	Keratin, type I cytoskeletal 10 OS=Homo sapiens GN=KRT10 PE=1 SV=6 - [K1C10_HUMAN]	7.91196		Q9P032	NADH dehydrogenase [ubiquinone] 1 alpha subcomplex assembly factor 4 OS=Homo sapiens GN=NDUFAF4 PE=1 SV=1 - [NDUF4_HUMAN]	7.11709
B4DJ81	NADH-ubiquinone oxidoreductase 75 kDa subunit, mitochondrial OS=Homo sapiens GN=NDUFS1 PE=2 SV=1 - [B4DJ81_HUMAN]	7.24971		O60462-4	Isoform B0 of Neuropilin-2 OS=Homo sapiens GN=NRP2 - [NRP2_HUMAN]	6.98417
B7Z3Q7	Multidrug resistance-associated protein 4 OS=Homo sapiens GN=ABCC4 PE=2 SV=1 - [B7Z3Q7_HUMAN]	6.95672		Q9Y617-2	Isoform 2 of Phosphoserine aminotransferase OS=Homo sapiens GN=PSAT1 - [SERC_HUMAN]	5.58035
H3BM42	Golgi apparatus protein 1 OS=Homo sapiens GN=GLG1 PE=4 SV=1 - [H3BM42_HUMAN]	5.79761		P43007-2	Isoform 2 of Neutral amino acid transporter A OS=Homo sapiens GN=SLC1A4 - [SATT_HUMAN]	5.49163
P02461	Collagen alpha-1(III) chain OS=Homo sapiens GN=COL3A1 PE=1 SV=4 - [CO3A1_HUMAN]	5.76842		P01023	Alpha-2-macroglobulin OS=Homo sapiens GN=A2M PE=1 SV=3 - [A2MG_HUMAN]	5.36303
P39748	Flap endonuclease 1 OS=Homo sapiens GN=FEN1 PE=1 SV=1 - [FEN1_HUMAN]	5.75829		H0Y9J6	Protein transport protein Sec24A (Fragment) OS=Homo sapiens GN=SEC24A PE=4 SV=1 - [H0Y9J6_HUMAN]	5.2762
P02452	Collagen alpha-1(I) chain OS=Homo sapiens GN=COL1A1 PE=1 SV=5 - [CO1A1_HUMAN]	5.7519		Q9NZM3-4	Isoform 4 of Intersectin-2 OS=Homo sapiens GN=ITSN2 - [ITSN2_HUMAN]	4.4545
Q9UPY5	Cystine/glutamate transporter OS=Homo sapiens GN=SLC7A11 PE=1 SV=1 - [XCT_HUMAN]	5.08877		Q8TF01	Arginine/serine-rich protein PNISR OS=Homo sapiens GN=PNISR PE=1 SV=2 - [PNISR_HUMAN]	4.07572
Q5QPP1	UDP-glucose 4-epimerase (Fragment) OS=Homo sapiens GN=GALE PE=2 SV=1 - [Q5QPP1_HUMAN]	5.0037		Q9UPY5	Cystine/glutamate transporter OS=Homo sapiens GN=SLC7A11 PE=1 SV=1 - [XCT_HUMAN]	3.82153
P22492	Histone H1t OS=Homo sapiens GN=HIST1H1T PE=2 SV=4 - [H1T_HUMAN]	4.74257		Q15006	ER membrane protein complex subunit 2 OS=Homo sapiens GN=EMC2 PE=1 SV=1 - [EMC2_HUMAN]	3.78171
P08123	Collagen alpha-2(I) chain OS=Homo sapiens GN=COL1A2 PE=1 SV=7 - [CO1A2_HUMAN]	4.5287		P02461	Collagen alpha-1(III) chain OS=Homo sapiens GN=COL3A1 PE=1 SV=4 - [CO3A1_HUMAN]	3.72006
O75489	NADH dehydrogenase [ubiquinone] iron-sulfur protein 3, mitochondrial OS=Homo sapiens GN=NDUFS3 PE=1 SV=1 - [NDUS3_HUMAN]	4.44497		Q14789	Golgin subfamily B member 1 OS=Homo sapiens GN=GOLGB1 PE=1 SV=2 - [GOGB1_HUMAN]	3.52128
P60891	Ribose-phosphate pyrophosphokinase 1 OS=Homo sapiens GN=PRPS1 PE=1 SV=2 - [PRPS1_HUMAN]	3.8727		Q99735-2	Isoform 2 of Microsomal glutathione S-transferase 2 OS=Homo sapiens GN=MGST2 - [MGST2_HUMAN]	3.4452
K7EMZ9	Protein LSM14 homolog A (Fragment) OS=Homo sapiens GN=LSM14A PE=4 SV=1 - [K7EMZ9_HUMAN]	3.67049		P62995-3	Isoform 3 of Transformer-2 protein homolog beta OS=Homo sapiens GN=TRA2B - [TRA2B_HUMAN]	3.38169
H0YJ74	Bromodomain adjacent to zinc finger domain protein 1A (Fragment) OS=Homo sapiens GN=BAZ1A PE=4 SV=1 - [H0YJ74_HUMAN]	3.6358		P02452	Collagen alpha-1(I) chain OS=Homo sapiens GN=COL1A1 PE=1 SV=5 - [CO1A1_HUMAN]	3.34555
P08572	Collagen alpha-2(IV) chain OS=Homo sapiens GN=COL4A2 PE=1 SV=4 - [CO4A2_HUMAN]	3.40665		P18583-8	Isoform H of Protein SON OS=Homo sapiens GN=SON - [SON_HUMAN]	3.34132
Q16822	Phosphoenolpyruvate carboxykinase [GTP], mitochondrial OS=Homo sapiens GN=PCK2 PE=1 SV=3 - [PCKGM_HUMAN]	3.26271		Q9UHN6-2	Isoform 2 of Transmembrane protein 2 OS=Homo sapiens GN=TMEM2 - [TMEM2_HUMAN]	3.26916
Q9Y617	Phosphoserine aminotransferase OS=Homo sapiens GN=PSAT1 PE=1 SV=2 - [SERC_HUMAN]	3.25219		Q99536	Synaptic vesicle membrane protein VAT-1 homolog OS=Homo sapiens GN=VAT1 PE=1 SV=2 - [VAT1_HUMAN]	3.13223
Q3SY69	Mitochondrial 10-formyltetrahydrofolate dehydrogenase OS=Homo sapiens GN=ALDH1L2 PE=1 SV=2 - [AL1L2_HUMAN]	3.23309		Q9BRX2	Protein pelota homolog OS=Homo sapiens GN=PELO PE=1 SV=2 - [PELO_HUMAN]	3.11886
P13726	Tissue factor OS=Homo sapiens GN=F3 PE=1 SV=1 - [TF_HUMAN]	3.17514		P08123	Collagen alpha-2(I) chain OS=Homo sapiens GN=COL1A2 PE=1 SV=7 - [CO1A2_HUMAN]	3.0011
Q5T985	Inter-alpha-trypsin inhibitor heavy chain H2 OS=Homo sapiens GN=ITIH2 PE=4 SV=1 - [Q5T985_HUMAN]	3.01339		Q9P0S9	Transmembrane protein 14C OS=Homo sapiens GN=TMEM14C PE=1 SV=1 - [TM14C_HUMAN]	3.00108
P16035	Metalloproteinase inhibitor 2 OS=Homo sapiens GN=TIMP2 PE=1 SV=2 - [TIMP2_HUMAN]	3.00697		P15407	Fos-related antigen 1 OS=Homo sapiens GN=FOSL1 PE=1 SV=1 - [FOSL1_HUMAN]	2.95305
P08195-2	Isoform 2 of 4F2 cell-surface antigen heavy chain OS=Homo sapiens GN=SLC3A2 - [4F2_HUMAN]	2.94853		Q9H1J7	Protein Wnt-5b OS=Homo sapiens GN=WNT5B PE=2 SV=2 - [WNT5B_HUMAN]	2.87814
Q16270-2	Isoform 2 of Insulin-like growth factor-binding protein 7 OS=Homo sapiens GN=IGFBP7 - [IBP7_HUMAN]	2.93314		Q16270-2	Isoform 2 of Insulin-like growth factor-binding protein 7 OS=Homo sapiens GN=IGFBP7 - [IBP7_HUMAN]	2.66311
G5E9Z2	Cisplatin resistance related protein CRR9p, isoform CRA_c OS=Homo sapiens GN=CLPTM1L PE=4 SV=1 - [G5E9Z2_HUMAN]	2.87751		Q9NVM1	Protein eva-1 homolog B OS=Homo sapiens GN=EVA1B PE=1 SV=1 - [EVA1B_HUMAN]	2.62904
F6U1T9	Calcineurin subunit B type 1 OS=Homo sapiens GN=PPP3R1 PE=2 SV=1 - [F6U1T9_HUMAN]	2.83776		P08253-2	Isoform 2 of 72 kDa type IV collagenase OS=Homo sapiens GN=MMP2 - [MMP2_HUMAN]	2.59558
Q9Y2Q5-3	Isoform 3 of Ragulator complex protein LAMTOR2 OS=Homo sapiens GN=LAMTOR2 - [LTOR2_HUMAN]	2.78908		P09601	Heme oxygenase 1 OS=Homo sapiens GN=HMOX1 PE=1 SV=1 - [HMOX1_HUMAN]	2.55603
Q9H1J7	Protein Wnt-5b OS=Homo sapiens GN=WNT5B PE=2 SV=2 - [WNT5B_HUMAN]	2.76589		Q7Z650	Bifunctional methylenetetrahydrofolate dehydrogenase/cyclohydrolase, mitochondrial OS=Homo sapiens GN=MTHFD2 PE=2 SV=1 - [Q7Z650_HUMAN]	2.48404
Q01650	Large neutral amino acids transporter small subunit 1 OS=Homo sapiens GN=SLC7A5 PE=1 SV=2 - [LAT1_HUMAN]	2.73068		O14495	Lipid phosphate phosphohydrolase 3 OS=Homo sapiens GN=PPAP2B PE=1 SV=1 - [LPP3_HUMAN]	2.45577
P40261	Nicotinamide N-methyltransferase OS=Homo sapiens GN=NNMT PE=1 SV=1 - [NNMT_HUMAN]	2.72574		G3V3U6	39S ribosomal protein L52, mitochondrial OS=Homo sapiens GN=MRPL52 PE=2 SV=1 - [G3V3U6_HUMAN]	2.43927
P05362	Intercellular adhesion molecule 1 OS=Homo sapiens GN=ICAM1 PE=1 SV=2 - [ICAM1_HUMAN]	2.72317		O95470	Sphingosine-1-phosphate lyase 1 OS=Homo sapiens GN=SGPL1 PE=1 SV=3 - [SGPL1_HUMAN]	2.42193
C9JXK0	Lamin-B receptor (Fragment) OS=Homo sapiens GN=LBR PE=2 SV=1 - [C9JXK0_HUMAN]	2.68323		E9PI26	General transcription factor IIH subunit 1 OS=Homo sapiens GN=GTF2H1 PE=2 SV=1 - [E9PI26_HUMAN]	2.42013
E9PMY3	Protein tyrosine phosphatase type IVA 2 (Fragment) OS=Homo sapiens GN=PTP4A2 PE=2 SV=1 - [E9PMY3_HUMAN]	2.57143		P09493-3	Isoform 3 of Tropomyosin alpha-1 chain OS=Homo sapiens GN=TPM1 - [TPM1_HUMAN]	2.41212
Q12768	WASH complex subunit strumpellin OS=Homo sapiens GN=KIAA0196 PE=1 SV=1 - [STRUM_HUMAN]	2.49959		B4DT58	Zinc finger protein ubi-d4 OS=Homo sapiens GN=DPF2 PE=2 SV=1 - [B4DT58_HUMAN]	2.41107
O75410-8	Isoform 8 of Transforming acidic coiled-coil-containing protein 1 OS=Homo sapiens GN=TACC1 - [TACC1_HUMAN]	2.49581		P08195-2	Isoform 2 of 4F2 cell-surface antigen heavy chain OS=Homo sapiens GN=SLC3A2 - [4F2_HUMAN]	2.40251
Q9Y2A7	Nck-associated protein 1 OS=Homo sapiens GN=NCKAP1 PE=1 SV=1 - [NCKP1_HUMAN]	2.49156		Q92626	Peroxidasin homolog OS=Homo sapiens GN=PXDN PE=1 SV=2 - [PXDN_HUMAN]	2.39179
Q9NZB2	Constitutive coactivator of PPAR-gamma-like protein 1 OS=Homo sapiens GN=FAM120A PE=1 SV=2 - [F120A_HUMAN]	2.4629		P05091	Aldehyde dehydrogenase, mitochondrial OS=Homo sapiens GN=ALDH2 PE=1 SV=2 - [ALDH2_HUMAN]	2.3893
Q15758	Neutral amino acid transporter B(0) OS=Homo sapiens GN=SLC1A5 PE=1 SV=2 - [AAAT_HUMAN]	2.45511		J3KSG2	Cytospin-B (Fragment) OS=Homo sapiens GN=SPECC1 PE=4 SV=1 - [J3KSG2_HUMAN]	2.38329
Q9Y3A3-2	Isoform 2 of MOB-like protein phocein OS=Homo sapiens GN=MOB4 - [PHOCN_HUMAN]	2.44885		Q9NX55	Huntingtin-interacting protein K OS=Homo sapiens GN=HYPK PE=1 SV=2 - [HYPK_HUMAN]	2.35776
C9J060	E3 ubiquitin-protein ligase TRIM22 (Fragment) OS=Homo sapiens GN=TRIM22 PE=2 SV=1 - [C9J060_HUMAN]	2.44804		B7Z588	Tumor necrosis factor receptor superfamily member 10B OS=Homo sapiens GN=TNFRSF10B PE=2 SV=1 - [B7Z588_HUMAN]	2.35427
H0YGA7	Cell adhesion molecule 1 (Fragment) OS=Homo sapiens GN=CADM1 PE=4 SV=1 - [H0YGA7_HUMAN]	2.441		E5RGS7	Uncharacterized protein OS=Homo sapiens PE=2 SV=1 - [E5RGS7_HUMAN]	2.35
Q14332	Frizzled-2 OS=Homo sapiens GN=FZD2 PE=2 SV=1 - [FZD2_HUMAN]	2.40926		H0YGP9	Arginine/serine-rich coiled-coil protein 2 (Fragment) OS=Homo sapiens GN=RSRC2 PE=4 SV=1 - [H0YGP9_HUMAN]	2.31715
P13995	Bifunctional methylenetetrahydrofolate dehydrogenase/cyclohydrolase, mitochondrial OS=Homo sapiens GN=MTHFD2 PE=1 SV=2 - [MTDC_HUMAN]	2.38578		H7C0D5	Protein YIPF4 (Fragment) OS=Homo sapiens GN=YIPF4 PE=2 SV=1 - [H7C0D5_HUMAN]	2.31128
O15118	Niemann-Pick C1 protein OS=Homo sapiens GN=NPC1 PE=1 SV=2 - [NPC1_HUMAN]	2.36278		H0Y9R3	WD repeat-containing protein 26 (Fragment) OS=Homo sapiens GN=WDR26 PE=4 SV=1 - [H0Y9R3_HUMAN]	2.29655
Q13616	Cullin-1 OS=Homo sapiens GN=CUL1 PE=1 SV=2 - [CUL1_HUMAN]	2.35018		I3L0K2	Thioredoxin domain-containing protein 17 OS=Homo sapiens GN=TXNDC17 PE=2 SV=1 - [I3L0K2_HUMAN]	2.2924
P30622-2	Isoform 3 of CAP-Gly domain-containing linker protein 1 OS=Homo sapiens GN=CLIP1 - [CLIP1_HUMAN]	2.34026		Q5SZU1	D-3-phosphoglycerate dehydrogenase OS=Homo sapiens GN=PHGDH PE=2 SV=1 - [Q5SZU1_HUMAN]	2.276
P50416-2	Isoform 2 of Carnitine O-palmitoyltransferase 1, liver isoform OS=Homo sapiens GN=CPT1A - [CPT1A_HUMAN]	2.34		H3BRV9	Nuclear transport factor 2 (Fragment) OS=Homo sapiens GN=NUTF2 PE=2 SV=1 - [H3BRV9_HUMAN]	2.24381
J3KNL6	Protein transport protein Sec16A OS=Homo sapiens GN=SEC16A PE=4 SV=1 - [J3KNL6_HUMAN]	2.33373		Q9Y6M5	Zinc transporter 1 OS=Homo sapiens GN=SLC30A1 PE=1 SV=3 - [ZNT1_HUMAN]	2.22827
P09601	Heme oxygenase 1 OS=Homo sapiens GN=HMOX1 PE=1 SV=1 - [HMOX1_HUMAN]	2.30687		H7C4W1	Integrin beta (Fragment) OS=Homo sapiens GN=ITGB5 PE=3 SV=1 - [H7C4W1_HUMAN]	2.20205
P27487	Dipeptidyl peptidase 4 OS=Homo sapiens GN=DPP4 PE=1 SV=2 - [DPP4_HUMAN]	2.30611		M0QXU7	Mitochondrial import inner membrane translocase subunit TIM44 (Fragment) OS=Homo sapiens GN=TIMM44 PE=4 SV=1 - [M0QXU7_HUMAN]	2.1953
F5H0X8	PDZ and LIM domain protein 5 OS=Homo sapiens GN=PDLIM5 PE=2 SV=1 - [F5H0X8_HUMAN]	2.30241		Q01650	Large neutral amino acids transporter small subunit 1 OS=Homo sapiens GN=SLC7A5 PE=1 SV=2 - [LAT1_HUMAN]	2.19005
O14495	Lipid phosphate phosphohydrolase 3 OS=Homo sapiens GN=PPAP2B PE=1 SV=1 - [LPP3_HUMAN]	2.27542		Q14332	Frizzled-2 OS=Homo sapiens GN=FZD2 PE=2 SV=1 - [FZD2_HUMAN]	2.17978
P84095	Rho-related GTP-binding protein RhoG OS=Homo sapiens GN=RHOG PE=1 SV=1 - [RHOG_HUMAN]	2.27297		Q5RI15	Cytochrome c oxidase protein 20 homolog OS=Homo sapiens GN=COX20 PE=1 SV=2 - [COX20_HUMAN]	2.15399
Q6EMK4	Vasorin OS=Homo sapiens GN=VASN PE=1 SV=1 - [VASN_HUMAN]	2.25864		P09486	SPARC OS=Homo sapiens GN=SPARC PE=1 SV=1 - [SPRC_HUMAN]	2.15118
C9J4A7	Uncharacterized protein (Fragment) OS=Homo sapiens PE=4 SV=1 - [C9J4A7_HUMAN]	2.24775		Q9BV38	WD repeat-containing protein 18 OS=Homo sapiens GN=WDR18 PE=1 SV=2 - [WDR18_HUMAN]	2.14953
H0YJH8	V-type proton ATPase subunit D (Fragment) OS=Homo sapiens GN=ATP6V1D PE=2 SV=1 - [H0YJH8_HUMAN]	2.24569		K7EIX4	Metalloproteinase inhibitor 2 OS=Homo sapiens GN=TIMP2 PE=4 SV=1 - [K7EIX4_HUMAN]	2.14787
Q14139	Ubiquitin conjugation factor E4 A OS=Homo sapiens GN=UBE4A PE=1 SV=2 - [UBE4A_HUMAN]	2.23058		H7BY82	Collagen alpha-1(V) chain (Fragment) OS=Homo sapiens GN=COL5A1 PE=4 SV=1 - [H7BY82_HUMAN]	2.14498
B4E3E5	Segment polarity protein dishevelled homolog DVL-3 OS=Homo sapiens GN=DVL3 PE=2 SV=1 - [B4E3E5_HUMAN]	2.22652		Q9Y625	Glypican-6 OS=Homo sapiens GN=GPC6 PE=1 SV=1 - [GPC6_HUMAN]	2.12977
Q15642-4	Isoform 4 of Cdc42-interacting protein 4 OS=Homo sapiens GN=TRIP10 - [CIP4_HUMAN]	2.20065		H7C046	Neutral cholesterol ester hydrolase 1 (Fragment) OS=Homo sapiens GN=NCEH1 PE=4 SV=1 - [H7C046_HUMAN]	2.12649
Q13308	Inactive tyrosine-protein kinase 7 OS=Homo sapiens GN=PTK7 PE=1 SV=2 - [PTK7_HUMAN]	2.19764		E7EUG6	General transcription factor IIF subunit 1 OS=Homo sapiens GN=GTF2F1 PE=2 SV=1 - [E7EUG6_HUMAN]	2.12458
Q9Y625	Glypican-6 OS=Homo sapiens GN=GPC6 PE=1 SV=1 - [GPC6_HUMAN]	2.18971		P67936	Tropomyosin alpha-4 chain OS=Homo sapiens GN=TPM4 PE=1 SV=3 - [TPM4_HUMAN]	2.11036
Q01658	Protein Dr1 OS=Homo sapiens GN=DR1 PE=1 SV=1 - [NC2B_HUMAN]	2.1704		C0H5Y7	BAK1 protein OS=Homo sapiens GN=BAK1 PE=2 SV=1 - [C0H5Y7_HUMAN]	2.10741
H7BYP0	Epidermal growth factor receptor substrate 15 OS=Homo sapiens GN=EPS15 PE=2 SV=1 - [H7BYP0_HUMAN]	2.16969		E7EVG2	Protein polybromo-1 (Fragment) OS=Homo sapiens GN=PBRM1 PE=2 SV=1 - [E7EVG2_HUMAN]	2.10349
P62873	Guanine nucleotide-binding protein G(I)/G(S)/G(T) subunit beta-1 OS=Homo sapiens GN=GNB1 PE=1 SV=3 - [GBB1_HUMAN]	2.16034		Q8WX93-4	Isoform 4 of Palladin OS=Homo sapiens GN=PALLD - [PALLD_HUMAN]	2.08565
Q96N66-2	Isoform 2 of Lysophospholipid acyltransferase 7 OS=Homo sapiens GN=MBOAT7 - [MBOA7_HUMAN]	2.14638		Q5T706	Transmembrane protein 59 (Fragment) OS=Homo sapiens GN=TMEM59 PE=4 SV=1 - [Q5T706_HUMAN]	2.07994
P08253-2	Isoform 2 of 72 kDa type IV collagenase OS=Homo sapiens GN=MMP2 - [MMP2_HUMAN]	2.11253		D6RGY8	Protein YIPF3 (Fragment) OS=Homo sapiens GN=YIPF3 PE=2 SV=1 - [D6RGY8_HUMAN]	2.07735
Q15386	Ubiquitin-protein ligase E3C OS=Homo sapiens GN=UBE3C PE=1 SV=3 - [UBE3C_HUMAN]	2.09913		O43852-2	Isoform 2 of Calumenin OS=Homo sapiens GN=CALU - [CALU_HUMAN]	2.06995
Q7Z5L9-2	Isoform 2 of Interferon regulatory factor 2-binding protein 2 OS=Homo sapiens GN=IRF2BP2 - [I2BP2_HUMAN]	2.07991		Q15599-2	Isoform 2 of Na(+)/H(+) exchange regulatory cofactor NHE-RF2 OS=Homo sapiens GN=SLC9A3R2 - [NHRF2_HUMAN]	2.05413
Q15836	Vesicle-associated membrane protein 3 OS=Homo sapiens GN=VAMP3 PE=1 SV=3 - [VAMP3_HUMAN]	2.07254		Q7Z4F1	Low-density lipoprotein receptor-related protein 10 OS=Homo sapiens GN=LRP10 PE=1 SV=2 - [LRP10_HUMAN]	2.04757
P18859	ATP synthase-coupling factor 6, mitochondrial OS=Homo sapiens GN=ATP5J PE=1 SV=1 - [ATP5J_HUMAN]	2.0719		E9PQN7	Etoposide-induced protein 2.4 homolog (Fragment) OS=Homo sapiens GN=EI24 PE=4 SV=1 - [E9PQN7_HUMAN]	2.03583
C9JBI3	Phosphoserine phosphatase (Fragment) OS=Homo sapiens GN=PSPH PE=2 SV=1 - [C9JBI3_HUMAN]	2.03788		Q96IZ0	PRKC apoptosis WT1 regulator protein OS=Homo sapiens GN=PAWR PE=1 SV=1 - [PAWR_HUMAN]	2.03527
Q96RS6-3	Isoform 3 of NudC domain-containing protein 1 OS=Homo sapiens GN=NUDCD1 - [NUDC1_HUMAN]	2.03762		F5GWX2	Heme-binding protein 1 OS=Homo sapiens GN=HEBP1 PE=2 SV=1 - [F5GWX2_HUMAN]	2.02009
P13798	Acylamino-acid-releasing enzyme OS=Homo sapiens GN=APEH PE=1 SV=4 - [ACPH_HUMAN]	2.03373		Q9Y570-3	Isoform 3 of Protein phosphatase methylesterase 1 OS=Homo sapiens GN=PPME1 - [PPME1_HUMAN]	1.99928
C9J519	Dyslexia-associated protein KIAA0319-like protein OS=Homo sapiens GN=KIAA0319L PE=2 SV=1 - [C9J519_HUMAN]	2.01312		Q27J81-2	Isoform 2 of Inverted formin-2 OS=Homo sapiens GN=INF2 - [INF2_HUMAN]	1.97465
K7ENL3	Signal transducer and activator of transcription 3 OS=Homo sapiens GN=STAT3 PE=4 SV=1 - [K7ENL3_HUMAN]	1.98991		F8W7Q4	Protein FAM162A OS=Homo sapiens GN=FAM162A PE=2 SV=1 - [F8W7Q4_HUMAN]	1.95654
Q96KP1	Exocyst complex component 2 OS=Homo sapiens GN=EXOC2 PE=1 SV=1 - [EXOC2_HUMAN]	1.98869		Q6P6C2	RNA demethylase ALKBH5 OS=Homo sapiens GN=ALKBH5 PE=1 SV=2 - [ALKB5_HUMAN]	1.95578
P51805	Plexin-A3 OS=Homo sapiens GN=PLXNA3 PE=1 SV=2 - [PLXA3_HUMAN]	1.985		Q7Z777	CLPB protein OS=Homo sapiens GN=CLPB PE=2 SV=1 - [Q7Z777_HUMAN]	1.95351
O43175	D-3-phosphoglycerate dehydrogenase OS=Homo sapiens GN=PHGDH PE=1 SV=4 - [SERA_HUMAN]	1.98211		Q8N488	RING1 and YY1-binding protein OS=Homo sapiens GN=RYBP PE=1 SV=2 - [RYBP_HUMAN]	1.94952
P84157	Matrix-remodeling-associated protein 7 OS=Homo sapiens GN=MXRA7 PE=1 SV=1 - [MXRA7_HUMAN]	1.97851		P08172	Muscarinic acetylcholine receptor M2 OS=Homo sapiens GN=CHRM2 PE=1 SV=1 - [ACM2_HUMAN]	1.94647
P08243-2	Isoform 2 of Asparagine synthetase [glutamine-hydrolyzing] OS=Homo sapiens GN=ASNS - [ASNS_HUMAN]	1.97797		E5RIY0	Transmembrane protein 55A OS=Homo sapiens GN=TMEM55A PE=2 SV=1 - [E5RIY0_HUMAN]	1.94433
Q8WX93-4	Isoform 4 of Palladin OS=Homo sapiens GN=PALLD - [PALLD_HUMAN]	1.97646		Q5T985	Inter-alpha-trypsin inhibitor heavy chain H2 OS=Homo sapiens GN=ITIH2 PE=4 SV=1 - [Q5T985_HUMAN]	1.93798
E5RHW4	Erlin-2 (Fragment) OS=Homo sapiens GN=ERLIN2 PE=2 SV=1 - [E5RHW4_HUMAN]	1.97541		P49023-4	Isoform 4 of Paxillin OS=Homo sapiens GN=PXN - [PAXI_HUMAN]	1.93289
Q66K14-2	Isoform 2 of TBC1 domain family member 9B OS=Homo sapiens GN=TBC1D9B - [TBC9B_HUMAN]	1.96217		P63151	Serine/threonine-protein phosphatase 2A 55 kDa regulatory subunit B alpha isoform OS=Homo sapiens GN=PPP2R2A PE=1 SV=1 - [2ABA_HUMAN]	1.92795
A0FGR8-4	Isoform 4 of Extended synaptotagmin-2 OS=Homo sapiens GN=ESYT2 - [ESYT2_HUMAN]	1.95533		P36543-3	Isoform 3 of V-type proton ATPase subunit E 1 OS=Homo sapiens GN=ATP6V1E1 - [VATE1_HUMAN]	1.92061
D6RBF6	3-hydroxybutyrate dehydrogenase type 2 OS=Homo sapiens GN=BDH2 PE=2 SV=1 - [D6RBF6_HUMAN]	1.94928		P22694-8	Isoform 8 of cAMP-dependent protein kinase catalytic subunit beta OS=Homo sapiens GN=PRKACB - [KAPCB_HUMAN]	1.91567
Q99653	Calcineurin B homologous protein 1 OS=Homo sapiens GN=CHP1 PE=1 SV=3 - [CHP1_HUMAN]	1.94606		Q15758	Neutral amino acid transporter B(0) OS=Homo sapiens GN=SLC1A5 PE=1 SV=2 - [AAAT_HUMAN]	1.9074
P07942	Laminin subunit beta-1 OS=Homo sapiens GN=LAMB1 PE=1 SV=2 - [LAMB1_HUMAN]	1.94549		Q9NQX7	Integral membrane protein 2C OS=Homo sapiens GN=ITM2C PE=1 SV=1 - [ITM2C_HUMAN]	1.90211
H3BUG4	Anamorsin OS=Homo sapiens GN=CIAPIN1 PE=2 SV=1 - [H3BUG4_HUMAN]	1.94514		P55287-2	Isoform 2 of Cadherin-11 OS=Homo sapiens GN=CDH11 - [CAD11_HUMAN]	1.90171
P08648	Integrin alpha-5 OS=Homo sapiens GN=ITGA5 PE=1 SV=2 - [ITA5_HUMAN]	1.92599		P07951-2	Isoform 2 of Tropomyosin beta chain OS=Homo sapiens GN=TPM2 - [TPM2_HUMAN]	1.90117
B7Z588	Tumor necrosis factor receptor superfamily member 10B OS=Homo sapiens GN=TNFRSF10B PE=2 SV=1 - [B7Z588_HUMAN]	1.89515		F8VR28	Dynamin-1-like protein OS=Homo sapiens GN=DNM1L PE=2 SV=1 - [F8VR28_HUMAN]	1.89062
F6U784	Ras-related protein Rap-2a OS=Homo sapiens GN=RAP2A PE=2 SV=1 - [F6U784_HUMAN]	1.87522		O60565	Gremlin-1 OS=Homo sapiens GN=GREM1 PE=1 SV=1 - [GREM1_HUMAN]	1.8849
P33527-8	Isoform 8 of Multidrug resistance-associated protein 1 OS=Homo sapiens GN=ABCC1 - [MRP1_HUMAN]	1.86368		Q16739	Ceramide glucosyltransferase OS=Homo sapiens GN=UGCG PE=1 SV=1 - [CEGT_HUMAN]	1.88243
R4GNH8	Cullin-2 OS=Homo sapiens GN=CUL2 PE=4 SV=1 - [R4GNH8_HUMAN]	1.86086		Q96AC1-2	Isoform 2 of Fermitin family homolog 2 OS=Homo sapiens GN=FERMT2 - [FERM2_HUMAN]	1.88208
Q7Z4F1	Low-density lipoprotein receptor-related protein 10 OS=Homo sapiens GN=LRP10 PE=1 SV=2 - [LRP10_HUMAN]	1.85864		Q9Y2U8	Inner nuclear membrane protein Man1 OS=Homo sapiens GN=LEMD3 PE=1 SV=2 - [MAN1_HUMAN]	1.87589
O14787-2	Isoform 2 of Transportin-2 OS=Homo sapiens GN=TNPO2 - [TNPO2_HUMAN]	1.84854		O00116	Alkyldihydroxyacetonephosphate synthase, peroxisomal OS=Homo sapiens GN=AGPS PE=1 SV=1 - [ADAS_HUMAN]	1.86975
A6PWM2	Cysteine-rich with EGF-like domain protein 2 (Fragment) OS=Homo sapiens GN=CRELD2 PE=2 SV=1 - [A6PWM2_HUMAN]	1.84553		Q9H4L5-4	Isoform 1d of Oxysterol-binding protein-related protein 3 OS=Homo sapiens GN=OSBPL3 - [OSBL3_HUMAN]	1.84283
Q92626	Peroxidasin homolog OS=Homo sapiens GN=PXDN PE=1 SV=2 - [PXDN_HUMAN]	1.84097		F5H843	Monocarboxylate transporter 2 OS=Homo sapiens GN=SLC16A7 PE=2 SV=1 - [F5H843_HUMAN]	1.83943
B8ZZA8	Glutaminase kidney isoform, mitochondrial OS=Homo sapiens GN=GLS PE=2 SV=1 - [B8ZZA8_HUMAN]	1.83877		P23381-2	Isoform 2 of Tryptophan--tRNA ligase, cytoplasmic OS=Homo sapiens GN=WARS - [SYWC_HUMAN]	1.83902
P55011-3	Isoform 2 of Solute carrier family 12 member 2 OS=Homo sapiens GN=SLC12A2 - [S12A2_HUMAN]	1.83374		E9PG40	Gamma-secretase C-terminal fragment 59 OS=Homo sapiens GN=APP PE=2 SV=1 - [E9PG40_HUMAN]	1.81572
Q9Y6W5	Wiskott-Aldrich syndrome protein family member 2 OS=Homo sapiens GN=WASF2 PE=1 SV=3 - [WASF2_HUMAN]	1.82927		B4DZ85	Nuclear receptor coactivator 4 OS=Homo sapiens GN=NCOA4 PE=2 SV=1 - [B4DZ85_HUMAN]	1.81266
E7EXA3	NIF3-like protein 1 (Fragment) OS=Homo sapiens GN=NIF3L1 PE=2 SV=1 - [E7EXA3_HUMAN]	1.82884		B3KTB2	Ephrin type-B receptor 1 OS=Homo sapiens GN=EPHB1 PE=2 SV=1 - [B3KTB2_HUMAN]	1.81119
P29992	Guanine nucleotide-binding protein subunit alpha-11 OS=Homo sapiens GN=GNA11 PE=1 SV=2 - [GNA11_HUMAN]	1.81818		E5RJB8	Syndecan-2 (Fragment) OS=Homo sapiens GN=SDC2 PE=4 SV=1 - [E5RJB8_HUMAN]	1.81034
P40189-3	Isoform 3 of Interleukin-6 receptor subunit beta OS=Homo sapiens GN=IL6ST - [IL6RB_HUMAN]	1.81616		Q9H1E3-2	Isoform 2 of Nuclear ubiquitous casein and cyclin-dependent kinase substrate 1 OS=Homo sapiens GN=NUCKS1 - [NUCKS_HUMAN]	1.80017
H0Y970	Adaptin ear-binding coat-associated protein 2 (Fragment) OS=Homo sapiens GN=NECAP2 PE=4 SV=1 - [H0Y970_HUMAN]	1.81212		P30041	Peroxiredoxin-6 OS=Homo sapiens GN=PRDX6 PE=1 SV=3 - [PRDX6_HUMAN]	1.78933
H0YDX2	ER membrane protein complex subunit 7 (Fragment) OS=Homo sapiens GN=EMC7 PE=2 SV=1 - [H0YDX2_HUMAN]	1.79541		Q00839	Heterogeneous nuclear ribonucleoprotein U OS=Homo sapiens GN=HNRNPU PE=1 SV=6 - [HNRPU_HUMAN]	1.78621
Q4V9L6	Transmembrane protein 119 OS=Homo sapiens GN=TMEM119 PE=2 SV=1 - [TM119_HUMAN]	1.7941		Q8WXI9	Transcriptional repressor p66-beta OS=Homo sapiens GN=GATAD2B PE=1 SV=1 - [P66B_HUMAN]	1.78482
G3V3Z5	Protein FAM177A1 (Fragment) OS=Homo sapiens GN=FAM177A1 PE=2 SV=1 - [G3V3Z5_HUMAN]	1.79089		Q9UEY8-2	Isoform 1 of Gamma-adducin OS=Homo sapiens GN=ADD3 - [ADDG_HUMAN]	1.78039
P48059-2	Isoform 2 of LIM and senescent cell antigen-like-containing domain protein 1 OS=Homo sapiens GN=LIMS1 - [LIMS1_HUMAN]	1.78968		B1AK81	GPI-anchor transamidase OS=Homo sapiens GN=PIGK PE=4 SV=1 - [B1AK81_HUMAN]	1.77368
C9JPS1	Mitotic spindle assembly checkpoint protein MAD1 (Fragment) OS=Homo sapiens GN=MAD1L1 PE=2 SV=1 - [C9JPS1_HUMAN]	1.78034		P23497	Nuclear autoantigen Sp-100 OS=Homo sapiens GN=SP100 PE=1 SV=3 - [SP100_HUMAN]	1.77115
P12270	Nucleoprotein TPR OS=Homo sapiens GN=TPR PE=1 SV=3 - [TPR_HUMAN]	1.7742		E5RHD8	Focal adhesion kinase 1 OS=Homo sapiens GN=PTK2 PE=2 SV=1 - [E5RHD8_HUMAN]	1.76754
Q9NZV1	Cysteine-rich motor neuron 1 protein OS=Homo sapiens GN=CRIM1 PE=1 SV=1 - [CRIM1_HUMAN]	1.77231		O95573	Long-chain-fatty-acid--CoA ligase 3 OS=Homo sapiens GN=ACSL3 PE=1 SV=3 - [ACSL3_HUMAN]	1.76693
O95297-4	Isoform 4 of Myelin protein zero-like protein 1 OS=Homo sapiens GN=MPZL1 - [MPZL1_HUMAN]	1.75607		O95816	BAG family molecular chaperone regulator 2 OS=Homo sapiens GN=BAG2 PE=1 SV=1 - [BAG2_HUMAN]	1.76492
O94919	Endonuclease domain-containing 1 protein OS=Homo sapiens GN=ENDOD1 PE=1 SV=2 - [ENDD1_HUMAN]	1.74506		Q96DA6-2	Isoform 2 of Mitochondrial import inner membrane translocase subunit TIM14 OS=Homo sapiens GN=DNAJC19 - [TIM14_HUMAN]	1.74934
O43493-4	Isoform 4 of Trans-Golgi network integral membrane protein 2 OS=Homo sapiens GN=TGOLN2 - [TGON2_HUMAN]	1.74418		Q05682-5	Isoform 5 of Caldesmon OS=Homo sapiens GN=CALD1 - [CALD1_HUMAN]	1.74223
P15151-3	Isoform Gamma of Poliovirus receptor OS=Homo sapiens GN=PVR - [PVR_HUMAN]	1.74202		Q9NRZ7-2	Isoform 2 of 1-acyl-sn-glycerol-3-phosphate acyltransferase gamma OS=Homo sapiens GN=AGPAT3 - [PLCC_HUMAN]	1.73943
I3L331	Phosphoribosyl pyrophosphate synthase-associated protein 2 (Fragment) OS=Homo sapiens GN=PRPSAP2 PE=2 SV=1 - [I3L331_HUMAN]	1.74115		P48059-2	Isoform 2 of LIM and senescent cell antigen-like-containing domain protein 1 OS=Homo sapiens GN=LIMS1 - [LIMS1_HUMAN]	1.73143
P05141	ADP/ATP translocase 2 OS=Homo sapiens GN=SLC25A5 PE=1 SV=7 - [ADT2_HUMAN]	1.74036		Q6PJE1	NUP107 protein OS=Homo sapiens GN=NUP107 PE=2 SV=1 - [Q6PJE1_HUMAN]	1.73041
H0YGT2	Cation-dependent mannose-6-phosphate receptor (Fragment) OS=Homo sapiens GN=M6PR PE=4 SV=1 - [H0YGT2_HUMAN]	1.71693		Q92974-3	Isoform 3 of Rho guanine nucleotide exchange factor 2 OS=Homo sapiens GN=ARHGEF2 - [ARHG2_HUMAN]	1.73005
P10253	Lysosomal alpha-glucosidase OS=Homo sapiens GN=GAA PE=1 SV=4 - [LYAG_HUMAN]	1.71691		Q9Y3D8-2	Isoform 3 of Adenylate kinase isoenzyme 6 OS=Homo sapiens GN=TAF9 - [KAD6_HUMAN]	1.72551
P00390-2	Isoform Cytoplasmic of Glutathione reductase, mitochondrial OS=Homo sapiens GN=GSR - [GSHR_HUMAN]	1.71446		Q5JR49	High affinity cationic amino acid transporter 1 (Fragment) OS=Homo sapiens GN=SLC7A1 PE=2 SV=1 - [Q5JR49_HUMAN]	1.72253
P42765	3-ketoacyl-CoA thiolase, mitochondrial OS=Homo sapiens GN=ACAA2 PE=1 SV=2 - [THIM_HUMAN]	1.70668		B1AH59	Activating signal cointegrator 1 complex subunit 2 (Fragment) OS=Homo sapiens GN=ASCC2 PE=2 SV=1 - [B1AH59_HUMAN]	1.72069
Q9NVM1	Protein eva-1 homolog B OS=Homo sapiens GN=EVA1B PE=1 SV=1 - [EVA1B_HUMAN]	1.70643		P56199	Integrin alpha-1 OS=Homo sapiens GN=ITGA1 PE=1 SV=2 - [ITA1_HUMAN]	1.72037
Q8WTS6	Histone-lysine N-methyltransferase SETD7 OS=Homo sapiens GN=SETD7 PE=1 SV=1 - [SETD7_HUMAN]	1.7017		O43293-2	Isoform 2 of Death-associated protein kinase 3 OS=Homo sapiens GN=DAPK3 - [DAPK3_HUMAN]	1.71723
O00469	Procollagen-lysine,2-oxoglutarate 5-dioxygenase 2 OS=Homo sapiens GN=PLOD2 PE=1 SV=2 - [PLOD2_HUMAN]	1.69534		P62736	Actin, aortic smooth muscle OS=Homo sapiens GN=ACTA2 PE=1 SV=1 - [ACTA_HUMAN]	1.71257
P23381	Tryptophan--tRNA ligase, cytoplasmic OS=Homo sapiens GN=WARS PE=1 SV=2 - [SYWC_HUMAN]	1.69432		Q9Y2H6-2	Isoform 2 of Fibronectin type-III domain-containing protein 3A OS=Homo sapiens GN=FNDC3A - [FND3A_HUMAN]	1.71042
P54687-4	Isoform 4 of Branched-chain-amino-acid aminotransferase, cytosolic OS=Homo sapiens GN=BCAT1 - [BCAT1_HUMAN]	1.69322		Q96KC8	DnaJ homolog subfamily C member 1 OS=Homo sapiens GN=DNAJC1 PE=1 SV=1 - [DNJC1_HUMAN]	1.71016
E9PJC7	CD82 antigen (Fragment) OS=Homo sapiens GN=CD82 PE=2 SV=1 - [E9PJC7_HUMAN]	1.69213		Q9NY12-2	Isoform 2 of H/ACA ribonucleoprotein complex subunit 1 OS=Homo sapiens GN=GAR1 - [GAR1_HUMAN]	1.70302
Q14165	Malectin OS=Homo sapiens GN=MLEC PE=1 SV=1 - [MLEC_HUMAN]	1.69146		Q9Y2R0	Cytochrome c oxidase assembly protein 3 homolog, mitochondrial OS=Homo sapiens GN=COA3 PE=1 SV=1 - [COA3_HUMAN]	1.70197
P01111	GTPase NRas OS=Homo sapiens GN=NRAS PE=1 SV=1 - [RASN_HUMAN]	1.68677		P07942	Laminin subunit beta-1 OS=Homo sapiens GN=LAMB1 PE=1 SV=2 - [LAMB1_HUMAN]	1.70181
H7BZY1	Sodium-dependent phosphate transporter 1 (Fragment) OS=Homo sapiens GN=SLC20A1 PE=4 SV=1 - [H7BZY1_HUMAN]	1.68418		H0YJ10	Uncharacterized protein (Fragment) OS=Homo sapiens PE=4 SV=1 - [H0YJ10_HUMAN]	1.69887
O95183	Vesicle-associated membrane protein 5 OS=Homo sapiens GN=VAMP5 PE=1 SV=1 - [VAMP5_HUMAN]	1.68413		P16234	Platelet-derived growth factor receptor alpha OS=Homo sapiens GN=PDGFRA PE=1 SV=1 - [PGFRA_HUMAN]	1.69812
P61587	Rho-related GTP-binding protein RhoE OS=Homo sapiens GN=RND3 PE=1 SV=1 - [RND3_HUMAN]	1.68169		B9ZVN9	DNA-directed RNA polymerase OS=Homo sapiens GN=POLR1A PE=2 SV=1 - [B9ZVN9_HUMAN]	1.69615
B0V111	Flotillin-1 (Fragment) OS=Homo sapiens GN=FLOT1 PE=2 SV=1 - [B0V111_HUMAN]	1.68138		O00442	RNA 3'-terminal phosphate cyclase OS=Homo sapiens GN=RTCA PE=1 SV=1 - [RTCA_HUMAN]	1.69445
H3BNP9	Sulfide:quinone oxidoreductase, mitochondrial (Fragment) OS=Homo sapiens GN=SQRDL PE=4 SV=1 - [H3BNP9_HUMAN]	1.67659		P45877	Peptidyl-prolyl cis-trans isomerase C OS=Homo sapiens GN=PPIC PE=1 SV=1 - [PPIC_HUMAN]	1.69148
D6RDM7	Ubiquitin-conjugating enzyme E2 K (Fragment) OS=Homo sapiens GN=UBE2K PE=2 SV=1 - [D6RDM7_HUMAN]	1.6728		P24844	Myosin regulatory light polypeptide 9 OS=Homo sapiens GN=MYL9 PE=1 SV=4 - [MYL9_HUMAN]	1.69108
Q9UMX5	Neudesin OS=Homo sapiens GN=NENF PE=1 SV=1 - [NENF_HUMAN]	1.65201		Q8IWE2	Protein NOXP20 OS=Homo sapiens GN=FAM114A1 PE=1 SV=2 - [NXP20_HUMAN]	1.67921
Q9H1B7	Interferon regulatory factor 2-binding protein-like OS=Homo sapiens GN=IRF2BPL PE=1 SV=1 - [I2BPL_HUMAN]	1.65114		P50416	Carnitine O-palmitoyltransferase 1, liver isoform OS=Homo sapiens GN=CPT1A PE=1 SV=2 - [CPT1A_HUMAN]	1.67421
Q2M389	WASH complex subunit 7 OS=Homo sapiens GN=KIAA1033 PE=1 SV=2 - [WASH7_HUMAN]	1.65006		H7BZK3	DnaJ homolog subfamily B member 14 (Fragment) OS=Homo sapiens GN=DNAJB14 PE=4 SV=1 - [H7BZK3_HUMAN]	1.67343
B7Z382	Cytosolic purine 5'-nucleotidase OS=Homo sapiens GN=NT5C2 PE=2 SV=1 - [B7Z382_HUMAN]	1.64908		Q9NW21	Protein FAM49B OS=Homo sapiens GN=FAM49B PE=2 SV=1 - [Q9NW21_HUMAN]	1.67053
Q8NBF2	NHL repeat-containing protein 2 OS=Homo sapiens GN=NHLRC2 PE=1 SV=1 - [NHLC2_HUMAN]	1.64886		O60828-10	Isoform 10 of Polyglutamine-binding protein 1 OS=Homo sapiens GN=PQBP1 - [PQBP1_HUMAN]	1.66886
B7Z6B8	2,4-dienoyl-CoA reductase, mitochondrial OS=Homo sapiens GN=DECR1 PE=2 SV=1 - [B7Z6B8_HUMAN]	1.64265		P35052	Glypican-1 OS=Homo sapiens GN=GPC1 PE=1 SV=2 - [GPC1_HUMAN]	1.66529
K7ENZ6	Protein FAM134C OS=Homo sapiens GN=FAM134C PE=4 SV=1 - [K7ENZ6_HUMAN]	1.63942		B4E3K9	Superoxide dismutase OS=Homo sapiens GN=SOD2 PE=2 SV=1 - [B4E3K9_HUMAN]	1.66497
Q01081-4	Isoform 4 of Splicing factor U2AF 35 kDa subunit OS=Homo sapiens GN=U2AF1 - [U2AF1_HUMAN]	1.63397		Q5VT94	Growth hormone-inducible transmembrane protein OS=Homo sapiens GN=GHITM PE=2 SV=1 - [Q5VT94_HUMAN]	1.66317
P16278-3	Isoform 3 of Beta-galactosidase OS=Homo sapiens GN=GLB1 - [BGAL_HUMAN]	1.63131		E9PLM9	Vacuolar protein sorting-associated protein 28 homolog OS=Homo sapiens GN=VPS28 PE=4 SV=1 - [E9PLM9_HUMAN]	1.64969
F8WAR6	Kinesin-like protein KIF3C OS=Homo sapiens GN=KIF3C PE=2 SV=1 - [F8WAR6_HUMAN]	1.62618		Q9H4I9	Single-pass membrane protein with aspartate-rich tail 1, mitochondrial OS=Homo sapiens GN=SMDT1 PE=2 SV=1 - [SMDT1_HUMAN]	1.64229
O76031	ATP-dependent Clp protease ATP-binding subunit clpX-like, mitochondrial OS=Homo sapiens GN=CLPX PE=1 SV=2 - [CLPX_HUMAN]	1.61621		A6NLG9	Biglycan OS=Homo sapiens GN=BGN PE=2 SV=1 - [A6NLG9_HUMAN]	1.64101
P51809-3	Isoform 3 of Vesicle-associated membrane protein 7 OS=Homo sapiens GN=VAMP7 - [VAMP7_HUMAN]	1.61277		Q07960	Rho GTPase-activating protein 1 OS=Homo sapiens GN=ARHGAP1 PE=1 SV=1 - [RHG01_HUMAN]	1.64045
Q9NYL9	Tropomodulin-3 OS=Homo sapiens GN=TMOD3 PE=1 SV=1 - [TMOD3_HUMAN]	1.61099		O75369-6	Isoform 6 of Filamin-B OS=Homo sapiens GN=FLNB - [FLNB_HUMAN]	1.6396
H0YJ34	Fermitin family homolog 2 (Fragment) OS=Homo sapiens GN=FERMT2 PE=2 SV=1 - [H0YJ34_HUMAN]	1.60832		O60353-2	Isoform 2 of Frizzled-6 OS=Homo sapiens GN=FZD6 - [FZD6_HUMAN]	1.63883
E9PG40	Gamma-secretase C-terminal fragment 59 OS=Homo sapiens GN=APP PE=2 SV=1 - [E9PG40_HUMAN]	1.60783		Q96S52	GPI transamidase component PIG-S OS=Homo sapiens GN=PIGS PE=1 SV=3 - [PIGS_HUMAN]	1.63252
K7EM11	PDZ domain-containing protein GIPC1 (Fragment) OS=Homo sapiens GN=GIPC1 PE=4 SV=1 - [K7EM11_HUMAN]	1.60718		K7ENE3	Vacuolar protein-sorting-associated protein 25 (Fragment) OS=Homo sapiens GN=VPS25 PE=4 SV=1 - [K7ENE3_HUMAN]	1.62833
P30085	UMP-CMP kinase OS=Homo sapiens GN=CMPK1 PE=1 SV=3 - [KCY_HUMAN]	1.59641		Q9NYL9	Tropomodulin-3 OS=Homo sapiens GN=TMOD3 PE=1 SV=1 - [TMOD3_HUMAN]	1.62805
P56199	Integrin alpha-1 OS=Homo sapiens GN=ITGA1 PE=1 SV=2 - [ITA1_HUMAN]	1.59423		Q8N183	Mimitin, mitochondrial OS=Homo sapiens GN=NDUFAF2 PE=1 SV=1 - [MIMIT_HUMAN]	1.62785
P30041	Peroxiredoxin-6 OS=Homo sapiens GN=PRDX6 PE=1 SV=3 - [PRDX6_HUMAN]	1.59403		P01130-2	Isoform 2 of Low-density lipoprotein receptor OS=Homo sapiens GN=LDLR - [LDLR_HUMAN]	1.61955
B4DGU4	Catenin beta-1 OS=Homo sapiens GN=CTNNB1 PE=2 SV=1 - [B4DGU4_HUMAN]	1.59197		P61964	WD repeat-containing protein 5 OS=Homo sapiens GN=WDR5 PE=1 SV=1 - [WDR5_HUMAN]	1.61158
F8W1G3	Bax inhibitor 1 (Fragment) OS=Homo sapiens GN=TMBIM6 PE=4 SV=1 - [F8W1G3_HUMAN]	1.59156		P12277	Creatine kinase B-type OS=Homo sapiens GN=CKB PE=1 SV=1 - [KCRB_HUMAN]	1.60824
P30042-2	Isoform Short of ES1 protein homolog, mitochondrial OS=Homo sapiens GN=C21orf33 - [ES1_HUMAN]	1.5886		Q13404-6	Isoform 4 of Ubiquitin-conjugating enzyme E2 variant 1 OS=Homo sapiens GN=UBE2V1 - [UB2V1_HUMAN]	1.60099
P29279-2	Isoform 2 of Connective tissue growth factor OS=Homo sapiens GN=CTGF - [CTGF_HUMAN]	1.58754		F8W8W7	Trans-Golgi network integral membrane protein 2 OS=Homo sapiens GN=TGOLN2 PE=2 SV=1 - [F8W8W7_HUMAN]	1.59805
Q8WZA9	Immunity-related GTPase family Q protein OS=Homo sapiens GN=IRGQ PE=1 SV=1 - [IRGQ_HUMAN]	1.58634		Q9Y5U9	Immediate early response 3-interacting protein 1 OS=Homo sapiens GN=IER3IP1 PE=1 SV=1 - [IR3IP_HUMAN]	1.59435
B4E1J0	Pre-B-cell leukemia transcription factor-interacting protein 1 OS=Homo sapiens GN=PBXIP1 PE=2 SV=1 - [B4E1J0_HUMAN]	1.58169		P27487	Dipeptidyl peptidase 4 OS=Homo sapiens GN=DPP4 PE=1 SV=2 - [DPP4_HUMAN]	1.59253
C9JAM4	Monoglyceride lipase (Fragment) OS=Homo sapiens GN=MGLL PE=2 SV=1 - [C9JAM4_HUMAN]	1.58099		P42765	3-ketoacyl-CoA thiolase, mitochondrial OS=Homo sapiens GN=ACAA2 PE=1 SV=2 - [THIM_HUMAN]	1.59181
Q9P0J7	E3 ubiquitin-protein ligase KCMF1 OS=Homo sapiens GN=KCMF1 PE=1 SV=2 - [KCMF1_HUMAN]	1.57514		P20962	Parathymosin OS=Homo sapiens GN=PTMS PE=1 SV=2 - [PTMS_HUMAN]	1.59157
E7EPD0	Target of Myb protein 1 OS=Homo sapiens GN=TOM1 PE=2 SV=1 - [E7EPD0_HUMAN]	1.57103		Q12923-2	Isoform 2 of Tyrosine-protein phosphatase non-receptor type 13 OS=Homo sapiens GN=PTPN13 - [PTN13_HUMAN]	1.59145
O00622	Protein CYR61 OS=Homo sapiens GN=CYR61 PE=1 SV=1 - [CYR61_HUMAN]	1.56902		K7EN45	Peptidyl-prolyl cis-trans isomerase NIMA-interacting 1 (Fragment) OS=Homo sapiens GN=PIN1 PE=4 SV=1 - [K7EN45_HUMAN]	1.58972
P45880-2	Isoform 2 of Voltage-dependent anion-selective channel protein 2 OS=Homo sapiens GN=VDAC2 - [VDAC2_HUMAN]	1.56866		Q9Y2L1	Exosome complex exonuclease RRP44 OS=Homo sapiens GN=DIS3 PE=1 SV=2 - [RRP44_HUMAN]	1.58772
P10319	HLA class I histocompatibility antigen, B-58 alpha chain OS=Homo sapiens GN=HLA-B PE=2 SV=1 - [1B58_HUMAN]	1.56429		B7Z3Y2	Prenylcysteine oxidase 1 OS=Homo sapiens GN=PCYOX1 PE=2 SV=1 - [B7Z3Y2_HUMAN]	1.56917
B3KUK2	Superoxide dismutase OS=Homo sapiens GN=SOD2 PE=2 SV=1 - [B3KUK2_HUMAN]	1.563		P21399	Cytoplasmic aconitate hydratase OS=Homo sapiens GN=ACO1 PE=1 SV=3 - [ACOC_HUMAN]	1.56591
P09619	Platelet-derived growth factor receptor beta OS=Homo sapiens GN=PDGFRB PE=1 SV=1 - [PGFRB_HUMAN]	1.56226		Q15404	Ras suppressor protein 1 OS=Homo sapiens GN=RSU1 PE=1 SV=3 - [RSU1_HUMAN]	1.5618
C9JAP5	Protein lifeguard 3 (Fragment) OS=Homo sapiens GN=TMBIM1 PE=2 SV=1 - [C9JAP5_HUMAN]	1.56182		Q9H7F0	Probable cation-transporting ATPase 13A3 OS=Homo sapiens GN=ATP13A3 PE=1 SV=4 - [AT133_HUMAN]	1.56145
Q9BZQ8	Protein Niban OS=Homo sapiens GN=FAM129A PE=1 SV=1 - [NIBAN_HUMAN]	1.55878		P07858	Cathepsin B OS=Homo sapiens GN=CTSB PE=1 SV=3 - [CATB_HUMAN]	1.56002
H3BTK3	Calcium-regulated heat stable protein 1 (Fragment) OS=Homo sapiens GN=CARHSP1 PE=2 SV=1 - [H3BTK3_HUMAN]	1.55283		B7Z7E1	Calponin-1 OS=Homo sapiens GN=CNN1 PE=2 SV=1 - [B7Z7E1_HUMAN]	1.55936
B4DUV6	cDNA FLJ51319, highly similar to tRNA (adenine-N(1)-)-methyltransferase non-catalytic subunit TRM6 OS=Homo sapiens GN=TRMT6 PE=2 SV=1 - [B4DUV6_HUMAN]	1.54643		Q5T0D2	UMP-CMP kinase OS=Homo sapiens GN=CMPK1 PE=2 SV=1 - [Q5T0D2_HUMAN]	1.55845
Q9C0H2-2	Isoform 2 of Protein tweety homolog 3 OS=Homo sapiens GN=TTYH3 - [TTYH3_HUMAN]	1.5427		P09619	Platelet-derived growth factor receptor beta OS=Homo sapiens GN=PDGFRB PE=1 SV=1 - [PGFRB_HUMAN]	1.55487
B7Z844	Solute carrier family 2, facilitated glucose transporter member 14 OS=Homo sapiens GN=SLC2A14 PE=2 SV=1 - [B7Z844_HUMAN]	1.54191		P55196-2	Isoform 1 of Afadin OS=Homo sapiens GN=MLLT4 - [AFAD_HUMAN]	1.55241
I3L0Q5	Sperm-associated antigen 7 OS=Homo sapiens GN=SPAG7 PE=2 SV=1 - [I3L0Q5_HUMAN]	1.54114		P50281	Matrix metalloproteinase-14 OS=Homo sapiens GN=MMP14 PE=1 SV=3 - [MMP14_HUMAN]	1.55225
Q9Y3A6	Transmembrane emp24 domain-containing protein 5 OS=Homo sapiens GN=TMED5 PE=1 SV=1 - [TMED5_HUMAN]	1.5398		P56556	NADH dehydrogenase [ubiquinone] 1 alpha subcomplex subunit 6 OS=Homo sapiens GN=NDUFA6 PE=1 SV=3 - [NDUA6_HUMAN]	1.55054
Q05682-5	Isoform 5 of Caldesmon OS=Homo sapiens GN=CALD1 - [CALD1_HUMAN]	1.53808		F5H459	AP-3 complex subunit sigma-1 OS=Homo sapiens GN=AP3S1 PE=2 SV=1 - [F5H459_HUMAN]	1.55037
Q32MZ4-4	Isoform 4 of Leucine-rich repeat flightless-interacting protein 1 OS=Homo sapiens GN=LRRFIP1 - [LRRF1_HUMAN]	1.53441		Q96HC4	PDZ and LIM domain protein 5 OS=Homo sapiens GN=PDLIM5 PE=1 SV=5 - [PDLI5_HUMAN]	1.54486
P06756-3	Isoform 3 of Integrin alpha-V OS=Homo sapiens GN=ITGAV - [ITAV_HUMAN]	1.52217		P63218	Guanine nucleotide-binding protein G(I)/G(S)/G(O) subunit gamma-5 OS=Homo sapiens GN=GNG5 PE=1 SV=3 - [GBG5_HUMAN]	1.54099
P50281	Matrix metalloproteinase-14 OS=Homo sapiens GN=MMP14 PE=1 SV=3 - [MMP14_HUMAN]	1.52174		Q06481-5	Isoform 5 of Amyloid-like protein 2 OS=Homo sapiens GN=APLP2 - [APLP2_HUMAN]	1.54065
B4DZP4	Cytoplasmic dynein 1 light intermediate chain 2 OS=Homo sapiens GN=DYNC1LI2 PE=2 SV=1 - [B4DZP4_HUMAN]	1.51923		P62745	Rho-related GTP-binding protein RhoB OS=Homo sapiens GN=RHOB PE=1 SV=1 - [RHOB_HUMAN]	1.54012
P09486	SPARC OS=Homo sapiens GN=SPARC PE=1 SV=1 - [SPRC_HUMAN]	1.51509		K7ELQ9	Transmembrane protein 205 (Fragment) OS=Homo sapiens GN=TMEM205 PE=4 SV=1 - [K7ELQ9_HUMAN]	1.53847
P07099	Epoxide hydrolase 1 OS=Homo sapiens GN=EPHX1 PE=1 SV=1 - [HYEP_HUMAN]	1.51464		P07996	Thrombospondin-1 OS=Homo sapiens GN=THBS1 PE=1 SV=2 - [TSP1_HUMAN]	1.53805
O60716-5	Isoform 1A of Catenin delta-1 OS=Homo sapiens GN=CTNND1 - [CTND1_HUMAN]	1.51134		Q13418	Integrin-linked protein kinase OS=Homo sapiens GN=ILK PE=1 SV=2 - [ILK_HUMAN]	1.5337
F5GXX5	Dolichyl-diphosphooligosaccharide--protein glycosyltransferase subunit DAD1 OS=Homo sapiens GN=DAD1 PE=2 SV=1 - [F5GXX5_HUMAN]	1.5093		Q9P258	Protein RCC2 OS=Homo sapiens GN=RCC2 PE=1 SV=2 - [RCC2_HUMAN]	1.5329
B1AH87	Putative peripheral benzodiazepine receptor-related protein (Fragment) OS=Homo sapiens GN=TSPO PE=2 SV=1 - [B1AH87_HUMAN]	1.50751		Q9NPJ6-2	Isoform 2 of Mediator of RNA polymerase II transcription subunit 4 OS=Homo sapiens GN=MED4 - [MED4_HUMAN]	1.5307
P45877	Peptidyl-prolyl cis-trans isomerase C OS=Homo sapiens GN=PPIC PE=1 SV=1 - [PPIC_HUMAN]	1.50567		B4DQJ8	6-phosphogluconate dehydrogenase, decarboxylating OS=Homo sapiens GN=PGD PE=2 SV=1 - [B4DQJ8_HUMAN]	1.52611
Q9Y570	Protein phosphatase methylesterase 1 OS=Homo sapiens GN=PPME1 PE=1 SV=3 - [PPME1_HUMAN]	1.50266		Q9UJS0	Calcium-binding mitochondrial carrier protein Aralar2 OS=Homo sapiens GN=SLC25A13 PE=1 SV=2 - [CMC2_HUMAN]	1.52451
Q63HN8-6	Isoform 4 of E3 ubiquitin-protein ligase RNF213 OS=Homo sapiens GN=RNF213 - [RN213_HUMAN]	1.50087		H0YHJ8	Endoplasmic reticulum-Golgi intermediate compartment protein 2 (Fragment) OS=Homo sapiens GN=ERGIC2 PE=4 SV=1 - [H0YHJ8_HUMAN]	1.5244
P32455	Interferon-induced guanylate-binding protein 1 OS=Homo sapiens GN=GBP1 PE=1 SV=2 - [GBP1_HUMAN]	1.50015		H3BN98	Uncharacterized protein (Fragment) OS=Homo sapiens PE=4 SV=2 - [H3BN98_HUMAN]	1.52138
O75935-3	Isoform 3 of Dynactin subunit 3 OS=Homo sapiens GN=DCTN3 - [DCTN3_HUMAN]	1.50009		H0YM70	Proteasome activator complex subunit 2 OS=Homo sapiens GN=PSME2 PE=2 SV=1 - [H0YM70_HUMAN]	1.5212
P26006	Integrin alpha-3 OS=Homo sapiens GN=ITGA3 PE=1 SV=5 - [ITA3_HUMAN]	1.49341		Q14699	Raftlin OS=Homo sapiens GN=RFTN1 PE=1 SV=4 - [RFTN1_HUMAN]	1.52093
J3QRU4	Vesicle-associated membrane protein 2 OS=Homo sapiens GN=VAMP2 PE=4 SV=2 - [J3QRU4_HUMAN]	1.4922		P28300	Protein-lysine 6-oxidase OS=Homo sapiens GN=LOX PE=1 SV=2 - [LYOX_HUMAN]	1.52071
O15031	Plexin-B2 OS=Homo sapiens GN=PLXNB2 PE=1 SV=3 - [PLXB2_HUMAN]	1.49027		Q92504	Zinc transporter SLC39A7 OS=Homo sapiens GN=SLC39A7 PE=1 SV=2 - [S39A7_HUMAN]	1.51836
Q13011	Delta(3,5)-Delta(2,4)-dienoyl-CoA isomerase, mitochondrial OS=Homo sapiens GN=ECH1 PE=1 SV=2 - [ECH1_HUMAN]	1.48779		P42224-2	Isoform Beta of Signal transducer and activator of transcription 1-alpha/beta OS=Homo sapiens GN=STAT1 - [STAT1_HUMAN]	1.51747
C9JG41	Integral membrane protein 2C (Fragment) OS=Homo sapiens GN=ITM2C PE=2 SV=1 - [C9JG41_HUMAN]	1.48662		O75955	Flotillin-1 OS=Homo sapiens GN=FLOT1 PE=1 SV=3 - [FLOT1_HUMAN]	1.5156
Q9H1I8-3	Isoform 3 of Activating signal cointegrator 1 complex subunit 2 OS=Homo sapiens GN=ASCC2 - [ASCC2_HUMAN]	1.48619		P17302	Gap junction alpha-1 protein OS=Homo sapiens GN=GJA1 PE=1 SV=2 - [CXA1_HUMAN]	1.51468
O00499-9	Isoform BIN1-10-13 of Myc box-dependent-interacting protein 1 OS=Homo sapiens GN=BIN1 - [BIN1_HUMAN]	1.4798		Q6ZXV5-2	Isoform 2 of Transmembrane and TPR repeat-containing protein 3 OS=Homo sapiens GN=TMTC3 - [TMTC3_HUMAN]	1.51171
Q9BQS8	FYVE and coiled-coil domain-containing protein 1 OS=Homo sapiens GN=FYCO1 PE=1 SV=3 - [FYCO1_HUMAN]	1.47594		Q6P1M0	Long-chain fatty acid transport protein 4 OS=Homo sapiens GN=SLC27A4 PE=1 SV=1 - [S27A4_HUMAN]	1.50637
P18031	Tyrosine-protein phosphatase non-receptor type 1 OS=Homo sapiens GN=PTPN1 PE=1 SV=1 - [PTN1_HUMAN]	1.47416		O43776	Asparagine--tRNA ligase, cytoplasmic OS=Homo sapiens GN=NARS PE=1 SV=1 - [SYNC_HUMAN]	1.50626
D6RDG7	Sideroflexin-1 (Fragment) OS=Homo sapiens GN=SFXN1 PE=2 SV=1 - [D6RDG7_HUMAN]	1.47314		P23458	Tyrosine-protein kinase JAK1 OS=Homo sapiens GN=JAK1 PE=1 SV=2 - [JAK1_HUMAN]	1.50516
P27695	DNA-(apurinic or apyrimidinic site) lyase OS=Homo sapiens GN=APEX1 PE=1 SV=2 - [APEX1_HUMAN]	1.47248		O14908-2	Isoform 2 of PDZ domain-containing protein GIPC1 OS=Homo sapiens GN=GIPC1 - [GIPC1_HUMAN]	1.50506
H0YEW4	ATP synthase mitochondrial F1 complex assembly factor 1 (Fragment) OS=Homo sapiens GN=ATPAF1 PE=2 SV=1 - [H0YEW4_HUMAN]	1.47108		P49588	Alanine--tRNA ligase, cytoplasmic OS=Homo sapiens GN=AARS PE=1 SV=2 - [SYAC_HUMAN]	1.5031
P17174	Aspartate aminotransferase, cytoplasmic OS=Homo sapiens GN=GOT1 PE=1 SV=3 - [AATC_HUMAN]	1.47006		Q0ZGT2-4	Isoform 4 of Nexilin OS=Homo sapiens GN=NEXN - [NEXN_HUMAN]	1.49847
P05091	Aldehyde dehydrogenase, mitochondrial OS=Homo sapiens GN=ALDH2 PE=1 SV=2 - [ALDH2_HUMAN]	1.46929		P18031	Tyrosine-protein phosphatase non-receptor type 1 OS=Homo sapiens GN=PTPN1 PE=1 SV=1 - [PTN1_HUMAN]	1.49506
Q06481-5	Isoform 5 of Amyloid-like protein 2 OS=Homo sapiens GN=APLP2 - [APLP2_HUMAN]	1.46905		O43390	Heterogeneous nuclear ribonucleoprotein R OS=Homo sapiens GN=HNRNPR PE=1 SV=1 - [HNRPR_HUMAN]	1.49113
B4DT77	Annexin OS=Homo sapiens GN=ANXA7 PE=2 SV=1 - [B4DT77_HUMAN]	1.46093		O00151	PDZ and LIM domain protein 1 OS=Homo sapiens GN=PDLIM1 PE=1 SV=4 - [PDLI1_HUMAN]	1.49043
O95573	Long-chain-fatty-acid--CoA ligase 3 OS=Homo sapiens GN=ACSL3 PE=1 SV=3 - [ACSL3_HUMAN]	1.46047		Q9Y5S2	Serine/threonine-protein kinase MRCK beta OS=Homo sapiens GN=CDC42BPB PE=1 SV=2 - [MRCKB_HUMAN]	1.48856
P38936	Cyclin-dependent kinase inhibitor 1 OS=Homo sapiens GN=CDKN1A PE=1 SV=3 - [CDN1A_HUMAN]	1.45713		P82933	28S ribosomal protein S9, mitochondrial OS=Homo sapiens GN=MRPS9 PE=1 SV=2 - [RT09_HUMAN]	1.48594
Q70UQ0-4	Isoform 4 of Inhibitor of nuclear factor kappa-B kinase-interacting protein OS=Homo sapiens GN=IKBIP - [IKIP_HUMAN]	1.45684		B1ANR0	Poly(A) binding protein, cytoplasmic 4 (Inducible form), isoform CRA_e OS=Homo sapiens GN=PABPC4 PE=4 SV=1 - [B1ANR0_HUMAN]	1.48454
Q9UEW8	STE20/SPS1-related proline-alanine-rich protein kinase OS=Homo sapiens GN=STK39 PE=1 SV=3 - [STK39_HUMAN]	1.45598		P26006	Integrin alpha-3 OS=Homo sapiens GN=ITGA3 PE=1 SV=5 - [ITA3_HUMAN]	1.48136
Q13418	Integrin-linked protein kinase OS=Homo sapiens GN=ILK PE=1 SV=2 - [ILK_HUMAN]	1.45254		O00622	Protein CYR61 OS=Homo sapiens GN=CYR61 PE=1 SV=1 - [CYR61_HUMAN]	1.48035
Q9BRP8-2	Isoform 2 of Partner of Y14 and mago OS=Homo sapiens GN=WIBG - [WIBG_HUMAN]	1.4515		Q14739	Lamin-B receptor OS=Homo sapiens GN=LBR PE=1 SV=2 - [LBR_HUMAN]	1.47883
P20020-6	Isoform K of Plasma membrane calcium-transporting ATPase 1 OS=Homo sapiens GN=ATP2B1 - [AT2B1_HUMAN]	1.44609		H3BNF1	Ceroid-lipofuscinosis neuronal protein 6 OS=Homo sapiens GN=CLN6 PE=2 SV=1 - [H3BNF1_HUMAN]	1.47673
P01130-2	Isoform 2 of Low-density lipoprotein receptor OS=Homo sapiens GN=LDLR - [LDLR_HUMAN]	1.44321		Q5TCU3	Tropomyosin beta chain OS=Homo sapiens GN=TPM2 PE=2 SV=1 - [Q5TCU3_HUMAN]	1.47247
J3QT77	Serum paraoxonase/arylesterase 2 OS=Homo sapiens GN=PON2 PE=4 SV=1 - [J3QT77_HUMAN]	1.43816		Q9BZH6	WD repeat-containing protein 11 OS=Homo sapiens GN=WDR11 PE=1 SV=1 - [WDR11_HUMAN]	1.47127
J3KND9	Electron transfer flavoprotein-ubiquinone oxidoreductase, mitochondrial OS=Homo sapiens GN=ETFDH PE=4 SV=1 - [J3KND9_HUMAN]	1.43737		Q13501	Sequestosome-1 OS=Homo sapiens GN=SQSTM1 PE=1 SV=1 - [SQSTM_HUMAN]	1.46933
Q8IVL6-2	Isoform 2 of Prolyl 3-hydroxylase 3 OS=Homo sapiens GN=LEPREL2 - [P3H3_HUMAN]	1.43721		G3V1R4	NOL1/NOP2/Sun domain family, member 2, isoform CRA_b OS=Homo sapiens GN=NSUN2 PE=4 SV=1 - [G3V1R4_HUMAN]	1.46845
K7ES20	Cyclin-dependent kinase inhibitor 2A, isoforms 1/2/3 OS=Homo sapiens GN=CDKN2A PE=4 SV=1 - [K7ES20_HUMAN]	1.43554		F5GXX5	Dolichyl-diphosphooligosaccharide--protein glycosyltransferase subunit DAD1 OS=Homo sapiens GN=DAD1 PE=2 SV=1 - [F5GXX5_HUMAN]	1.46588
G3V1R4	NOL1/NOP2/Sun domain family, member 2, isoform CRA_b OS=Homo sapiens GN=NSUN2 PE=4 SV=1 - [G3V1R4_HUMAN]	1.43204		O94925-3	Isoform 3 of Glutaminase kidney isoform, mitochondrial OS=Homo sapiens GN=GLS - [GLSK_HUMAN]	1.46566
Q9UBG0	C-type mannose receptor 2 OS=Homo sapiens GN=MRC2 PE=1 SV=2 - [MRC2_HUMAN]	1.43002		C9IZC6	Protein Shroom2 (Fragment) OS=Homo sapiens GN=SHROOM2 PE=2 SV=1 - [C9IZC6_HUMAN]	1.46303
B4DLH2	Chromosome 2 open reading frame 18, isoform CRA_c OS=Homo sapiens GN=C2orf18 PE=2 SV=1 - [B4DLH2_HUMAN]	1.42677		H3BV22	Serine/threonine-protein phosphatase (Fragment) OS=Homo sapiens GN=PPP4C PE=2 SV=1 - [H3BV22_HUMAN]	1.45597
P62736	Actin, aortic smooth muscle OS=Homo sapiens GN=ACTA2 PE=1 SV=1 - [ACTA_HUMAN]	1.42415		B7Z6B8	2,4-dienoyl-CoA reductase, mitochondrial OS=Homo sapiens GN=DECR1 PE=2 SV=1 - [B7Z6B8_HUMAN]	1.45516
Q6UB35	Monofunctional C1-tetrahydrofolate synthase, mitochondrial OS=Homo sapiens GN=MTHFD1L PE=1 SV=1 - [C1TM_HUMAN]	1.42321		P42126-2	Isoform 2 of Enoyl-CoA delta isomerase 1, mitochondrial OS=Homo sapiens GN=ECI1 - [ECI1_HUMAN]	1.45467
P42126-2	Isoform 2 of Enoyl-CoA delta isomerase 1, mitochondrial OS=Homo sapiens GN=ECI1 - [ECI1_HUMAN]	1.42192		Q9UKY7-2	Isoform 2 of Protein CDV3 homolog OS=Homo sapiens GN=CDV3 - [CDV3_HUMAN]	1.45406
E5RIM3	Phospholipase A-2-activating protein OS=Homo sapiens GN=PLAA PE=2 SV=1 - [E5RIM3_HUMAN]	1.42172		O75874	Isocitrate dehydrogenase [NADP] cytoplasmic OS=Homo sapiens GN=IDH1 PE=1 SV=2 - [IDHC_HUMAN]	1.45327
O43852-2	Isoform 2 of Calumenin OS=Homo sapiens GN=CALU - [CALU_HUMAN]	1.42163		H0YI74	Palmitoyltransferase ZDHHC17 (Fragment) OS=Homo sapiens GN=ZDHHC17 PE=4 SV=1 - [H0YI74_HUMAN]	1.45048
M0R0W6	Tyrosine-protein kinase receptor UFO OS=Homo sapiens GN=AXL PE=3 SV=1 - [M0R0W6_HUMAN]	1.42046		Q9H0S4-2	Isoform 2 of Probable ATP-dependent RNA helicase DDX47 OS=Homo sapiens GN=DDX47 - [DDX47_HUMAN]	1.44972
Q9NZ08	Endoplasmic reticulum aminopeptidase 1 OS=Homo sapiens GN=ERAP1 PE=1 SV=3 - [ERAP1_HUMAN]	1.41626		E7ENJ6	AP-1 complex subunit mu-1 OS=Homo sapiens GN=AP1M1 PE=2 SV=1 - [E7ENJ6_HUMAN]	1.44871
Q92890	Ubiquitin fusion degradation protein 1 homolog OS=Homo sapiens GN=UFD1L PE=1 SV=3 - [UFD1_HUMAN]	1.41585		Q15631-2	Isoform 2 of Translin OS=Homo sapiens GN=TSN - [TSN_HUMAN]	1.44576
P80723	Brain acid soluble protein 1 OS=Homo sapiens GN=BASP1 PE=1 SV=2 - [BASP1_HUMAN]	1.41516		P21333-2	Isoform 2 of Filamin-A OS=Homo sapiens GN=FLNA - [FLNA_HUMAN]	1.44515
P20962	Parathymosin OS=Homo sapiens GN=PTMS PE=1 SV=2 - [PTMS_HUMAN]	1.41444		Q96TC7	Regulator of microtubule dynamics protein 3 OS=Homo sapiens GN=RMDN3 PE=1 SV=2 - [RMD3_HUMAN]	1.44412
K7ES02	Bleomycin hydrolase (Fragment) OS=Homo sapiens GN=BLMH PE=4 SV=1 - [K7ES02_HUMAN]	1.41316		P50454	Serpin H1 OS=Homo sapiens GN=SERPINH1 PE=1 SV=2 - [SERPH_HUMAN]	1.44358
H7C0D5	Protein YIPF4 (Fragment) OS=Homo sapiens GN=YIPF4 PE=2 SV=1 - [H7C0D5_HUMAN]	1.4106		P48444	Coatomer subunit delta OS=Homo sapiens GN=ARCN1 PE=1 SV=1 - [COPD_HUMAN]	1.44277
P24844	Myosin regulatory light polypeptide 9 OS=Homo sapiens GN=MYL9 PE=1 SV=4 - [MYL9_HUMAN]	1.40984		Q562R1	Beta-actin-like protein 2 OS=Homo sapiens GN=ACTBL2 PE=1 SV=2 - [ACTBL_HUMAN]	1.44003
Q9NZI8	Insulin-like growth factor 2 mRNA-binding protein 1 OS=Homo sapiens GN=IGF2BP1 PE=1 SV=2 - [IF2B1_HUMAN]	1.40935		D6RDV0	Tumor suppressor candidate 3 OS=Homo sapiens GN=TUSC3 PE=4 SV=1 - [D6RDV0_HUMAN]	1.43901
P26583	High mobility group protein B2 OS=Homo sapiens GN=HMGB2 PE=1 SV=2 - [HMGB2_HUMAN]	1.40921		Q13308-4	Isoform 4 of Inactive tyrosine-protein kinase 7 OS=Homo sapiens GN=PTK7 - [PTK7_HUMAN]	1.43747
O95202	LETM1 and EF-hand domain-containing protein 1, mitochondrial OS=Homo sapiens GN=LETM1 PE=1 SV=1 - [LETM1_HUMAN]	1.40156		P06753-2	Isoform 2 of Tropomyosin alpha-3 chain OS=Homo sapiens GN=TPM3 - [TPM3_HUMAN]	1.43591
Q8TED1	Probable glutathione peroxidase 8 OS=Homo sapiens GN=GPX8 PE=1 SV=2 - [GPX8_HUMAN]	1.39355		B4DLR8	NAD(P)H dehydrogenase [quinone] 1 OS=Homo sapiens GN=NQO1 PE=2 SV=1 - [B4DLR8_HUMAN]	1.4339
O00151	PDZ and LIM domain protein 1 OS=Homo sapiens GN=PDLIM1 PE=1 SV=4 - [PDLI1_HUMAN]	1.39009		Q92797	Symplekin OS=Homo sapiens GN=SYMPK PE=1 SV=2 - [SYMPK_HUMAN]	1.43256
G3V1Q4	Septin 7, isoform CRA_a OS=Homo sapiens GN=SEPT7 PE=3 SV=1 - [G3V1Q4_HUMAN]	1.38736		E9PIR7	Thioredoxin reductase 1, cytoplasmic OS=Homo sapiens GN=TXNRD1 PE=2 SV=1 - [E9PIR7_HUMAN]	1.43249
Q13724-2	Isoform 2 of Mannosyl-oligosaccharide glucosidase OS=Homo sapiens GN=MOGS - [MOGS_HUMAN]	1.38732		Q8ND76-3	Isoform 3 of Cyclin-Y OS=Homo sapiens GN=CCNY - [CCNY_HUMAN]	1.42632
E7EWE5	Peroxisomal multifunctional enzyme type 2 OS=Homo sapiens GN=HSD17B4 PE=2 SV=1 - [E7EWE5_HUMAN]	1.38516		J3QQY2	Transmembrane and coiled-coil domain-containing protein 1 OS=Homo sapiens GN=TMCO1 PE=4 SV=1 - [J3QQY2_HUMAN]	1.42506
Q32P28	Prolyl 3-hydroxylase 1 OS=Homo sapiens GN=LEPRE1 PE=1 SV=2 - [P3H1_HUMAN]	1.3839		Q9BPX5	Actin-related protein 2/3 complex subunit 5-like protein OS=Homo sapiens GN=ARPC5L PE=1 SV=1 - [ARP5L_HUMAN]	1.42467
P11166	Solute carrier family 2, facilitated glucose transporter member 1 OS=Homo sapiens GN=SLC2A1 PE=1 SV=2 - [GTR1_HUMAN]	1.38242		P16989-2	Isoform 2 of Y-box-binding protein 3 OS=Homo sapiens GN=YBX3 - [YBOX3_HUMAN]	1.42437
O75976	Carboxypeptidase D OS=Homo sapiens GN=CPD PE=1 SV=2 - [CBPD_HUMAN]	1.38214		G3V1R3	Transcription factor 8 (Represses interleukin 2 expression), isoform CRA_b OS=Homo sapiens GN=ZEB1 PE=3 SV=1 - [G3V1R3_HUMAN]	1.42132
H0Y8Z9	Acyl-CoA dehydrogenase family member 9, mitochondrial (Fragment) OS=Homo sapiens GN=ACAD9 PE=2 SV=1 - [H0Y8Z9_HUMAN]	1.38072		P15121	Aldose reductase OS=Homo sapiens GN=AKR1B1 PE=1 SV=3 - [ALDR_HUMAN]	1.41999
P35221	Catenin alpha-1 OS=Homo sapiens GN=CTNNA1 PE=1 SV=1 - [CTNA1_HUMAN]	1.37831		B4DGX2	Phosphatidylinositol 5-phosphate 4-kinase type-2 alpha OS=Homo sapiens GN=PIP4K2A PE=2 SV=1 - [B4DGX2_HUMAN]	1.41974
P06280	Alpha-galactosidase A OS=Homo sapiens GN=GLA PE=1 SV=1 - [AGAL_HUMAN]	1.37668		E5RH91	Small integral membrane protein 20 OS=Homo sapiens GN=SMIM20 PE=2 SV=1 - [E5RH91_HUMAN]	1.41812
Q9H488-2	Isoform 2 of GDP-fucose protein O-fucosyltransferase 1 OS=Homo sapiens GN=POFUT1 - [OFUT1_HUMAN]	1.37535		O94851-2	Isoform 2 of Protein-methionine sulfoxide oxidase MICAL2 OS=Homo sapiens GN=MICAL2 - [MICA2_HUMAN]	1.41612
O75874	Isocitrate dehydrogenase [NADP] cytoplasmic OS=Homo sapiens GN=IDH1 PE=1 SV=2 - [IDHC_HUMAN]	1.3751		O76031	ATP-dependent Clp protease ATP-binding subunit clpX-like, mitochondrial OS=Homo sapiens GN=CLPX PE=1 SV=2 - [CLPX_HUMAN]	1.41554
B7Z7E1	Calponin-1 OS=Homo sapiens GN=CNN1 PE=2 SV=1 - [B7Z7E1_HUMAN]	1.37508		P37837	Transaldolase OS=Homo sapiens GN=TALDO1 PE=1 SV=2 - [TALDO_HUMAN]	1.4134
P51991-2	Isoform 2 of Heterogeneous nuclear ribonucleoprotein A3 OS=Homo sapiens GN=HNRNPA3 - [ROA3_HUMAN]	1.3749		Q14257	Reticulocalbin-2 OS=Homo sapiens GN=RCN2 PE=1 SV=1 - [RCN2_HUMAN]	1.41108
O60462-6	Isoform s9 of Neuropilin-2 OS=Homo sapiens GN=NRP2 - [NRP2_HUMAN]	1.37285		D6RIZ4	Major facilitator superfamily domain-containing protein 10 OS=Homo sapiens GN=MFSD10 PE=2 SV=1 - [D6RIZ4_HUMAN]	1.41082
P53367	Arfaptin-1 OS=Homo sapiens GN=ARFIP1 PE=1 SV=2 - [ARFP1_HUMAN]	1.37242		Q9Y3L5	Ras-related protein Rap-2c OS=Homo sapiens GN=RAP2C PE=1 SV=1 - [RAP2C_HUMAN]	1.40956
B4DQJ8	6-phosphogluconate dehydrogenase, decarboxylating OS=Homo sapiens GN=PGD PE=2 SV=1 - [B4DQJ8_HUMAN]	1.37225		Q63ZY3-3	Isoform 3 of KN motif and ankyrin repeat domain-containing protein 2 OS=Homo sapiens GN=KANK2 - [KANK2_HUMAN]	1.40538
Q96AE4	Far upstream element-binding protein 1 OS=Homo sapiens GN=FUBP1 PE=1 SV=3 - [FUBP1_HUMAN]	1.37224		Q14393-3	Isoform 3 of Growth arrest-specific protein 6 OS=Homo sapiens GN=GAS6 - [GAS6_HUMAN]	1.40465
E9PS11	Protein YIF1A OS=Homo sapiens GN=YIF1A PE=2 SV=1 - [E9PS11_HUMAN]	1.37184		P04156-2	Isoform 2 of Major prion protein OS=Homo sapiens GN=PRNP - [PRIO_HUMAN]	1.40065
Q9NWM8	Peptidyl-prolyl cis-trans isomerase FKBP14 OS=Homo sapiens GN=FKBP14 PE=1 SV=1 - [FKB14_HUMAN]	1.3708		B4DDF4	Calponin-2 OS=Homo sapiens GN=CNN2 PE=2 SV=1 - [B4DDF4_HUMAN]	1.39847
B7Z9I1	Medium-chain-specific acyl-CoA dehydrogenase, mitochondrial OS=Homo sapiens GN=ACADM PE=2 SV=1 - [B7Z9I1_HUMAN]	1.37014		P34897-3	Isoform 3 of Serine hydroxymethyltransferase, mitochondrial OS=Homo sapiens GN=SHMT2 - [GLYM_HUMAN]	1.39708
K7EJE8	Lon protease homolog, mitochondrial OS=Homo sapiens GN=LONP1 PE=3 SV=1 - [K7EJE8_HUMAN]	1.36981		P60604-2	Isoform 2 of Ubiquitin-conjugating enzyme E2 G2 OS=Homo sapiens GN=UBE2G2 - [UB2G2_HUMAN]	1.39703
Q8N0U8	Vitamin K epoxide reductase complex subunit 1-like protein 1 OS=Homo sapiens GN=VKORC1L1 PE=1 SV=2 - [VKORL_HUMAN]	1.36948		Q99622	Protein C10 OS=Homo sapiens GN=C12orf57 PE=1 SV=1 - [C10_HUMAN]	1.39626
B4DLR8	NAD(P)H dehydrogenase [quinone] 1 OS=Homo sapiens GN=NQO1 PE=2 SV=1 - [B4DLR8_HUMAN]	1.36726		J3KRT0	Core-binding factor subunit beta (Fragment) OS=Homo sapiens GN=CBFB PE=4 SV=1 - [J3KRT0_HUMAN]	1.39592
E5RHD8	Focal adhesion kinase 1 OS=Homo sapiens GN=PTK2 PE=2 SV=1 - [E5RHD8_HUMAN]	1.36723		P08648	Integrin alpha-5 OS=Homo sapiens GN=ITGA5 PE=1 SV=2 - [ITA5_HUMAN]	1.39563
Q9UHA4-2	Isoform 2 of Ragulator complex protein LAMTOR3 OS=Homo sapiens GN=LAMTOR3 - [LTOR3_HUMAN]	1.36547		G3V192	Ferritin OS=Homo sapiens GN=FTH1 PE=3 SV=1 - [G3V192_HUMAN]	1.39533
Q96A65-2	Isoform 2 of Exocyst complex component 4 OS=Homo sapiens GN=EXOC4 - [EXOC4_HUMAN]	1.36337		Q9HC07	Transmembrane protein 165 OS=Homo sapiens GN=TMEM165 PE=1 SV=1 - [TM165_HUMAN]	1.39346
P50454	Serpin H1 OS=Homo sapiens GN=SERPINH1 PE=1 SV=2 - [SERPH_HUMAN]	1.36333		E9PPU6	N-acetyl-D-glucosamine kinase OS=Homo sapiens GN=NAGK PE=4 SV=2 - [E9PPU6_HUMAN]	1.39156
P54577	Tyrosine--tRNA ligase, cytoplasmic OS=Homo sapiens GN=YARS PE=1 SV=4 - [SYYC_HUMAN]	1.36317		Q7KZ85-2	Isoform 2 of Transcription elongation factor SPT6 OS=Homo sapiens GN=SUPT6H - [SPT6H_HUMAN]	1.3904
Q5JXI8	Four and a half LIM domains protein 1 (Fragment) OS=Homo sapiens GN=FHL1 PE=2 SV=1 - [Q5JXI8_HUMAN]	1.36153		Q9P0K7-4	Isoform 4 of Ankycorbin OS=Homo sapiens GN=RAI14 - [RAI14_HUMAN]	1.38994
M0QXS5	Heterogeneous nuclear ribonucleoprotein L (Fragment) OS=Homo sapiens GN=HNRNPL PE=4 SV=1 - [M0QXS5_HUMAN]	1.36082		P09936	Ubiquitin carboxyl-terminal hydrolase isozyme L1 OS=Homo sapiens GN=UCHL1 PE=1 SV=2 - [UCHL1_HUMAN]	1.38991
O00754	Lysosomal alpha-mannosidase OS=Homo sapiens GN=MAN2B1 PE=1 SV=3 - [MA2B1_HUMAN]	1.36018		Q9NVD7	Alpha-parvin OS=Homo sapiens GN=PARVA PE=1 SV=1 - [PARVA_HUMAN]	1.38888
Q12797	Aspartyl/asparaginyl beta-hydroxylase OS=Homo sapiens GN=ASPH PE=1 SV=3 - [ASPH_HUMAN]	1.35985		P11047	Laminin subunit gamma-1 OS=Homo sapiens GN=LAMC1 PE=1 SV=3 - [LAMC1_HUMAN]	1.38761
F5GWH5	Transmembrane protein 258 OS=Homo sapiens GN=TMEM258 PE=4 SV=1 - [F5GWH5_HUMAN]	1.35876		O43676	NADH dehydrogenase [ubiquinone] 1 beta subcomplex subunit 3 OS=Homo sapiens GN=NDUFB3 PE=1 SV=3 - [NDUB3_HUMAN]	1.38566
P16615	Sarcoplasmic/endoplasmic reticulum calcium ATPase 2 OS=Homo sapiens GN=ATP2A2 PE=1 SV=1 - [AT2A2_HUMAN]	1.35674		Q7Z7K6-3	Isoform 3 of Centromere protein V OS=Homo sapiens GN=CENPV - [CENPV_HUMAN]	1.38323
R4GND3	Pleckstrin homology-like domain family A member 1 OS=Homo sapiens GN=PHLDA1 PE=4 SV=1 - [R4GND3_HUMAN]	1.35608		H0YIB4	Serine/arginine-rich-splicing factor 9 (Fragment) OS=Homo sapiens GN=SRSF9 PE=4 SV=1 - [H0YIB4_HUMAN]	1.38086
Q9Y3E5	Peptidyl-tRNA hydrolase 2, mitochondrial OS=Homo sapiens GN=PTRH2 PE=1 SV=1 - [PTH2_HUMAN]	1.35505		Q5W0A2	BRI2, membrane form OS=Homo sapiens GN=ITM2B PE=2 SV=1 - [Q5W0A2_HUMAN]	1.37931
Q96JY6	PDZ and LIM domain protein 2 OS=Homo sapiens GN=PDLIM2 PE=1 SV=1 - [PDLI2_HUMAN]	1.35504		Q13618-2	Isoform 2 of Cullin-3 OS=Homo sapiens GN=CUL3 - [CUL3_HUMAN]	1.37915
P21399	Cytoplasmic aconitate hydratase OS=Homo sapiens GN=ACO1 PE=1 SV=3 - [ACOC_HUMAN]	1.3546		Q9Y4F1	FERM, RhoGEF and pleckstrin domain-containing protein 1 OS=Homo sapiens GN=FARP1 PE=1 SV=1 - [FARP1_HUMAN]	1.37859
B5MCY9	Exocyst complex component 7 OS=Homo sapiens GN=EXOC7 PE=4 SV=1 - [B5MCY9_HUMAN]	1.35455		K7EKF0	Mothers against decapentaplegic homolog 7 (Fragment) OS=Homo sapiens GN=SMAD7 PE=4 SV=1 - [K7EKF0_HUMAN]	1.37758
Q16832	Discoidin domain-containing receptor 2 OS=Homo sapiens GN=DDR2 PE=1 SV=2 - [DDR2_HUMAN]	1.35424		O75326	Semaphorin-7A OS=Homo sapiens GN=SEMA7A PE=1 SV=1 - [SEM7A_HUMAN]	1.37582
P21796	Voltage-dependent anion-selective channel protein 1 OS=Homo sapiens GN=VDAC1 PE=1 SV=2 - [VDAC1_HUMAN]	1.35348		P68402	Platelet-activating factor acetylhydrolase IB subunit beta OS=Homo sapiens GN=PAFAH1B2 PE=1 SV=1 - [PA1B2_HUMAN]	1.37548
Q96RP9	Elongation factor G, mitochondrial OS=Homo sapiens GN=GFM1 PE=1 SV=2 - [EFGM_HUMAN]	1.34977		P51398-2	Isoform 2 of 28S ribosomal protein S29, mitochondrial OS=Homo sapiens GN=DAP3 - [RT29_HUMAN]	1.37545
Q9Y277	Voltage-dependent anion-selective channel protein 3 OS=Homo sapiens GN=VDAC3 PE=1 SV=1 - [VDAC3_HUMAN]	1.34893		P03891	NADH-ubiquinone oxidoreductase chain 2 OS=Homo sapiens GN=MT-ND2 PE=1 SV=2 - [NU2M_HUMAN]	1.37542
Q9UG63	ATP-binding cassette sub-family F member 2 OS=Homo sapiens GN=ABCF2 PE=1 SV=2 - [ABCF2_HUMAN]	1.34799		P03886	NADH-ubiquinone oxidoreductase chain 1 OS=Homo sapiens GN=MT-ND1 PE=1 SV=1 - [NU1M_HUMAN]	1.37283
P63151	Serine/threonine-protein phosphatase 2A 55 kDa regulatory subunit B alpha isoform OS=Homo sapiens GN=PPP2R2A PE=1 SV=1 - [2ABA_HUMAN]	1.34689		Q02539	Histone H1.1 OS=Homo sapiens GN=HIST1H1A PE=1 SV=3 - [H11_HUMAN]	1.37147
P02751-6	Isoform 6 of Fibronectin OS=Homo sapiens GN=FN1 - [FINC_HUMAN]	1.3468		P20908	Collagen alpha-1(V) chain OS=Homo sapiens GN=COL5A1 PE=1 SV=3 - [CO5A1_HUMAN]	1.371
Q12841	Follistatin-related protein 1 OS=Homo sapiens GN=FSTL1 PE=1 SV=1 - [FSTL1_HUMAN]	1.34433		Q96SM7	AT-rich interactive domain-containing protein 1A OS=Homo sapiens GN=ARID1A PE=2 SV=1 - [Q96SM7_HUMAN]	1.36999
E9PFD7	Epidermal growth factor receptor OS=Homo sapiens GN=EGFR PE=2 SV=2 - [E9PFD7_HUMAN]	1.34409		P62873	Guanine nucleotide-binding protein G(I)/G(S)/G(T) subunit beta-1 OS=Homo sapiens GN=GNB1 PE=1 SV=3 - [GBB1_HUMAN]	1.36986
Q92974-3	Isoform 3 of Rho guanine nucleotide exchange factor 2 OS=Homo sapiens GN=ARHGEF2 - [ARHG2_HUMAN]	1.34361		Q9UBV8	Peflin OS=Homo sapiens GN=PEF1 PE=1 SV=1 - [PEF1_HUMAN]	1.36885
P34897-3	Isoform 3 of Serine hydroxymethyltransferase, mitochondrial OS=Homo sapiens GN=SHMT2 - [GLYM_HUMAN]	1.34311		Q9BPW8	Protein NipSnap homolog 1 OS=Homo sapiens GN=NIPSNAP1 PE=1 SV=1 - [NIPS1_HUMAN]	1.36799
J3QLD9	Flotillin-2 OS=Homo sapiens GN=FLOT2 PE=4 SV=1 - [J3QLD9_HUMAN]	1.34191		Q16851-2	Isoform 2 of UTP--glucose-1-phosphate uridylyltransferase OS=Homo sapiens GN=UGP2 - [UGPA_HUMAN]	1.36703
P30419	Glycylpeptide N-tetradecanoyltransferase 1 OS=Homo sapiens GN=NMT1 PE=1 SV=2 - [NMT1_HUMAN]	1.34009		E7ETU9	Procollagen-lysine,2-oxoglutarate 5-dioxygenase 2 OS=Homo sapiens GN=PLOD2 PE=2 SV=1 - [E7ETU9_HUMAN]	1.36648
Q70UQ0	Inhibitor of nuclear factor kappa-B kinase-interacting protein OS=Homo sapiens GN=IKBIP PE=1 SV=1 - [IKIP_HUMAN]	1.33953		B4DVB0	Oxysterol-binding protein OS=Homo sapiens GN=OSBPL5 PE=2 SV=1 - [B4DVB0_HUMAN]	1.3644
Q96G03	Phosphoglucomutase-2 OS=Homo sapiens GN=PGM2 PE=1 SV=4 - [PGM2_HUMAN]	1.33504		P68363	Tubulin alpha-1B chain OS=Homo sapiens GN=TUBA1B PE=1 SV=1 - [TBA1B_HUMAN]	1.36321
Q9NX47	E3 ubiquitin-protein ligase MARCH5 OS=Homo sapiens GN=MARCH5 PE=1 SV=1 - [MARH5_HUMAN]	1.33462		P29279	Connective tissue growth factor OS=Homo sapiens GN=CTGF PE=1 SV=2 - [CTGF_HUMAN]	1.3626
Q06210-2	Isoform 2 of Glutamine--fructose-6-phosphate aminotransferase [isomerizing] 1 OS=Homo sapiens GN=GFPT1 - [GFPT1_HUMAN]	1.33441		D6RC06	Histidine triad nucleotide-binding protein 1 OS=Homo sapiens GN=HINT1 PE=4 SV=1 - [D6RC06_HUMAN]	1.36002
Q96KK5	Histone H2A type 1-H OS=Homo sapiens GN=HIST1H2AH PE=1 SV=3 - [H2A1H_HUMAN]	1.33383		O75439	Mitochondrial-processing peptidase subunit beta OS=Homo sapiens GN=PMPCB PE=1 SV=2 - [MPPB_HUMAN]	1.35666
Q15404	Ras suppressor protein 1 OS=Homo sapiens GN=RSU1 PE=1 SV=3 - [RSU1_HUMAN]	1.33356		J3KSW8	Myosin phosphatase Rho-interacting protein (Fragment) OS=Homo sapiens GN=MPRIP PE=4 SV=1 - [J3KSW8_HUMAN]	1.35551
A6NDF3	Protein PBDC1 OS=Homo sapiens GN=PBDC1 PE=2 SV=2 - [A6NDF3_HUMAN]	1.33222		Q06830	Peroxiredoxin-1 OS=Homo sapiens GN=PRDX1 PE=1 SV=1 - [PRDX1_HUMAN]	1.35546
P04040	Catalase OS=Homo sapiens GN=CAT PE=1 SV=3 - [CATA_HUMAN]	1.33172		Q8IXB1-2	Isoform 2 of DnaJ homolog subfamily C member 10 OS=Homo sapiens GN=DNAJC10 - [DJC10_HUMAN]	1.35373
O60831	PRA1 family protein 2 OS=Homo sapiens GN=PRAF2 PE=1 SV=1 - [PRAF2_HUMAN]	1.33079		P58335-3	Isoform 3 of Anthrax toxin receptor 2 OS=Homo sapiens GN=ANTXR2 - [ANTR2_HUMAN]	1.3531
P61224-3	Isoform 3 of Ras-related protein Rap-1b OS=Homo sapiens GN=RAP1B - [RAP1B_HUMAN]	1.33034		Q4G148-2	Isoform 2 of Glucoside xylosyltransferase 1 OS=Homo sapiens GN=GXYLT1 - [GXLT1_HUMAN]	1.3529
Q5W0V3-2	Isoform 2 of Protein FAM160B1 OS=Homo sapiens GN=FAM160B1 - [F16B1_HUMAN]	1.3299		Q9H9B4	Sideroflexin-1 OS=Homo sapiens GN=SFXN1 PE=1 SV=4 - [SFXN1_HUMAN]	1.34782
F5H2E2	CLIP-associating protein 1 OS=Homo sapiens GN=CLASP1 PE=2 SV=1 - [F5H2E2_HUMAN]	1.32851		Q9NZI8	Insulin-like growth factor 2 mRNA-binding protein 1 OS=Homo sapiens GN=IGF2BP1 PE=1 SV=2 - [IF2B1_HUMAN]	1.34753
Q14696	LDLR chaperone MESD OS=Homo sapiens GN=MESDC2 PE=1 SV=2 - [MESD_HUMAN]	1.32717		Q92522	Histone H1x OS=Homo sapiens GN=H1FX PE=1 SV=1 - [H1X_HUMAN]	1.34689
P06241-3	Isoform 3 of Tyrosine-protein kinase Fyn OS=Homo sapiens GN=FYN - [FYN_HUMAN]	1.32617		P09493-5	Isoform 5 of Tropomyosin alpha-1 chain OS=Homo sapiens GN=TPM1 - [TPM1_HUMAN]	1.34521
P06748	Nucleophosmin OS=Homo sapiens GN=NPM1 PE=1 SV=2 - [NPM_HUMAN]	1.32565		Q96AE4	Far upstream element-binding protein 1 OS=Homo sapiens GN=FUBP1 PE=1 SV=3 - [FUBP1_HUMAN]	1.3422
Q3SXM5-2	Isoform 2 of Inactive hydroxysteroid dehydrogenase-like protein 1 OS=Homo sapiens GN=HSDL1 - [HSDL1_HUMAN]	1.32359		H0Y5W0	E3 ubiquitin-protein ligase HUWE1 (Fragment) OS=Homo sapiens GN=HUWE1 PE=4 SV=1 - [H0Y5W0_HUMAN]	1.33992
P30405	Peptidyl-prolyl cis-trans isomerase F, mitochondrial OS=Homo sapiens GN=PPIF PE=1 SV=1 - [PPIF_HUMAN]	1.32253		A8MTP9	Probable ATP-dependent RNA helicase DDX52 OS=Homo sapiens GN=DDX52 PE=2 SV=1 - [A8MTP9_HUMAN]	1.33969
H0Y390	Microtubule-actin cross-linking factor 1, isoforms 1/2/3/5 (Fragment) OS=Homo sapiens GN=MACF1 PE=4 SV=1 - [H0Y390_HUMAN]	1.32133		Q14241	Transcription elongation factor B polypeptide 3 OS=Homo sapiens GN=TCEB3 PE=1 SV=2 - [ELOA1_HUMAN]	1.33856
Q13740-2	Isoform 2 of CD166 antigen OS=Homo sapiens GN=ALCAM - [CD166_HUMAN]	1.32076		P11413	Glucose-6-phosphate 1-dehydrogenase OS=Homo sapiens GN=G6PD PE=1 SV=4 - [G6PD_HUMAN]	1.33659
G8JLF3	Rab-like protein 6 OS=Homo sapiens GN=RABL6 PE=2 SV=1 - [G8JLF3_HUMAN]	1.31944		Q86VY9	Transmembrane protein 200A OS=Homo sapiens GN=TMEM200A PE=1 SV=1 - [T200A_HUMAN]	1.33629
P26639	Threonine--tRNA ligase, cytoplasmic OS=Homo sapiens GN=TARS PE=1 SV=3 - [SYTC_HUMAN]	1.31833		Q15678	Tyrosine-protein phosphatase non-receptor type 14 OS=Homo sapiens GN=PTPN14 PE=1 SV=2 - [PTN14_HUMAN]	1.33306
Q9BVC6	Transmembrane protein 109 OS=Homo sapiens GN=TMEM109 PE=1 SV=1 - [TM109_HUMAN]	1.31767		F5GWE2	Cytosolic acyl coenzyme A thioester hydrolase OS=Homo sapiens GN=ACOT7 PE=2 SV=1 - [F5GWE2_HUMAN]	1.33303
O00116	Alkyldihydroxyacetonephosphate synthase, peroxisomal OS=Homo sapiens GN=AGPS PE=1 SV=1 - [ADAS_HUMAN]	1.31587		P18085	ADP-ribosylation factor 4 OS=Homo sapiens GN=ARF4 PE=1 SV=3 - [ARF4_HUMAN]	1.3324
Q15019	Septin-2 OS=Homo sapiens GN=SEPT2 PE=1 SV=1 - [SEPT2_HUMAN]	1.31526		Q8IYU8	Calcium uptake protein 2, mitochondrial OS=Homo sapiens GN=MICU2 PE=1 SV=2 - [MICU2_HUMAN]	1.332
H3BV17	Phosphoglycolate phosphatase (Fragment) OS=Homo sapiens GN=PGP PE=4 SV=1 - [H3BV17_HUMAN]	1.31495		Q9NR12	PDZ and LIM domain protein 7 OS=Homo sapiens GN=PDLIM7 PE=1 SV=1 - [PDLI7_HUMAN]	1.32984
Q07954	Prolow-density lipoprotein receptor-related protein 1 OS=Homo sapiens GN=LRP1 PE=1 SV=2 - [LRP1_HUMAN]	1.31436		Q01813	6-phosphofructokinase type C OS=Homo sapiens GN=PFKP PE=1 SV=2 - [K6PP_HUMAN]	1.32919
P11047	Laminin subunit gamma-1 OS=Homo sapiens GN=LAMC1 PE=1 SV=3 - [LAMC1_HUMAN]	1.31304		P10412	Histone H1.4 OS=Homo sapiens GN=HIST1H1E PE=1 SV=2 - [H14_HUMAN]	1.32884
Q5ZPR3-4	Isoform 4 of CD276 antigen OS=Homo sapiens GN=CD276 - [CD276_HUMAN]	1.31299		Q9NXF1-2	Isoform 2 of Testis-expressed sequence 10 protein OS=Homo sapiens GN=TEX10 - [TEX10_HUMAN]	1.32741
O43837-2	Isoform A of Isocitrate dehydrogenase [NAD] subunit beta, mitochondrial OS=Homo sapiens GN=IDH3B - [IDH3B_HUMAN]	1.31153		Q9NVH1-3	Isoform 3 of DnaJ homolog subfamily C member 11 OS=Homo sapiens GN=DNAJC11 - [DJC11_HUMAN]	1.32684
Q93052	Lipoma-preferred partner OS=Homo sapiens GN=LPP PE=1 SV=1 - [LPP_HUMAN]	1.31067		P19105	Myosin regulatory light chain 12A OS=Homo sapiens GN=MYL12A PE=1 SV=2 - [ML12A_HUMAN]	1.32675
O15067	Phosphoribosylformylglycinamidine synthase OS=Homo sapiens GN=PFAS PE=1 SV=4 - [PUR4_HUMAN]	1.31038		Q9Y3Y2-4	Isoform 3 of Chromatin target of PRMT1 protein OS=Homo sapiens GN=CHTOP - [CHTOP_HUMAN]	1.32667
O43264	Centromere/kinetochore protein zw10 homolog OS=Homo sapiens GN=ZW10 PE=1 SV=3 - [ZW10_HUMAN]	1.30996		H3BV68	Esophageal cancer associated protein, isoform CRA_a OS=Homo sapiens GN=C16orf62 PE=4 SV=1 - [H3BV68_HUMAN]	1.32661
O95197-3	Isoform 3 of Reticulon-3 OS=Homo sapiens GN=RTN3 - [RTN3_HUMAN]	1.30646		K7ENI6	Uncharacterized protein OS=Homo sapiens PE=4 SV=1 - [K7ENI6_HUMAN]	1.3238
Q8NBJ5	Procollagen galactosyltransferase 1 OS=Homo sapiens GN=COLGALT1 PE=1 SV=1 - [GT251_HUMAN]	1.30429		O43432	Eukaryotic translation initiation factor 4 gamma 3 OS=Homo sapiens GN=EIF4G3 PE=1 SV=2 - [IF4G3_HUMAN]	1.32269
K7EMV3	Histone H3 OS=Homo sapiens GN=H3F3B PE=3 SV=1 - [K7EMV3_HUMAN]	1.30423		Q9UNN8	Endothelial protein C receptor OS=Homo sapiens GN=PROCR PE=1 SV=1 - [EPCR_HUMAN]	1.32027
Q99715-4	Isoform 4 of Collagen alpha-1(XII) chain OS=Homo sapiens GN=COL12A1 - [COCA1_HUMAN]	1.3019		Q7Z5G4-3	Isoform 2 of Golgin subfamily A member 7 OS=Homo sapiens GN=GOLGA7 - [GOGA7_HUMAN]	1.31999
P04844-2	Isoform 2 of Dolichyl-diphosphooligosaccharide--protein glycosyltransferase subunit 2 OS=Homo sapiens GN=RPN2 - [RPN2_HUMAN]	1.30182		Q8N1G4	Leucine-rich repeat-containing protein 47 OS=Homo sapiens GN=LRRC47 PE=1 SV=1 - [LRC47_HUMAN]	1.31741
Q9NQC3-2	Isoform 2 of Reticulon-4 OS=Homo sapiens GN=RTN4 - [RTN4_HUMAN]	1.30109		Q5T712	Monoacylglycerol lipase ABHD12 (Fragment) OS=Homo sapiens GN=ABHD12 PE=2 SV=1 - [Q5T712_HUMAN]	1.31614
P11413	Glucose-6-phosphate 1-dehydrogenase OS=Homo sapiens GN=G6PD PE=1 SV=4 - [G6PD_HUMAN]	1.29961		Q9UBG0	C-type mannose receptor 2 OS=Homo sapiens GN=MRC2 PE=1 SV=2 - [MRC2_HUMAN]	1.31465
O60271-9	Isoform 6 of C-Jun-amino-terminal kinase-interacting protein 4 OS=Homo sapiens GN=SPAG9 - [JIP4_HUMAN]	1.29961		E9PL22	Hypoxia up-regulated protein 1 OS=Homo sapiens GN=HYOU1 PE=3 SV=1 - [E9PL22_HUMAN]	1.31289
E7EPM6	Long-chain-fatty-acid--CoA ligase 1 OS=Homo sapiens GN=ACSL1 PE=2 SV=1 - [E7EPM6_HUMAN]	1.29934		H0YN65	Carbohydrate sulfotransferase 14 OS=Homo sapiens GN=CHST14 PE=2 SV=1 - [H0YN65_HUMAN]	1.31272
Q8N1G4	Leucine-rich repeat-containing protein 47 OS=Homo sapiens GN=LRRC47 PE=1 SV=1 - [LRC47_HUMAN]	1.29926		Q99848	Probable rRNA-processing protein EBP2 OS=Homo sapiens GN=EBNA1BP2 PE=1 SV=2 - [EBP2_HUMAN]	1.31045
P30740	Leukocyte elastase inhibitor OS=Homo sapiens GN=SERPINB1 PE=1 SV=1 - [ILEU_HUMAN]	1.29886		P10620	Microsomal glutathione S-transferase 1 OS=Homo sapiens GN=MGST1 PE=1 SV=1 - [MGST1_HUMAN]	1.30786
Q6NUK1-2	Isoform 2 of Calcium-binding mitochondrial carrier protein SCaMC-1 OS=Homo sapiens GN=SLC25A24 - [SCMC1_HUMAN]	1.29823		Q71UI9-2	Isoform 2 of Histone H2A.V OS=Homo sapiens GN=H2AFV - [H2AV_HUMAN]	1.30752
Q9BUJ2-4	Isoform 4 of Heterogeneous nuclear ribonucleoprotein U-like protein 1 OS=Homo sapiens GN=HNRNPUL1 - [HNRL1_HUMAN]	1.2964		Q9UII2	ATPase inhibitor, mitochondrial OS=Homo sapiens GN=ATPIF1 PE=1 SV=1 - [ATIF1_HUMAN]	1.30564
P45974-2	Isoform Short of Ubiquitin carboxyl-terminal hydrolase 5 OS=Homo sapiens GN=USP5 - [UBP5_HUMAN]	1.29599		P29401	Transketolase OS=Homo sapiens GN=TKT PE=1 SV=3 - [TKT_HUMAN]	1.30412
Q86UP2-2	Isoform 2 of Kinectin OS=Homo sapiens GN=KTN1 - [KTN1_HUMAN]	1.29413		P62068-2	Isoform 2 of Ubiquitin carboxyl-terminal hydrolase 46 OS=Homo sapiens GN=USP46 - [UBP46_HUMAN]	1.30275
G3V0F2	Ferredoxin reductase, isoform CRA_c OS=Homo sapiens GN=FDXR PE=4 SV=1 - [G3V0F2_HUMAN]	1.29378		B4DN45	S-adenosylmethionine synthase OS=Homo sapiens GN=MAT2A PE=2 SV=1 - [B4DN45_HUMAN]	1.3021
Q92820	Gamma-glutamyl hydrolase OS=Homo sapiens GN=GGH PE=1 SV=2 - [GGH_HUMAN]	1.29352		F5H157	Ras-related protein Rab-35 (Fragment) OS=Homo sapiens GN=RAB35 PE=2 SV=1 - [F5H157_HUMAN]	1.30023
F8VSA6	NEDD8 OS=Homo sapiens GN=NEDD8 PE=4 SV=1 - [F8VSA6_HUMAN]	1.29223		M0QX52	Microtubule-associated protein RP/EB family member 2 (Fragment) OS=Homo sapiens GN=MAPRE2 PE=4 SV=1 - [M0QX52_HUMAN]	1.29992
P51636-3	Isoform C of Caveolin-2 OS=Homo sapiens GN=CAV2 - [CAV2_HUMAN]	1.29136		H0YH58	Oligoribonuclease, mitochondrial (Fragment) OS=Homo sapiens GN=REXO2 PE=2 SV=1 - [H0YH58_HUMAN]	1.2995
O43294-2	Isoform 2 of Transforming growth factor beta-1-induced transcript 1 protein OS=Homo sapiens GN=TGFB1I1 - [TGFI1_HUMAN]	1.29075		Q13885	Tubulin beta-2A chain OS=Homo sapiens GN=TUBB2A PE=1 SV=1 - [TBB2A_HUMAN]	1.29889
P22059	Oxysterol-binding protein 1 OS=Homo sapiens GN=OSBP PE=1 SV=1 - [OSBP1_HUMAN]	1.29018		K7ERW5	Small glutamine-rich tetratricopeptide repeat-containing protein alpha (Fragment) OS=Homo sapiens GN=SGTA PE=4 SV=1 - [K7ERW5_HUMAN]	1.29642
R4GMX0	YTH domain family protein 3 OS=Homo sapiens GN=YTHDF3 PE=4 SV=1 - [R4GMX0_HUMAN]	1.28895		A1X283	SH3 and PX domain-containing protein 2B OS=Homo sapiens GN=SH3PXD2B PE=1 SV=3 - [SPD2B_HUMAN]	1.29534
Q07065	Cytoskeleton-associated protein 4 OS=Homo sapiens GN=CKAP4 PE=1 SV=2 - [CKAP4_HUMAN]	1.28773		P11717	Cation-independent mannose-6-phosphate receptor OS=Homo sapiens GN=IGF2R PE=1 SV=3 - [MPRI_HUMAN]	1.29312
E9PIR7	Thioredoxin reductase 1, cytoplasmic OS=Homo sapiens GN=TXNRD1 PE=2 SV=1 - [E9PIR7_HUMAN]	1.28566		P30044-2	Isoform Cytoplasmic+peroxisomal of Peroxiredoxin-5, mitochondrial OS=Homo sapiens GN=PRDX5 - [PRDX5_HUMAN]	1.29134
E9PDL6	Protein NDRG1 OS=Homo sapiens GN=NDRG1 PE=2 SV=2 - [E9PDL6_HUMAN]	1.28298		H0YGQ3	Multiple PDZ domain protein (Fragment) OS=Homo sapiens GN=MPDZ PE=2 SV=1 - [H0YGQ3_HUMAN]	1.29095
P08559-3	Isoform 3 of Pyruvate dehydrogenase E1 component subunit alpha, somatic form, mitochondrial OS=Homo sapiens GN=PDHA1 - [ODPA_HUMAN]	1.28191		Q12946	Forkhead box protein F1 OS=Homo sapiens GN=FOXF1 PE=2 SV=2 - [FOXF1_HUMAN]	1.29017
Q92575	UBX domain-containing protein 4 OS=Homo sapiens GN=UBXN4 PE=1 SV=2 - [UBXN4_HUMAN]	1.28108		Q8IV08	Phospholipase D3 OS=Homo sapiens GN=PLD3 PE=1 SV=1 - [PLD3_HUMAN]	1.28942
B4DDF4	Calponin-2 OS=Homo sapiens GN=CNN2 PE=2 SV=1 - [B4DDF4_HUMAN]	1.2809		P0C7X5	Zinc finger protein 806 OS=Homo sapiens GN=ZNF806 PE=2 SV=1 - [ZN806_HUMAN]	1.28858
P29966	Myristoylated alanine-rich C-kinase substrate OS=Homo sapiens GN=MARCKS PE=1 SV=4 - [MARCS_HUMAN]	1.28035		H0YF61	Non-specific lipid-transfer protein (Fragment) OS=Homo sapiens GN=SCP2 PE=4 SV=1 - [H0YF61_HUMAN]	1.28817
F5GY39	WASH complex subunit FAM21B OS=Homo sapiens GN=FAM21B PE=2 SV=1 - [F5GY39_HUMAN]	1.28006		Q69YQ0-2	Isoform 2 of Cytospin-A OS=Homo sapiens GN=SPECC1L - [CYTSA_HUMAN]	1.28817
Q9Y680-3	Isoform 3 of Peptidyl-prolyl cis-trans isomerase FKBP7 OS=Homo sapiens GN=FKBP7 - [FKBP7_HUMAN]	1.2795		P50148	Guanine nucleotide-binding protein G(q) subunit alpha OS=Homo sapiens GN=GNAQ PE=1 SV=4 - [GNAQ_HUMAN]	1.288
P11717	Cation-independent mannose-6-phosphate receptor OS=Homo sapiens GN=IGF2R PE=1 SV=3 - [MPRI_HUMAN]	1.27871		Q9BXF6	Rab11 family-interacting protein 5 OS=Homo sapiens GN=RAB11FIP5 PE=1 SV=1 - [RFIP5_HUMAN]	1.28516
H0YEN2	Serine/threonine-protein phosphatase 6 regulatory subunit 3 (Fragment) OS=Homo sapiens GN=PPP6R3 PE=2 SV=1 - [H0YEN2_HUMAN]	1.27826		G5E9Z2	Cisplatin resistance related protein CRR9p, isoform CRA_c OS=Homo sapiens GN=CLPTM1L PE=4 SV=1 - [G5E9Z2_HUMAN]	1.28422
Q5VW38-2	Isoform 2 of Protein GPR107 OS=Homo sapiens GN=GPR107 - [GP107_HUMAN]	1.2782		P49591	Serine--tRNA ligase, cytoplasmic OS=Homo sapiens GN=SARS PE=1 SV=3 - [SYSC_HUMAN]	1.28412
Q9H3N1	Thioredoxin-related transmembrane protein 1 OS=Homo sapiens GN=TMX1 PE=1 SV=1 - [TMX1_HUMAN]	1.27611		Q9H1E5	Thioredoxin-related transmembrane protein 4 OS=Homo sapiens GN=TMX4 PE=1 SV=1 - [TMX4_HUMAN]	1.28389
C9J185	Eukaryotic translation initiation factor 2-alpha kinase 3 (Fragment) OS=Homo sapiens GN=EIF2AK3 PE=2 SV=1 - [C9J185_HUMAN]	1.27546		Q14669	E3 ubiquitin-protein ligase TRIP12 OS=Homo sapiens GN=TRIP12 PE=1 SV=1 - [TRIPC_HUMAN]	1.28373
F5H801	2-oxoglutarate dehydrogenase, mitochondrial OS=Homo sapiens GN=OGDH PE=2 SV=1 - [F5H801_HUMAN]	1.2747		Q9P0V3	SH3 domain-binding protein 4 OS=Homo sapiens GN=SH3BP4 PE=1 SV=1 - [SH3B4_HUMAN]	1.28176
Q32P41	tRNA (guanine(37)-N1)-methyltransferase OS=Homo sapiens GN=TRMT5 PE=1 SV=2 - [TRM5_HUMAN]	1.27378		Q12797	Aspartyl/asparaginyl beta-hydroxylase OS=Homo sapiens GN=ASPH PE=1 SV=3 - [ASPH_HUMAN]	1.28104
B3KQ95	Squalene synthase OS=Homo sapiens GN=FDFT1 PE=2 SV=1 - [B3KQ95_HUMAN]	1.2729		A6NJA2	Ubiquitin carboxyl-terminal hydrolase OS=Homo sapiens GN=USP14 PE=2 SV=2 - [A6NJA2_HUMAN]	1.28077
Q9NW21	Protein FAM49B OS=Homo sapiens GN=FAM49B PE=2 SV=1 - [Q9NW21_HUMAN]	1.27091		Q99714	3-hydroxyacyl-CoA dehydrogenase type-2 OS=Homo sapiens GN=HSD17B10 PE=1 SV=3 - [HCD2_HUMAN]	1.27905
Q7Z6Z7-2	Isoform 2 of E3 ubiquitin-protein ligase HUWE1 OS=Homo sapiens GN=HUWE1 - [HUWE1_HUMAN]	1.26984		H3BTL1	Microtubule-associated protein 1 light chain 3 beta, isoform CRA_f OS=Homo sapiens GN=MAP1LC3B PE=3 SV=1 - [H3BTL1_HUMAN]	1.27796
P12111-2	Isoform 2 of Collagen alpha-3(VI) chain OS=Homo sapiens GN=COL6A3 - [CO6A3_HUMAN]	1.26963		Q07812-5	Isoform Epsilon of Apoptosis regulator BAX OS=Homo sapiens GN=BAX - [BAX_HUMAN]	1.27688
J3KS95	Mitotic spindle-associated MMXD complex subunit MIP18 (Fragment) OS=Homo sapiens GN=FAM96B PE=4 SV=1 - [J3KS95_HUMAN]	1.26941		O75475	PC4 and SFRS1-interacting protein OS=Homo sapiens GN=PSIP1 PE=1 SV=1 - [PSIP1_HUMAN]	1.2765
F2Z2Y4	Pyridoxal kinase OS=Homo sapiens GN=PDXK PE=2 SV=1 - [F2Z2Y4_HUMAN]	1.26709		E9PJC7	CD82 antigen (Fragment) OS=Homo sapiens GN=CD82 PE=2 SV=1 - [E9PJC7_HUMAN]	1.27644
Q9UHY1	Nuclear receptor-binding protein OS=Homo sapiens GN=NRBP1 PE=1 SV=1 - [NRBP_HUMAN]	1.26543		Q6UXV4	Apolipoprotein O-like OS=Homo sapiens GN=APOOL PE=1 SV=1 - [APOOL_HUMAN]	1.27637
Q9P0V3	SH3 domain-binding protein 4 OS=Homo sapiens GN=SH3BP4 PE=1 SV=1 - [SH3B4_HUMAN]	1.26401		Q96JB5	CDK5 regulatory subunit-associated protein 3 OS=Homo sapiens GN=CDK5RAP3 PE=1 SV=2 - [CK5P3_HUMAN]	1.2761
P13984	General transcription factor IIF subunit 2 OS=Homo sapiens GN=GTF2F2 PE=1 SV=2 - [T2FB_HUMAN]	1.26182		P29966	Myristoylated alanine-rich C-kinase substrate OS=Homo sapiens GN=MARCKS PE=1 SV=4 - [MARCS_HUMAN]	1.27591
P16234	Platelet-derived growth factor receptor alpha OS=Homo sapiens GN=PDGFRA PE=1 SV=1 - [PGFRA_HUMAN]	1.26121		O15460-2	Isoform IIa of Prolyl 4-hydroxylase subunit alpha-2 OS=Homo sapiens GN=P4HA2 - [P4HA2_HUMAN]	1.27386
Q9H492	Microtubule-associated proteins 1A/1B light chain 3A OS=Homo sapiens GN=MAP1LC3A PE=1 SV=2 - [MLP3A_HUMAN]	1.26074		E5RHW4	Erlin-2 (Fragment) OS=Homo sapiens GN=ERLIN2 PE=2 SV=1 - [E5RHW4_HUMAN]	1.27336
E7EP00	Protein transport protein Sec24C OS=Homo sapiens GN=SEC24C PE=2 SV=2 - [E7EP00_HUMAN]	1.26033		P06733	Alpha-enolase OS=Homo sapiens GN=ENO1 PE=1 SV=2 - [ENOA_HUMAN]	1.27263
P37837	Transaldolase OS=Homo sapiens GN=TALDO1 PE=1 SV=2 - [TALDO_HUMAN]	1.26025		B4DWZ5	Mitochondrial carnitine/acylcarnitine carrier protein OS=Homo sapiens GN=SLC25A20 PE=2 SV=1 - [B4DWZ5_HUMAN]	1.27234
P62805	Histone H4 OS=Homo sapiens GN=HIST1H4A PE=1 SV=2 - [H4_HUMAN]	1.26006		Q8NBS9-2	Isoform 2 of Thioredoxin domain-containing protein 5 OS=Homo sapiens GN=TXNDC5 - [TXND5_HUMAN]	1.27183
B7Z9S8	Sodium/potassium-transporting ATPase subunit beta-1 OS=Homo sapiens GN=ATP1B1 PE=2 SV=1 - [B7Z9S8_HUMAN]	1.25895		P61981	14-3-3 protein gamma OS=Homo sapiens GN=YWHAG PE=1 SV=2 - [1433G_HUMAN]	1.27082
Q9H2G2-2	Isoform 2 of STE20-like serine/threonine-protein kinase OS=Homo sapiens GN=SLK - [SLK_HUMAN]	1.25877		P38117	Electron transfer flavoprotein subunit beta OS=Homo sapiens GN=ETFB PE=1 SV=3 - [ETFB_HUMAN]	1.27049
Q9HC07	Transmembrane protein 165 OS=Homo sapiens GN=TMEM165 PE=1 SV=1 - [TM165_HUMAN]	1.25874		O15439-2	Isoform 2 of Multidrug resistance-associated protein 4 OS=Homo sapiens GN=ABCC4 - [MRP4_HUMAN]	1.26822
D6RAZ8	Annexin (Fragment) OS=Homo sapiens GN=ANXA3 PE=2 SV=1 - [D6RAZ8_HUMAN]	1.25684		O75962-2	Isoform 2 of Triple functional domain protein OS=Homo sapiens GN=TRIO - [TRIO_HUMAN]	1.26819
P48163	NADP-dependent malic enzyme OS=Homo sapiens GN=ME1 PE=1 SV=1 - [MAOX_HUMAN]	1.25611		F5H5N1	NADH dehydrogenase [ubiquinone] iron-sulfur protein 7, mitochondrial OS=Homo sapiens GN=NDUFS7 PE=2 SV=1 - [F5H5N1_HUMAN]	1.26752
Q8N5M9	Protein jagunal homolog 1 OS=Homo sapiens GN=JAGN1 PE=1 SV=1 - [JAGN1_HUMAN]	1.25496		E2QRG8	Receptor expression-enhancing protein 5 (Fragment) OS=Homo sapiens GN=REEP5 PE=2 SV=1 - [E2QRG8_HUMAN]	1.26708
C9J0F6	Ubiquitin-like modifier-activating enzyme 5 (Fragment) OS=Homo sapiens GN=UBA5 PE=2 SV=1 - [C9J0F6_HUMAN]	1.2528		P12694	2-oxoisovalerate dehydrogenase subunit alpha, mitochondrial OS=Homo sapiens GN=BCKDHA PE=1 SV=2 - [ODBA_HUMAN]	1.267
P21333-2	Isoform 2 of Filamin-A OS=Homo sapiens GN=FLNA - [FLNA_HUMAN]	1.25185		Q96D71-2	Isoform 2 of RalBP1-associated Eps domain-containing protein 1 OS=Homo sapiens GN=REPS1 - [REPS1_HUMAN]	1.26695
Q9Y5S9-2	Isoform 2 of RNA-binding protein 8A OS=Homo sapiens GN=RBM8A - [RBM8A_HUMAN]	1.25134		K7EQ77	NADH dehydrogenase [ubiquinone] 1 alpha subcomplex subunit 11 OS=Homo sapiens GN=NDUFA11 PE=4 SV=1 - [K7EQ77_HUMAN]	1.26673
Q15274	Nicotinate-nucleotide pyrophosphorylase [carboxylating] OS=Homo sapiens GN=QPRT PE=1 SV=3 - [NADC_HUMAN]	1.25108		O14653-3	Isoform 3 of Golgi SNAP receptor complex member 2 OS=Homo sapiens GN=GOSR2 - [GOSR2_HUMAN]	1.26655
Q5T4S7-3	Isoform 3 of E3 ubiquitin-protein ligase UBR4 OS=Homo sapiens GN=UBR4 - [UBR4_HUMAN]	1.24972		A6NP52	PRA1 family protein 2 OS=Homo sapiens GN=PRAF2 PE=2 SV=1 - [A6NP52_HUMAN]	1.2659
Q8NBN3-3	Isoform 3 of Transmembrane protein 87A OS=Homo sapiens GN=TMEM87A - [TM87A_HUMAN]	1.24741		P49589-2	Isoform 2 of Cysteine--tRNA ligase, cytoplasmic OS=Homo sapiens GN=CARS - [SYCC_HUMAN]	1.26531
P07996	Thrombospondin-1 OS=Homo sapiens GN=THBS1 PE=1 SV=2 - [TSP1_HUMAN]	1.24732		P26583	High mobility group protein B2 OS=Homo sapiens GN=HMGB2 PE=1 SV=2 - [HMGB2_HUMAN]	1.26415
P04899	Guanine nucleotide-binding protein G(i) subunit alpha-2 OS=Homo sapiens GN=GNAI2 PE=1 SV=3 - [GNAI2_HUMAN]	1.24713		E7EQD7	Disks large homolog 1 OS=Homo sapiens GN=DLG1 PE=2 SV=1 - [E7EQD7_HUMAN]	1.26405
P09936	Ubiquitin carboxyl-terminal hydrolase isozyme L1 OS=Homo sapiens GN=UCHL1 PE=1 SV=2 - [UCHL1_HUMAN]	1.24624		P51636-3	Isoform C of Caveolin-2 OS=Homo sapiens GN=CAV2 - [CAV2_HUMAN]	1.26358
A6NLG9	Biglycan OS=Homo sapiens GN=BGN PE=2 SV=1 - [A6NLG9_HUMAN]	1.24617		P13804	Electron transfer flavoprotein subunit alpha, mitochondrial OS=Homo sapiens GN=ETFA PE=1 SV=1 - [ETFA_HUMAN]	1.26278
Q8WX92	Negative elongation factor B OS=Homo sapiens GN=NELFB PE=1 SV=1 - [NELFB_HUMAN]	1.24551		Q8NC56	LEM domain-containing protein 2 OS=Homo sapiens GN=LEMD2 PE=1 SV=1 - [LEMD2_HUMAN]	1.25901
D6RGI3	Septin 11, isoform CRA_b OS=Homo sapiens GN=SEPT11 PE=3 SV=1 - [D6RGI3_HUMAN]	1.2451		E9PF58	Actin-related protein 2/3 complex subunit 1A OS=Homo sapiens GN=ARPC1A PE=2 SV=1 - [E9PF58_HUMAN]	1.25787
P49589-2	Isoform 2 of Cysteine--tRNA ligase, cytoplasmic OS=Homo sapiens GN=CARS - [SYCC_HUMAN]	1.24387		P51991	Heterogeneous nuclear ribonucleoprotein A3 OS=Homo sapiens GN=HNRNPA3 PE=1 SV=2 - [ROA3_HUMAN]	1.25644
Q9H1E3	Nuclear ubiquitous casein and cyclin-dependent kinase substrate 1 OS=Homo sapiens GN=NUCKS1 PE=1 SV=1 - [NUCKS_HUMAN]	1.24323		Q02818	Nucleobindin-1 OS=Homo sapiens GN=NUCB1 PE=1 SV=4 - [NUCB1_HUMAN]	1.25643
P41250	Glycine--tRNA ligase OS=Homo sapiens GN=GARS PE=1 SV=3 - [SYG_HUMAN]	1.24293		Q9Y5A9-2	Isoform 2 of YTH domain family protein 2 OS=Homo sapiens GN=YTHDF2 - [YTHD2_HUMAN]	1.25543
Q9BPW8	Protein NipSnap homolog 1 OS=Homo sapiens GN=NIPSNAP1 PE=1 SV=1 - [NIPS1_HUMAN]	1.24195		Q8WUW1	Protein BRICK1 OS=Homo sapiens GN=BRK1 PE=1 SV=1 - [BRK1_HUMAN]	1.25541
Q15363	Transmembrane emp24 domain-containing protein 2 OS=Homo sapiens GN=TMED2 PE=1 SV=1 - [TMED2_HUMAN]	1.24		Q6UB35	Monofunctional C1-tetrahydrofolate synthase, mitochondrial OS=Homo sapiens GN=MTHFD1L PE=1 SV=1 - [C1TM_HUMAN]	1.25506
P21283	V-type proton ATPase subunit C 1 OS=Homo sapiens GN=ATP6V1C1 PE=1 SV=4 - [VATC1_HUMAN]	1.23971		H3BQZ7	HCG2044799 OS=Homo sapiens GN=hCG_2044799 PE=4 SV=1 - [H3BQZ7_HUMAN]	1.25474
Q5QNZ2	ATP synthase subunit b, mitochondrial OS=Homo sapiens GN=ATP5F1 PE=2 SV=1 - [Q5QNZ2_HUMAN]	1.23941		F5H698	Leucine--tRNA ligase, cytoplasmic OS=Homo sapiens GN=LARS PE=2 SV=1 - [F5H698_HUMAN]	1.25201
P20340	Ras-related protein Rab-6A OS=Homo sapiens GN=RAB6A PE=1 SV=3 - [RAB6A_HUMAN]	1.2384		K7EQX8	Matrix-remodeling-associated protein 7 OS=Homo sapiens GN=MXRA7 PE=4 SV=1 - [K7EQX8_HUMAN]	1.2517
Q92688-2	Isoform 2 of Acidic leucine-rich nuclear phosphoprotein 32 family member B OS=Homo sapiens GN=ANP32B - [AN32B_HUMAN]	1.23834		P08572	Collagen alpha-2(IV) chain OS=Homo sapiens GN=COL4A2 PE=1 SV=4 - [CO4A2_HUMAN]	1.25067
P28300	Protein-lysine 6-oxidase OS=Homo sapiens GN=LOX PE=1 SV=2 - [LYOX_HUMAN]	1.23806		F8W031	Uncharacterized protein (Fragment) OS=Homo sapiens PE=2 SV=1 - [F8W031_HUMAN]	1.25048
P63092-3	Isoform 3 of Guanine nucleotide-binding protein G(s) subunit alpha isoforms short OS=Homo sapiens GN=GNAS - [GNAS2_HUMAN]	1.2364		H0YNE9	Ras-related protein Rab-8B (Fragment) OS=Homo sapiens GN=RAB8B PE=2 SV=1 - [H0YNE9_HUMAN]	1.24947
Q9NRW7	Vacuolar protein sorting-associated protein 45 OS=Homo sapiens GN=VPS45 PE=1 SV=1 - [VPS45_HUMAN]	1.2362		E9PMS6	LIM domain only protein 7 OS=Homo sapiens GN=LMO7 PE=2 SV=1 - [E9PMS6_HUMAN]	1.24866
P29401	Transketolase OS=Homo sapiens GN=TKT PE=1 SV=3 - [TKT_HUMAN]	1.23607		Q9UP95-5	Isoform 5 of Solute carrier family 12 member 4 OS=Homo sapiens GN=SLC12A4 - [S12A4_HUMAN]	1.24862
Q92841-1	Isoform 2 of Probable ATP-dependent RNA helicase DDX17 OS=Homo sapiens GN=DDX17 - [DDX17_HUMAN]	1.23596		O60739	Eukaryotic translation initiation factor 1b OS=Homo sapiens GN=EIF1B PE=1 SV=2 - [EIF1B_HUMAN]	1.2482
P67936	Tropomyosin alpha-4 chain OS=Homo sapiens GN=TPM4 PE=1 SV=3 - [TPM4_HUMAN]	1.23452		P13674	Prolyl 4-hydroxylase subunit alpha-1 OS=Homo sapiens GN=P4HA1 PE=1 SV=2 - [P4HA1_HUMAN]	1.24775
Q92522	Histone H1x OS=Homo sapiens GN=H1FX PE=1 SV=1 - [H1X_HUMAN]	1.23403		P03928	ATP synthase protein 8 OS=Homo sapiens GN=MT-ATP8 PE=1 SV=1 - [ATP8_HUMAN]	1.24748
Q9NPJ3-2	Isoform 2 of Acyl-coenzyme A thioesterase 13 OS=Homo sapiens GN=ACOT13 - [ACO13_HUMAN]	1.23387		I3L161	Phospholipid scramblase 3 (Fragment) OS=Homo sapiens GN=PLSCR3 PE=2 SV=1 - [I3L161_HUMAN]	1.2473
P46821	Microtubule-associated protein 1B OS=Homo sapiens GN=MAP1B PE=1 SV=2 - [MAP1B_HUMAN]	1.23044		Q9UNE7-2	Isoform 2 of E3 ubiquitin-protein ligase CHIP OS=Homo sapiens GN=STUB1 - [CHIP_HUMAN]	1.24541
P62820	Ras-related protein Rab-1A OS=Homo sapiens GN=RAB1A PE=1 SV=3 - [RAB1A_HUMAN]	1.22985		E9PDQ8	Succinyl-CoA ligase [GDP-forming] subunit beta, mitochondrial OS=Homo sapiens GN=SUCLG2 PE=2 SV=1 - [E9PDQ8_HUMAN]	1.24426
O60739	Eukaryotic translation initiation factor 1b OS=Homo sapiens GN=EIF1B PE=1 SV=2 - [EIF1B_HUMAN]	1.22939		B4E1J0	Pre-B-cell leukemia transcription factor-interacting protein 1 OS=Homo sapiens GN=PBXIP1 PE=2 SV=1 - [B4E1J0_HUMAN]	1.24378
E9PM31	CD81 antigen (Fragment) OS=Homo sapiens GN=CD81 PE=2 SV=1 - [E9PM31_HUMAN]	1.22908		H7C5F5	Probable ATP-dependent RNA helicase DHX36 (Fragment) OS=Homo sapiens GN=DHX36 PE=4 SV=1 - [H7C5F5_HUMAN]	1.24362
Q08257	Quinone oxidoreductase OS=Homo sapiens GN=CRYZ PE=1 SV=1 - [QOR_HUMAN]	1.22849		Q16832	Discoidin domain-containing receptor 2 OS=Homo sapiens GN=DDR2 PE=1 SV=2 - [DDR2_HUMAN]	1.24254
Q13637	Ras-related protein Rab-32 OS=Homo sapiens GN=RAB32 PE=1 SV=3 - [RAB32_HUMAN]	1.22802		G3V3M5	Protein numb homolog (Fragment) OS=Homo sapiens GN=NUMB PE=2 SV=1 - [G3V3M5_HUMAN]	1.24242
Q12907	Vesicular integral-membrane protein VIP36 OS=Homo sapiens GN=LMAN2 PE=1 SV=1 - [LMAN2_HUMAN]	1.22732		I3L159	Heme oxygenase 2 (Fragment) OS=Homo sapiens GN=HMOX2 PE=2 SV=1 - [I3L159_HUMAN]	1.24208
P21964-2	Isoform Soluble of Catechol O-methyltransferase OS=Homo sapiens GN=COMT - [COMT_HUMAN]	1.22607		G8JLI6	Prolyl 3-hydroxylase 3 OS=Homo sapiens GN=LEPREL2 PE=2 SV=1 - [G8JLI6_HUMAN]	1.24163
P04843	Dolichyl-diphosphooligosaccharide--protein glycosyltransferase subunit 1 OS=Homo sapiens GN=RPN1 PE=1 SV=1 - [RPN1_HUMAN]	1.22585		P16615	Sarcoplasmic/endoplasmic reticulum calcium ATPase 2 OS=Homo sapiens GN=ATP2A2 PE=1 SV=1 - [AT2A2_HUMAN]	1.24154
Q8NBJ7	Sulfatase-modifying factor 2 OS=Homo sapiens GN=SUMF2 PE=1 SV=2 - [SUMF2_HUMAN]	1.22579		O76003	Glutaredoxin-3 OS=Homo sapiens GN=GLRX3 PE=1 SV=2 - [GLRX3_HUMAN]	1.24141
P28288-2	Isoform 2 of ATP-binding cassette sub-family D member 3 OS=Homo sapiens GN=ABCD3 - [ABCD3_HUMAN]	1.22351		D6RDM7	Ubiquitin-conjugating enzyme E2 K (Fragment) OS=Homo sapiens GN=UBE2K PE=2 SV=1 - [D6RDM7_HUMAN]	1.24121
P36957	Dihydrolipoyllysine-residue succinyltransferase component of 2-oxoglutarate dehydrogenase complex, mitochondrial OS=Homo sapiens GN=DLST PE=1 SV=4 - [ODO2_HUMAN]	1.22338		Q9Y678	Coatomer subunit gamma-1 OS=Homo sapiens GN=COPG1 PE=1 SV=1 - [COPG1_HUMAN]	1.23878
Q9H3Z4	DnaJ homolog subfamily C member 5 OS=Homo sapiens GN=DNAJC5 PE=1 SV=1 - [DNJC5_HUMAN]	1.22271		Q9UNZ5	Leydig cell tumor 10 kDa protein homolog OS=Homo sapiens GN=C19orf53 PE=1 SV=1 - [L10K_HUMAN]	1.23868
Q9UBI6	Guanine nucleotide-binding protein G(I)/G(S)/G(O) subunit gamma-12 OS=Homo sapiens GN=GNG12 PE=1 SV=3 - [GBG12_HUMAN]	1.22168		P00505	Aspartate aminotransferase, mitochondrial OS=Homo sapiens GN=GOT2 PE=1 SV=3 - [AATM_HUMAN]	1.23842
Q10713	Mitochondrial-processing peptidase subunit alpha OS=Homo sapiens GN=PMPCA PE=1 SV=2 - [MPPA_HUMAN]	1.22049		P83111	Serine beta-lactamase-like protein LACTB, mitochondrial OS=Homo sapiens GN=LACTB PE=1 SV=2 - [LACTB_HUMAN]	1.2379
O43776	Asparagine--tRNA ligase, cytoplasmic OS=Homo sapiens GN=NARS PE=1 SV=1 - [SYNC_HUMAN]	1.21986		Q13011	Delta(3,5)-Delta(2,4)-dienoyl-CoA isomerase, mitochondrial OS=Homo sapiens GN=ECH1 PE=1 SV=2 - [ECH1_HUMAN]	1.23788
Q7Z7H5-2	Isoform 2 of Transmembrane emp24 domain-containing protein 4 OS=Homo sapiens GN=TMED4 - [TMED4_HUMAN]	1.21975		E9PRZ9	Small acidic protein (Fragment) OS=Homo sapiens GN=C11orf58 PE=2 SV=1 - [E9PRZ9_HUMAN]	1.2375
Q969X5-2	Isoform 2 of Endoplasmic reticulum-Golgi intermediate compartment protein 1 OS=Homo sapiens GN=ERGIC1 - [ERGI1_HUMAN]	1.21927		P12814	Alpha-actinin-1 OS=Homo sapiens GN=ACTN1 PE=1 SV=2 - [ACTN1_HUMAN]	1.23712
Q99714	3-hydroxyacyl-CoA dehydrogenase type-2 OS=Homo sapiens GN=HSD17B10 PE=1 SV=3 - [HCD2_HUMAN]	1.21767		Q9Y490	Talin-1 OS=Homo sapiens GN=TLN1 PE=1 SV=3 - [TLN1_HUMAN]	1.23615
A0AVT1	Ubiquitin-like modifier-activating enzyme 6 OS=Homo sapiens GN=UBA6 PE=1 SV=1 - [UBA6_HUMAN]	1.21691		Q5T8N1	Nuclear pore complex protein Nup133 OS=Homo sapiens GN=NUP133 PE=2 SV=1 - [Q5T8N1_HUMAN]	1.23352
O00264	Membrane-associated progesterone receptor component 1 OS=Homo sapiens GN=PGRMC1 PE=1 SV=3 - [PGRC1_HUMAN]	1.21678		P51809-3	Isoform 3 of Vesicle-associated membrane protein 7 OS=Homo sapiens GN=VAMP7 - [VAMP7_HUMAN]	1.23201
F8VR84	UPF0160 protein MYG1, mitochondrial OS=Homo sapiens GN=C12orf10 PE=2 SV=1 - [F8VR84_HUMAN]	1.21595		B4E2V5	Erythrocyte band 7 integral membrane protein OS=Homo sapiens GN=STOM PE=2 SV=1 - [B4E2V5_HUMAN]	1.23097
O00148-2	Isoform 2 of ATP-dependent RNA helicase DDX39A OS=Homo sapiens GN=DDX39A - [DX39A_HUMAN]	1.21595		Q9BZF1-3	Isoform 3 of Oxysterol-binding protein-related protein 8 OS=Homo sapiens GN=OSBPL8 - [OSBL8_HUMAN]	1.23052
Q9H0U3	Magnesium transporter protein 1 OS=Homo sapiens GN=MAGT1 PE=1 SV=1 - [MAGT1_HUMAN]	1.21567		Q9H6B4	CXADR-like membrane protein OS=Homo sapiens GN=CLMP PE=1 SV=1 - [CLMP_HUMAN]	1.23032
P49257	Protein ERGIC-53 OS=Homo sapiens GN=LMAN1 PE=1 SV=2 - [LMAN1_HUMAN]	1.21395		Q9NQC3-2	Isoform 2 of Reticulon-4 OS=Homo sapiens GN=RTN4 - [RTN4_HUMAN]	1.22868
P02794	Ferritin heavy chain OS=Homo sapiens GN=FTH1 PE=1 SV=2 - [FRIH_HUMAN]	1.21368		M0R0A9	IgG receptor FcRn large subunit p51 OS=Homo sapiens GN=FCGRT PE=4 SV=1 - [M0R0A9_HUMAN]	1.22853
P12109	Collagen alpha-1(VI) chain OS=Homo sapiens GN=COL6A1 PE=1 SV=3 - [CO6A1_HUMAN]	1.21357		Q92900-2	Isoform 2 of Regulator of nonsense transcripts 1 OS=Homo sapiens GN=UPF1 - [RENT1_HUMAN]	1.22685
P62854	40S ribosomal protein S26 OS=Homo sapiens GN=RPS26 PE=1 SV=3 - [RS26_HUMAN]	1.21345		P63092-3	Isoform 3 of Guanine nucleotide-binding protein G(s) subunit alpha isoforms short OS=Homo sapiens GN=GNAS - [GNAS2_HUMAN]	1.22666
O95340	Bifunctional 3'-phosphoadenosine 5'-phosphosulfate synthase 2 OS=Homo sapiens GN=PAPSS2 PE=1 SV=2 - [PAPS2_HUMAN]	1.21337		P51798-2	Isoform 2 of H(+)/Cl(-) exchange transporter 7 OS=Homo sapiens GN=CLCN7 - [CLCN7_HUMAN]	1.22636
F5GWS3	Protein TLDC1 OS=Homo sapiens GN=TLDC1 PE=2 SV=1 - [F5GWS3_HUMAN]	1.2118		Q14696	LDLR chaperone MESD OS=Homo sapiens GN=MESDC2 PE=1 SV=2 - [MESD_HUMAN]	1.22632
E7EUY0	DNA-dependent protein kinase catalytic subunit OS=Homo sapiens GN=PRKDC PE=2 SV=1 - [E7EUY0_HUMAN]	1.21082		F5GWS3	Protein TLDC1 OS=Homo sapiens GN=TLDC1 PE=2 SV=1 - [F5GWS3_HUMAN]	1.22629
Q00839	Heterogeneous nuclear ribonucleoprotein U OS=Homo sapiens GN=HNRNPU PE=1 SV=6 - [HNRPU_HUMAN]	1.21014		Q9H3U1-2	Isoform 2 of Protein unc-45 homolog A OS=Homo sapiens GN=UNC45A - [UN45A_HUMAN]	1.22623
K7ERG4	Small nuclear ribonucleoprotein Sm D2 OS=Homo sapiens GN=SNRPD2 PE=4 SV=1 - [K7ERG4_HUMAN]	1.21005		Q13641	Trophoblast glycoprotein OS=Homo sapiens GN=TPBG PE=1 SV=1 - [TPBG_HUMAN]	1.22597
B4DLR2	Seprase OS=Homo sapiens GN=FAP PE=2 SV=1 - [B4DLR2_HUMAN]	1.20911		E9PLF1	Glutathione S-transferase Mu 2 (Fragment) OS=Homo sapiens GN=GSTM2 PE=2 SV=2 - [E9PLF1_HUMAN]	1.22543
Q99805	Transmembrane 9 superfamily member 2 OS=Homo sapiens GN=TM9SF2 PE=1 SV=1 - [TM9S2_HUMAN]	1.20793		Q07157-2	Isoform Short of Tight junction protein ZO-1 OS=Homo sapiens GN=TJP1 - [ZO1_HUMAN]	1.22371
P48147	Prolyl endopeptidase OS=Homo sapiens GN=PREP PE=1 SV=2 - [PPCE_HUMAN]	1.20766		P17858	6-phosphofructokinase, liver type OS=Homo sapiens GN=PFKL PE=1 SV=6 - [K6PL_HUMAN]	1.2236
O94925-3	Isoform 3 of Glutaminase kidney isoform, mitochondrial OS=Homo sapiens GN=GLS - [GLSK_HUMAN]	1.20748		Q93052	Lipoma-preferred partner OS=Homo sapiens GN=LPP PE=1 SV=1 - [LPP_HUMAN]	1.22325
Q13492-3	Isoform 3 of Phosphatidylinositol-binding clathrin assembly protein OS=Homo sapiens GN=PICALM - [PICAL_HUMAN]	1.20736		F6RFD5	Destrin OS=Homo sapiens GN=DSTN PE=2 SV=1 - [F6RFD5_HUMAN]	1.22243
O75369-2	Isoform 2 of Filamin-B OS=Homo sapiens GN=FLNB - [FLNB_HUMAN]	1.20615		O15269	Serine palmitoyltransferase 1 OS=Homo sapiens GN=SPTLC1 PE=1 SV=1 - [SPTC1_HUMAN]	1.22225
Q13151	Heterogeneous nuclear ribonucleoprotein A0 OS=Homo sapiens GN=HNRNPA0 PE=1 SV=1 - [ROA0_HUMAN]	1.20587		P61923	Coatomer subunit zeta-1 OS=Homo sapiens GN=COPZ1 PE=1 SV=1 - [COPZ1_HUMAN]	1.22203
H7C519	5'-nucleotidase domain-containing protein 2 (Fragment) OS=Homo sapiens GN=NT5DC2 PE=2 SV=1 - [H7C519_HUMAN]	1.20511		Q6NUK1	Calcium-binding mitochondrial carrier protein SCaMC-1 OS=Homo sapiens GN=SLC25A24 PE=1 SV=2 - [SCMC1_HUMAN]	1.222
P68363	Tubulin alpha-1B chain OS=Homo sapiens GN=TUBA1B PE=1 SV=1 - [TBA1B_HUMAN]	1.20436		B7Z1R5	V-type proton ATPase catalytic subunit A OS=Homo sapiens GN=ATP6V1A PE=2 SV=1 - [B7Z1R5_HUMAN]	1.22161
Q8TC12	Retinol dehydrogenase 11 OS=Homo sapiens GN=RDH11 PE=1 SV=2 - [RDH11_HUMAN]	1.20394		F5H2U8	High mobility group protein HMGI-C OS=Homo sapiens GN=HMGA2 PE=2 SV=1 - [F5H2U8_HUMAN]	1.2211
Q8NBX0	Saccharopine dehydrogenase-like oxidoreductase OS=Homo sapiens GN=SCCPDH PE=1 SV=1 - [SCPDL_HUMAN]	1.20322		H0Y3Q6	Patched domain-containing protein 4 (Fragment) OS=Homo sapiens GN=PTCHD4 PE=4 SV=1 - [H0Y3Q6_HUMAN]	1.22105
F2Z3N7	Transmembrane protein 106B OS=Homo sapiens GN=TMEM106B PE=4 SV=1 - [F2Z3N7_HUMAN]	1.20137		D6RGI3	Septin 11, isoform CRA_b OS=Homo sapiens GN=SEPT11 PE=3 SV=1 - [D6RGI3_HUMAN]	1.21971
Q9BPX5	Actin-related protein 2/3 complex subunit 5-like protein OS=Homo sapiens GN=ARPC5L PE=1 SV=1 - [ARP5L_HUMAN]	1.20116		O43294-2	Isoform 2 of Transforming growth factor beta-1-induced transcript 1 protein OS=Homo sapiens GN=TGFB1I1 - [TGFI1_HUMAN]	1.21897
H0Y713	Peroxisome proliferator-activated receptor gamma coactivator 1-beta (Fragment) OS=Homo sapiens GN=PPARGC1B PE=4 SV=1 - [H0Y713_HUMAN]	1.20105		B7Z6M1	Plastin-3 OS=Homo sapiens GN=PLS3 PE=2 SV=1 - [B7Z6M1_HUMAN]	1.21786
Q13433	Zinc transporter ZIP6 OS=Homo sapiens GN=SLC39A6 PE=1 SV=3 - [S39A6_HUMAN]	1.2006		P62834	Ras-related protein Rap-1A OS=Homo sapiens GN=RAP1A PE=1 SV=1 - [RAP1A_HUMAN]	1.21692
K7ER96	Thioredoxin-like protein 1 (Fragment) OS=Homo sapiens GN=TXNL1 PE=4 SV=1 - [K7ER96_HUMAN]	1.20036		O00483	NADH dehydrogenase [ubiquinone] 1 alpha subcomplex subunit 4 OS=Homo sapiens GN=NDUFA4 PE=1 SV=1 - [NDUA4_HUMAN]	1.21612
O95292	Vesicle-associated membrane protein-associated protein B/C OS=Homo sapiens GN=VAPB PE=1 SV=3 - [VAPB_HUMAN]	1.19982		Q6VY07	Phosphofurin acidic cluster sorting protein 1 OS=Homo sapiens GN=PACS1 PE=1 SV=2 - [PACS1_HUMAN]	1.21557
Q14108	Lysosome membrane protein 2 OS=Homo sapiens GN=SCARB2 PE=1 SV=2 - [SCRB2_HUMAN]	1.19959		Q13724-2	Isoform 2 of Mannosyl-oligosaccharide glucosidase OS=Homo sapiens GN=MOGS - [MOGS_HUMAN]	1.21484
Q16186	Proteasomal ubiquitin receptor ADRM1 OS=Homo sapiens GN=ADRM1 PE=1 SV=2 - [ADRM1_HUMAN]	1.19941		Q14344	Guanine nucleotide-binding protein subunit alpha-13 OS=Homo sapiens GN=GNA13 PE=1 SV=2 - [GNA13_HUMAN]	1.21464
Q92900-2	Isoform 2 of Regulator of nonsense transcripts 1 OS=Homo sapiens GN=UPF1 - [RENT1_HUMAN]	1.19927		P27824	Calnexin OS=Homo sapiens GN=CANX PE=1 SV=2 - [CALX_HUMAN]	1.21463
O43865	Putative adenosylhomocysteinase 2 OS=Homo sapiens GN=AHCYL1 PE=1 SV=2 - [SAHH2_HUMAN]	1.19886		P17252	Protein kinase C alpha type OS=Homo sapiens GN=PRKCA PE=1 SV=4 - [KPCA_HUMAN]	1.21296
P54709	Sodium/potassium-transporting ATPase subunit beta-3 OS=Homo sapiens GN=ATP1B3 PE=1 SV=1 - [AT1B3_HUMAN]	1.19878		E7ENQ1	Mitogen-activated protein kinase kinase kinase kinase 4 OS=Homo sapiens GN=MAP4K4 PE=2 SV=1 - [E7ENQ1_HUMAN]	1.21215
Q96QD8	Sodium-coupled neutral amino acid transporter 2 OS=Homo sapiens GN=SLC38A2 PE=1 SV=2 - [S38A2_HUMAN]	1.19823		O75915	PRA1 family protein 3 OS=Homo sapiens GN=ARL6IP5 PE=1 SV=1 - [PRAF3_HUMAN]	1.21214
H3BLU7	Aflatoxin B1 aldehyde reductase member 2 (Fragment) OS=Homo sapiens GN=AKR7A2 PE=2 SV=1 - [H3BLU7_HUMAN]	1.19788		Q13443	Disintegrin and metalloproteinase domain-containing protein 9 OS=Homo sapiens GN=ADAM9 PE=1 SV=1 - [ADAM9_HUMAN]	1.21113
P39656	Dolichyl-diphosphooligosaccharide--protein glycosyltransferase 48 kDa subunit OS=Homo sapiens GN=DDOST PE=1 SV=4 - [OST48_HUMAN]	1.19781		P04792	Heat shock protein beta-1 OS=Homo sapiens GN=HSPB1 PE=1 SV=2 - [HSPB1_HUMAN]	1.21101
D6PSQ9	Selenide, water dikinase 1 OS=Homo sapiens GN=SEPHS1 PE=2 SV=1 - [D6PSQ9_HUMAN]	1.19765		Q07954	Prolow-density lipoprotein receptor-related protein 1 OS=Homo sapiens GN=LRP1 PE=1 SV=2 - [LRP1_HUMAN]	1.21034
Q9UKY7	Protein CDV3 homolog OS=Homo sapiens GN=CDV3 PE=1 SV=1 - [CDV3_HUMAN]	1.19668		F2Z2V0	Copine-1 (Fragment) OS=Homo sapiens GN=CPNE1 PE=2 SV=1 - [F2Z2V0_HUMAN]	1.20985
Q8IZU1	Protein FAM9A OS=Homo sapiens GN=FAM9A PE=2 SV=1 - [FAM9A_HUMAN]	1.19613		P41250	Glycine--tRNA ligase OS=Homo sapiens GN=GARS PE=1 SV=3 - [SYG_HUMAN]	1.20717
Q8NEW0	Zinc transporter 7 OS=Homo sapiens GN=SLC30A7 PE=1 SV=1 - [ZNT7_HUMAN]	1.19468		E9PP67	Toll-interacting protein OS=Homo sapiens GN=TOLLIP PE=2 SV=1 - [E9PP67_HUMAN]	1.20624
P05455	Lupus La protein OS=Homo sapiens GN=SSB PE=1 SV=2 - [LA_HUMAN]	1.19242		C9J0J7	Profilin-2 OS=Homo sapiens GN=PFN2 PE=4 SV=1 - [C9J0J7_HUMAN]	1.20549
B9A069	ORM1-like protein 1 OS=Homo sapiens GN=ORMDL1 PE=4 SV=1 - [B9A069_HUMAN]	1.19126		Q5VW38-2	Isoform 2 of Protein GPR107 OS=Homo sapiens GN=GPR107 - [GP107_HUMAN]	1.2054
O43747	AP-1 complex subunit gamma-1 OS=Homo sapiens GN=AP1G1 PE=1 SV=5 - [AP1G1_HUMAN]	1.1909		P53999	Activated RNA polymerase II transcriptional coactivator p15 OS=Homo sapiens GN=SUB1 PE=1 SV=3 - [TCP4_HUMAN]	1.20531
P08240	Signal recognition particle receptor subunit alpha OS=Homo sapiens GN=SRPR PE=1 SV=2 - [SRPR_HUMAN]	1.19005		B7Z9J8	Isocitrate dehydrogenase [NAD] subunit alpha, mitochondrial OS=Homo sapiens GN=IDH3A PE=2 SV=1 - [B7Z9J8_HUMAN]	1.20487
P41227-2	Isoform 2 of N-alpha-acetyltransferase 10 OS=Homo sapiens GN=NAA10 - [NAA10_HUMAN]	1.18873		Q96QD8-2	Isoform 2 of Sodium-coupled neutral amino acid transporter 2 OS=Homo sapiens GN=SLC38A2 - [S38A2_HUMAN]	1.20487
O43795-2	Isoform 2 of Unconventional myosin-Ib OS=Homo sapiens GN=MYO1B - [MYO1B_HUMAN]	1.1881		Q9P013	Spliceosome-associated protein CWC15 homolog OS=Homo sapiens GN=CWC15 PE=1 SV=2 - [CWC15_HUMAN]	1.20453
D3YTB1	60S ribosomal protein L32 (Fragment) OS=Homo sapiens GN=RPL32 PE=2 SV=1 - [D3YTB1_HUMAN]	1.18758		O60763	General vesicular transport factor p115 OS=Homo sapiens GN=USO1 PE=1 SV=2 - [USO1_HUMAN]	1.20438
Q71TU5	Casein kinase 1, alpha 1, isoform CRA_g OS=Homo sapiens GN=CSNK1A1 PE=2 SV=1 - [Q71TU5_HUMAN]	1.18708		O95865	N(G),N(G)-dimethylarginine dimethylaminohydrolase 2 OS=Homo sapiens GN=DDAH2 PE=1 SV=1 - [DDAH2_HUMAN]	1.20394
P05556	Integrin beta-1 OS=Homo sapiens GN=ITGB1 PE=1 SV=2 - [ITB1_HUMAN]	1.18689		Q5VTU3	Dynein light chain Tctex-type 1 OS=Homo sapiens GN=DYNLT1 PE=4 SV=1 - [Q5VTU3_HUMAN]	1.20356
Q92930	Ras-related protein Rab-8B OS=Homo sapiens GN=RAB8B PE=1 SV=2 - [RAB8B_HUMAN]	1.18551		Q92841	Probable ATP-dependent RNA helicase DDX17 OS=Homo sapiens GN=DDX17 PE=1 SV=2 - [DDX17_HUMAN]	1.20302
O43615	Mitochondrial import inner membrane translocase subunit TIM44 OS=Homo sapiens GN=TIMM44 PE=1 SV=2 - [TIM44_HUMAN]	1.18532		Q9HD20-2	Isoform B of Probable cation-transporting ATPase 13A1 OS=Homo sapiens GN=ATP13A1 - [AT131_HUMAN]	1.20284
Q15907	Ras-related protein Rab-11B OS=Homo sapiens GN=RAB11B PE=1 SV=4 - [RB11B_HUMAN]	1.18411		E5RHG8	Transcription elongation factor B polypeptide 1 (Fragment) OS=Homo sapiens GN=TCEB1 PE=2 SV=1 - [E5RHG8_HUMAN]	1.20227
P07602	Proactivator polypeptide OS=Homo sapiens GN=PSAP PE=1 SV=2 - [SAP_HUMAN]	1.18353		Q13243	Serine/arginine-rich splicing factor 5 OS=Homo sapiens GN=SRSF5 PE=1 SV=1 - [SRSF5_HUMAN]	1.20181
Q8TCJ2	Dolichyl-diphosphooligosaccharide--protein glycosyltransferase subunit STT3B OS=Homo sapiens GN=STT3B PE=1 SV=1 - [STT3B_HUMAN]	1.18312		Q15019	Septin-2 OS=Homo sapiens GN=SEPT2 PE=1 SV=1 - [SEPT2_HUMAN]	1.20168
P13797	Plastin-3 OS=Homo sapiens GN=PLS3 PE=1 SV=4 - [PLST_HUMAN]	1.18295		Q9P0J0	NADH dehydrogenase [ubiquinone] 1 alpha subcomplex subunit 13 OS=Homo sapiens GN=NDUFA13 PE=1 SV=3 - [NDUAD_HUMAN]	1.20164
P35580	Myosin-10 OS=Homo sapiens GN=MYH10 PE=1 SV=3 - [MYH10_HUMAN]	1.18263		Q9H061	Transmembrane protein 126A OS=Homo sapiens GN=TMEM126A PE=1 SV=1 - [T126A_HUMAN]	1.19982
Q13641	Trophoblast glycoprotein OS=Homo sapiens GN=TPBG PE=1 SV=1 - [TPBG_HUMAN]	1.18237		Q6UXN9	WD repeat-containing protein 82 OS=Homo sapiens GN=WDR82 PE=1 SV=1 - [WDR82_HUMAN]	1.19963
P53999	Activated RNA polymerase II transcriptional coactivator p15 OS=Homo sapiens GN=SUB1 PE=1 SV=3 - [TCP4_HUMAN]	1.18205		Q9UN86-2	Isoform B of Ras GTPase-activating protein-binding protein 2 OS=Homo sapiens GN=G3BP2 - [G3BP2_HUMAN]	1.19939
B4DZW6	Regulator of microtubule dynamics protein 1 OS=Homo sapiens GN=RMDN1 PE=2 SV=1 - [B4DZW6_HUMAN]	1.18195		P53618	Coatomer subunit beta OS=Homo sapiens GN=COPB1 PE=1 SV=3 - [COPB_HUMAN]	1.19927
Q7L2E3-3	Isoform 3 of Putative ATP-dependent RNA helicase DHX30 OS=Homo sapiens GN=DHX30 - [DHX30_HUMAN]	1.18103		F8VY35	Nucleosome assembly protein 1-like 1 (Fragment) OS=Homo sapiens GN=NAP1L1 PE=2 SV=1 - [F8VY35_HUMAN]	1.1989
Q14008-2	Isoform 2 of Cytoskeleton-associated protein 5 OS=Homo sapiens GN=CKAP5 - [CKAP5_HUMAN]	1.17942		H0Y6R1	PTB domain-containing engulfment adapter protein 1 (Fragment) OS=Homo sapiens GN=GULP1 PE=4 SV=1 - [H0Y6R1_HUMAN]	1.19873
P46977	Dolichyl-diphosphooligosaccharide--protein glycosyltransferase subunit STT3A OS=Homo sapiens GN=STT3A PE=1 SV=2 - [STT3A_HUMAN]	1.17868		Q99798	Aconitate hydratase, mitochondrial OS=Homo sapiens GN=ACO2 PE=1 SV=2 - [ACON_HUMAN]	1.19795
E9PH29	Thioredoxin-dependent peroxide reductase, mitochondrial OS=Homo sapiens GN=PRDX3 PE=2 SV=1 - [E9PH29_HUMAN]	1.17857		H0Y9M8	NADH dehydrogenase [ubiquinone] iron-sulfur protein 4, mitochondrial (Fragment) OS=Homo sapiens GN=NDUFS4 PE=2 SV=1 - [H0Y9M8_HUMAN]	1.19785
B4DU28	Disintegrin and metalloproteinase domain-containing protein 10 OS=Homo sapiens GN=ADAM10 PE=2 SV=1 - [B4DU28_HUMAN]	1.17823		Q8N5L8	Ribonuclease P protein subunit p25-like protein OS=Homo sapiens GN=RPP25L PE=1 SV=1 - [RP25L_HUMAN]	1.19631
B4E2V5	Erythrocyte band 7 integral membrane protein OS=Homo sapiens GN=STOM PE=2 SV=1 - [B4E2V5_HUMAN]	1.1782		Q9NPA0	ER membrane protein complex subunit 7 OS=Homo sapiens GN=EMC7 PE=1 SV=1 - [EMC7_HUMAN]	1.19448
P61981	14-3-3 protein gamma OS=Homo sapiens GN=YWHAG PE=1 SV=2 - [1433G_HUMAN]	1.17762		B4DFL2	Isocitrate dehydrogenase [NADP] OS=Homo sapiens GN=IDH2 PE=2 SV=1 - [B4DFL2_HUMAN]	1.19446
Q9H3H3	UPF0696 protein C11orf68 OS=Homo sapiens GN=C11orf68 PE=1 SV=2 - [CK068_HUMAN]	1.17643		C9JV50	Phosphatidylinositide phosphatase SAC1 (Fragment) OS=Homo sapiens GN=SACM1L PE=2 SV=1 - [C9JV50_HUMAN]	1.19378
P41252	Isoleucine--tRNA ligase, cytoplasmic OS=Homo sapiens GN=IARS PE=1 SV=2 - [SYIC_HUMAN]	1.17623		H7C3P4	Glucosamine (N-acetyl)-6-sulfatase (Sanfilippo disease IIID), isoform CRA_b OS=Homo sapiens GN=GNS PE=4 SV=1 - [H7C3P4_HUMAN]	1.19377
Q9NQL2-2	Isoform 2 of Ras-related GTP-binding protein D OS=Homo sapiens GN=RRAGD - [RRAGD_HUMAN]	1.17547		Q9NX40	OCIA domain-containing protein 1 OS=Homo sapiens GN=OCIAD1 PE=1 SV=1 - [OCAD1_HUMAN]	1.19243
B3KN96	39S ribosomal protein L38, mitochondrial OS=Homo sapiens GN=MRPL38 PE=2 SV=1 - [B3KN96_HUMAN]	1.17435		P61224	Ras-related protein Rap-1b OS=Homo sapiens GN=RAP1B PE=1 SV=1 - [RAP1B_HUMAN]	1.19234
Q32MZ4-3	Isoform 3 of Leucine-rich repeat flightless-interacting protein 1 OS=Homo sapiens GN=LRRFIP1 - [LRRF1_HUMAN]	1.17406		O95292	Vesicle-associated membrane protein-associated protein B/C OS=Homo sapiens GN=VAPB PE=1 SV=3 - [VAPB_HUMAN]	1.1915
Q9UP95-2	Isoform 2 of Solute carrier family 12 member 4 OS=Homo sapiens GN=SLC12A4 - [S12A4_HUMAN]	1.1733		Q9UI09	NADH dehydrogenase [ubiquinone] 1 alpha subcomplex subunit 12 OS=Homo sapiens GN=NDUFA12 PE=1 SV=1 - [NDUAC_HUMAN]	1.19083
Q9NR12-3	Isoform 3 of PDZ and LIM domain protein 7 OS=Homo sapiens GN=PDLIM7 - [PDLI7_HUMAN]	1.17238		J3QKT4	Pyrroline-5-carboxylate reductase (Fragment) OS=Homo sapiens GN=PYCR1 PE=3 SV=1 - [J3QKT4_HUMAN]	1.19048
Q8WUP2-3	Isoform 3 of Filamin-binding LIM protein 1 OS=Homo sapiens GN=FBLIM1 - [FBLI1_HUMAN]	1.17191		P80723	Brain acid soluble protein 1 OS=Homo sapiens GN=BASP1 PE=1 SV=2 - [BASP1_HUMAN]	1.19002
P27824	Calnexin OS=Homo sapiens GN=CANX PE=1 SV=2 - [CALX_HUMAN]	1.17117		P08754	Guanine nucleotide-binding protein G(k) subunit alpha OS=Homo sapiens GN=GNAI3 PE=1 SV=3 - [GNAI3_HUMAN]	1.19001
Q14257	Reticulocalbin-2 OS=Homo sapiens GN=RCN2 PE=1 SV=1 - [RCN2_HUMAN]	1.16908		O95298-2	Isoform 4 of NADH dehydrogenase [ubiquinone] 1 subunit C2 OS=Homo sapiens GN=NDUFC2 - [NDUC2_HUMAN]	1.19
Q7Z2W4-2	Isoform 2 of Zinc finger CCCH-type antiviral protein 1 OS=Homo sapiens GN=ZC3HAV1 - [ZCCHV_HUMAN]	1.16894		A8MX94	Glutathione S-transferase P OS=Homo sapiens GN=GSTP1 PE=2 SV=1 - [A8MX94_HUMAN]	1.18959
Q9UJ70	N-acetyl-D-glucosamine kinase OS=Homo sapiens GN=NAGK PE=1 SV=4 - [NAGK_HUMAN]	1.16877		Q8N3C0	Activating signal cointegrator 1 complex subunit 3 OS=Homo sapiens GN=ASCC3 PE=1 SV=3 - [ASCC3_HUMAN]	1.18859
F5GXP4	ADP-ribosylation factor-like protein 6-interacting protein 1 OS=Homo sapiens GN=ARL6IP1 PE=2 SV=1 - [F5GXP4_HUMAN]	1.16661		P02792	Ferritin light chain OS=Homo sapiens GN=FTL PE=1 SV=2 - [FRIL_HUMAN]	1.18824
Q8IV08	Phospholipase D3 OS=Homo sapiens GN=PLD3 PE=1 SV=1 - [PLD3_HUMAN]	1.16644		P33527-7	Isoform 7 of Multidrug resistance-associated protein 1 OS=Homo sapiens GN=ABCC1 - [MRP1_HUMAN]	1.18743
H0YDP7	39S ribosomal protein L49, mitochondrial (Fragment) OS=Homo sapiens GN=MRPL49 PE=4 SV=1 - [H0YDP7_HUMAN]	1.16575		E9PMP7	LIM domain only protein 7 (Fragment) OS=Homo sapiens GN=LMO7 PE=2 SV=1 - [E9PMP7_HUMAN]	1.18698
Q13263-2	Isoform 2 of Transcription intermediary factor 1-beta OS=Homo sapiens GN=TRIM28 - [TIF1B_HUMAN]	1.16561		Q7Z2W4-2	Isoform 2 of Zinc finger CCCH-type antiviral protein 1 OS=Homo sapiens GN=ZC3HAV1 - [ZCCHV_HUMAN]	1.18594
H0YAC8	RUN and FYVE domain-containing protein 1 (Fragment) OS=Homo sapiens GN=RUFY1 PE=4 SV=1 - [H0YAC8_HUMAN]	1.1656		E9PNJ4	Stromal interaction molecule 1 OS=Homo sapiens GN=STIM1 PE=2 SV=1 - [E9PNJ4_HUMAN]	1.18593
P11279	Lysosome-associated membrane glycoprotein 1 OS=Homo sapiens GN=LAMP1 PE=1 SV=3 - [LAMP1_HUMAN]	1.16545		B4DE40	Spermine synthase OS=Homo sapiens GN=SMS PE=2 SV=1 - [B4DE40_HUMAN]	1.18505
M0R026	Acetolactate synthase-like protein OS=Homo sapiens GN=ILVBL PE=3 SV=1 - [M0R026_HUMAN]	1.16537		Q71U36-2	Isoform 2 of Tubulin alpha-1A chain OS=Homo sapiens GN=TUBA1A - [TBA1A_HUMAN]	1.1849
P67870	Casein kinase II subunit beta OS=Homo sapiens GN=CSNK2B PE=1 SV=1 - [CSK2B_HUMAN]	1.16508		P12235	ADP/ATP translocase 1 OS=Homo sapiens GN=SLC25A4 PE=1 SV=4 - [ADT1_HUMAN]	1.18485
O43852	Calumenin OS=Homo sapiens GN=CALU PE=1 SV=2 - [CALU_HUMAN]	1.1645		Q9BWM7	Sideroflexin-3 OS=Homo sapiens GN=SFXN3 PE=1 SV=2 - [SFXN3_HUMAN]	1.18483
Q9NR28-2	Isoform 2 of Diablo homolog, mitochondrial OS=Homo sapiens GN=DIABLO - [DBLOH_HUMAN]	1.16423		P54577	Tyrosine--tRNA ligase, cytoplasmic OS=Homo sapiens GN=YARS PE=1 SV=4 - [SYYC_HUMAN]	1.18381
P07951-2	Isoform 2 of Tropomyosin beta chain OS=Homo sapiens GN=TPM2 - [TPM2_HUMAN]	1.16419		Q07065	Cytoskeleton-associated protein 4 OS=Homo sapiens GN=CKAP4 PE=1 SV=2 - [CKAP4_HUMAN]	1.18366
Q9BVK6	Transmembrane emp24 domain-containing protein 9 OS=Homo sapiens GN=TMED9 PE=1 SV=2 - [TMED9_HUMAN]	1.16369		P17152	Transmembrane protein 11, mitochondrial OS=Homo sapiens GN=TMEM11 PE=1 SV=1 - [TMM11_HUMAN]	1.18315
P12814	Alpha-actinin-1 OS=Homo sapiens GN=ACTN1 PE=1 SV=2 - [ACTN1_HUMAN]	1.16268		Q99497	Protein DJ-1 OS=Homo sapiens GN=PARK7 PE=1 SV=2 - [PARK7_HUMAN]	1.1824
P35241	Radixin OS=Homo sapiens GN=RDX PE=1 SV=1 - [RADI_HUMAN]	1.16245		P25445-6	Isoform 6 of Tumor necrosis factor receptor superfamily member 6 OS=Homo sapiens GN=FAS - [TNR6_HUMAN]	1.18142
Q5T6Z8	Transmembrane protein 59 OS=Homo sapiens GN=TMEM59 PE=4 SV=1 - [Q5T6Z8_HUMAN]	1.16217		Q9P1F3	Costars family protein ABRACL OS=Homo sapiens GN=ABRACL PE=1 SV=1 - [ABRAL_HUMAN]	1.18137
Q9NP79	Vacuolar protein sorting-associated protein VTA1 homolog OS=Homo sapiens GN=VTA1 PE=1 SV=1 - [VTA1_HUMAN]	1.16131		O60716-5	Isoform 1A of Catenin delta-1 OS=Homo sapiens GN=CTNND1 - [CTND1_HUMAN]	1.1812
P15586	N-acetylglucosamine-6-sulfatase OS=Homo sapiens GN=GNS PE=1 SV=3 - [GNS_HUMAN]	1.1607		O75695	Protein XRP2 OS=Homo sapiens GN=RP2 PE=1 SV=4 - [XRP2_HUMAN]	1.1809
E9PM69	26S protease regulatory subunit 6A OS=Homo sapiens GN=PSMC3 PE=2 SV=1 - [E9PM69_HUMAN]	1.16065		A8MYV2	LUC7-like (S. cerevisiae) OS=Homo sapiens GN=LUC7L PE=4 SV=1 - [A8MYV2_HUMAN]	1.179
F8VZV1	Protein MON2 homolog OS=Homo sapiens GN=MON2 PE=2 SV=1 - [F8VZV1_HUMAN]	1.1605		O75976-2	Isoform 2 of Carboxypeptidase D OS=Homo sapiens GN=CPD - [CBPD_HUMAN]	1.17898
H7C5F7	NEDD4 family-interacting protein 2 (Fragment) OS=Homo sapiens GN=NDFIP2 PE=4 SV=1 - [H7C5F7_HUMAN]	1.15883		P17568	NADH dehydrogenase [ubiquinone] 1 beta subcomplex subunit 7 OS=Homo sapiens GN=NDUFB7 PE=1 SV=4 - [NDUB7_HUMAN]	1.17888
O75396	Vesicle-trafficking protein SEC22b OS=Homo sapiens GN=SEC22B PE=1 SV=4 - [SC22B_HUMAN]	1.15881		D6RAA6	Transmembrane protein 33 (Fragment) OS=Homo sapiens GN=TMEM33 PE=2 SV=1 - [D6RAA6_HUMAN]	1.17871
P54727	UV excision repair protein RAD23 homolog B OS=Homo sapiens GN=RAD23B PE=1 SV=1 - [RD23B_HUMAN]	1.15691		P26885	Peptidyl-prolyl cis-trans isomerase FKBP2 OS=Homo sapiens GN=FKBP2 PE=1 SV=2 - [FKBP2_HUMAN]	1.17827
Q5W0A2	BRI2, membrane form OS=Homo sapiens GN=ITM2B PE=2 SV=1 - [Q5W0A2_HUMAN]	1.15652		Q53EP0	Fibronectin type III domain-containing protein 3B OS=Homo sapiens GN=FNDC3B PE=1 SV=2 - [FND3B_HUMAN]	1.17823
H0YH58	Oligoribonuclease, mitochondrial (Fragment) OS=Homo sapiens GN=REXO2 PE=2 SV=1 - [H0YH58_HUMAN]	1.15547		O95168	NADH dehydrogenase [ubiquinone] 1 beta subcomplex subunit 4 OS=Homo sapiens GN=NDUFB4 PE=1 SV=3 - [NDUB4_HUMAN]	1.17797
P36543	V-type proton ATPase subunit E 1 OS=Homo sapiens GN=ATP6V1E1 PE=1 SV=1 - [VATE1_HUMAN]	1.15379		Q9UKD2	mRNA turnover protein 4 homolog OS=Homo sapiens GN=MRTO4 PE=1 SV=2 - [MRT4_HUMAN]	1.17784
Q5SZE1	Ceramide synthase 2 (Fragment) OS=Homo sapiens GN=CERS2 PE=2 SV=1 - [Q5SZE1_HUMAN]	1.1534		Q14151	Scaffold attachment factor B2 OS=Homo sapiens GN=SAFB2 PE=1 SV=1 - [SAFB2_HUMAN]	1.17749
H0YDD4	Dihydrolipoyllysine-residue acetyltransferase component of pyruvate dehydrogenase complex, mitochondrial (Fragment) OS=Homo sapiens GN=DLAT PE=2 SV=1 - [H0YDD4_HUMAN]	1.15203		O43678	NADH dehydrogenase [ubiquinone] 1 alpha subcomplex subunit 2 OS=Homo sapiens GN=NDUFA2 PE=1 SV=3 - [NDUA2_HUMAN]	1.17727
B5MBX5	Uncharacterized protein C6orf1 OS=Homo sapiens GN=LBH PE=2 SV=1 - [B5MBX5_HUMAN]	1.15152		P11166	Solute carrier family 2, facilitated glucose transporter member 1 OS=Homo sapiens GN=SLC2A1 PE=1 SV=2 - [GTR1_HUMAN]	1.17659
E9PGZ4	Phosphatidylinositide phosphatase SAC1 OS=Homo sapiens GN=SACM1L PE=2 SV=1 - [E9PGZ4_HUMAN]	1.15015		O15145	Actin-related protein 2/3 complex subunit 3 OS=Homo sapiens GN=ARPC3 PE=1 SV=3 - [ARPC3_HUMAN]	1.17642
Q9UFN0	Protein NipSnap homolog 3A OS=Homo sapiens GN=NIPSNAP3A PE=1 SV=2 - [NPS3A_HUMAN]	1.15014		P16402	Histone H1.3 OS=Homo sapiens GN=HIST1H1D PE=1 SV=2 - [H13_HUMAN]	1.17634
Q9UGI8-2	Isoform 2 of Testin OS=Homo sapiens GN=TES - [TES_HUMAN]	1.14954		P06241-3	Isoform 3 of Tyrosine-protein kinase Fyn OS=Homo sapiens GN=FYN - [FYN_HUMAN]	1.17588
Q8N392-2	Isoform 2 of Rho GTPase-activating protein 18 OS=Homo sapiens GN=ARHGAP18 - [RHG18_HUMAN]	1.1488		Q8N7H5	RNA polymerase II-associated factor 1 homolog OS=Homo sapiens GN=PAF1 PE=1 SV=2 - [PAF1_HUMAN]	1.17582
P61019	Ras-related protein Rab-2A OS=Homo sapiens GN=RAB2A PE=1 SV=1 - [RAB2A_HUMAN]	1.14876		O43504	Ragulator complex protein LAMTOR5 OS=Homo sapiens GN=LAMTOR5 PE=1 SV=1 - [LTOR5_HUMAN]	1.17558
B4DL14	ATP synthase subunit gamma OS=Homo sapiens GN=ATP5C1 PE=2 SV=1 - [B4DL14_HUMAN]	1.14848		P35580	Myosin-10 OS=Homo sapiens GN=MYH10 PE=1 SV=3 - [MYH10_HUMAN]	1.17521
M0R0F0	40S ribosomal protein S5 (Fragment) OS=Homo sapiens GN=RPS5 PE=3 SV=1 - [M0R0F0_HUMAN]	1.14844		P37235	Hippocalcin-like protein 1 OS=Homo sapiens GN=HPCAL1 PE=1 SV=3 - [HPCL1_HUMAN]	1.17518
Q03135	Caveolin-1 OS=Homo sapiens GN=CAV1 PE=1 SV=4 - [CAV1_HUMAN]	1.14794		F8VQE1	LIM domain and actin-binding protein 1 OS=Homo sapiens GN=LIMA1 PE=2 SV=1 - [F8VQE1_HUMAN]	1.17423
H0YE69	Protein Hook homolog 3 (Fragment) OS=Homo sapiens GN=HOOK3 PE=4 SV=1 - [H0YE69_HUMAN]	1.14727		Q9P2P6-3	Isoform 3 of StAR-related lipid transfer protein 9 OS=Homo sapiens GN=STARD9 - [STAR9_HUMAN]	1.1737
Q12904	Aminoacyl tRNA synthase complex-interacting multifunctional protein 1 OS=Homo sapiens GN=AIMP1 PE=1 SV=2 - [AIMP1_HUMAN]	1.14711		P55145	Mesencephalic astrocyte-derived neurotrophic factor OS=Homo sapiens GN=MANF PE=1 SV=3 - [MANF_HUMAN]	1.17296
P08133	Annexin A6 OS=Homo sapiens GN=ANXA6 PE=1 SV=3 - [ANXA6_HUMAN]	1.1471		P35221	Catenin alpha-1 OS=Homo sapiens GN=CTNNA1 PE=1 SV=1 - [CTNA1_HUMAN]	1.17266
P61026	Ras-related protein Rab-10 OS=Homo sapiens GN=RAB10 PE=1 SV=1 - [RAB10_HUMAN]	1.14581		Q9NYF8-2	Isoform 2 of Bcl-2-associated transcription factor 1 OS=Homo sapiens GN=BCLAF1 - [BCLF1_HUMAN]	1.17227
E9PGM4	1,4-alpha-glucan-branching enzyme OS=Homo sapiens GN=GBE1 PE=2 SV=1 - [E9PGM4_HUMAN]	1.14572		P40189-3	Isoform 3 of Interleukin-6 receptor subunit beta OS=Homo sapiens GN=IL6ST - [IL6RB_HUMAN]	1.1713
H0Y555	Proteasome inhibitor PI31 subunit (Fragment) OS=Homo sapiens GN=PSMF1 PE=4 SV=1 - [H0Y555_HUMAN]	1.1455		P35637-2	Isoform Short of RNA-binding protein FUS OS=Homo sapiens GN=FUS - [FUS_HUMAN]	1.1711
P43304-2	Isoform 2 of Glycerol-3-phosphate dehydrogenase, mitochondrial OS=Homo sapiens GN=GPD2 - [GPDM_HUMAN]	1.14541		B4DGU4	Catenin beta-1 OS=Homo sapiens GN=CTNNB1 PE=2 SV=1 - [B4DGU4_HUMAN]	1.17103
P50552	Vasodilator-stimulated phosphoprotein OS=Homo sapiens GN=VASP PE=1 SV=3 - [VASP_HUMAN]	1.14527		P20340	Ras-related protein Rab-6A OS=Homo sapiens GN=RAB6A PE=1 SV=3 - [RAB6A_HUMAN]	1.17061
O15260-2	Isoform 2 of Surfeit locus protein 4 OS=Homo sapiens GN=SURF4 - [SURF4_HUMAN]	1.14456		Q9UPT5-2	Isoform 2 of Exocyst complex component 7 OS=Homo sapiens GN=EXOC7 - [EXOC7_HUMAN]	1.1691
P00367	Glutamate dehydrogenase 1, mitochondrial OS=Homo sapiens GN=GLUD1 PE=1 SV=2 - [DHE3_HUMAN]	1.14439		E9PM04	DCN1-like protein 5 OS=Homo sapiens GN=DCUN1D5 PE=2 SV=1 - [E9PM04_HUMAN]	1.1685
P00387-2	Isoform 2 of NADH-cytochrome b5 reductase 3 OS=Homo sapiens GN=CYB5R3 - [NB5R3_HUMAN]	1.14423		Q86UP2-2	Isoform 2 of Kinectin OS=Homo sapiens GN=KTN1 - [KTN1_HUMAN]	1.16811
P58335-2	Isoform 2 of Anthrax toxin receptor 2 OS=Homo sapiens GN=ANTXR2 - [ANTR2_HUMAN]	1.1441		P08107	Heat shock 70 kDa protein 1A/1B OS=Homo sapiens GN=HSPA1A PE=1 SV=5 - [HSP71_HUMAN]	1.16808
Q14192	Four and a half LIM domains protein 2 OS=Homo sapiens GN=FHL2 PE=1 SV=3 - [FHL2_HUMAN]	1.14391		P18206-2	Isoform 1 of Vinculin OS=Homo sapiens GN=VCL - [VINC_HUMAN]	1.16781
Q07666-2	Isoform 2 of KH domain-containing, RNA-binding, signal transduction-associated protein 1 OS=Homo sapiens GN=KHDRBS1 - [KHDR1_HUMAN]	1.1429		M0R3F6	SURP and G-patch domain-containing protein 2 OS=Homo sapiens GN=SUGP2 PE=4 SV=1 - [M0R3F6_HUMAN]	1.16584
P51151	Ras-related protein Rab-9A OS=Homo sapiens GN=RAB9A PE=1 SV=1 - [RAB9A_HUMAN]	1.14155		Q99805	Transmembrane 9 superfamily member 2 OS=Homo sapiens GN=TM9SF2 PE=1 SV=1 - [TM9S2_HUMAN]	1.16546
Q9Y3C6	Peptidyl-prolyl cis-trans isomerase-like 1 OS=Homo sapiens GN=PPIL1 PE=1 SV=1 - [PPIL1_HUMAN]	1.14118		O75494-5	Isoform 5 of Serine/arginine-rich splicing factor 10 OS=Homo sapiens GN=SRSF10 - [SRS10_HUMAN]	1.16464
Q9BT09	Protein canopy homolog 3 OS=Homo sapiens GN=CNPY3 PE=1 SV=1 - [CNPY3_HUMAN]	1.14111		O96008	Mitochondrial import receptor subunit TOM40 homolog OS=Homo sapiens GN=TOMM40 PE=1 SV=1 - [TOM40_HUMAN]	1.1643
Q9P2E9-2	Isoform 1 of Ribosome-binding protein 1 OS=Homo sapiens GN=RRBP1 - [RRBP1_HUMAN]	1.14087		O43852	Calumenin OS=Homo sapiens GN=CALU PE=1 SV=2 - [CALU_HUMAN]	1.16313
P19883-2	Isoform 2 of Follistatin OS=Homo sapiens GN=FST - [FST_HUMAN]	1.14062		Q96KP1	Exocyst complex component 2 OS=Homo sapiens GN=EXOC2 PE=1 SV=1 - [EXOC2_HUMAN]	1.16231
C9J9K3	40S ribosomal protein SA (Fragment) OS=Homo sapiens GN=RPSA PE=2 SV=1 - [C9J9K3_HUMAN]	1.14045		P09012	U1 small nuclear ribonucleoprotein A OS=Homo sapiens GN=SNRPA PE=1 SV=3 - [SNRPA_HUMAN]	1.16204
P37235	Hippocalcin-like protein 1 OS=Homo sapiens GN=HPCAL1 PE=1 SV=3 - [HPCL1_HUMAN]	1.14032		P53621	Coatomer subunit alpha OS=Homo sapiens GN=COPA PE=1 SV=2 - [COPA_HUMAN]	1.162
Q5T5N3	Insulin-degrading enzyme (Fragment) OS=Homo sapiens GN=IDE PE=2 SV=1 - [Q5T5N3_HUMAN]	1.14027		O15173	Membrane-associated progesterone receptor component 2 OS=Homo sapiens GN=PGRMC2 PE=1 SV=1 - [PGRC2_HUMAN]	1.16196
Q8WVC2	40S ribosomal protein S21 OS=Homo sapiens GN=RPS21 PE=3 SV=1 - [Q8WVC2_HUMAN]	1.14004		M0R2S2	Epidermal growth factor receptor substrate 15-like 1 OS=Homo sapiens GN=EPS15L1 PE=4 SV=1 - [M0R2S2_HUMAN]	1.16041
O94760-2	Isoform 2 of N(G),N(G)-dimethylarginine dimethylaminohydrolase 1 OS=Homo sapiens GN=DDAH1 - [DDAH1_HUMAN]	1.14002		Q9P0U1	Mitochondrial import receptor subunit TOM7 homolog OS=Homo sapiens GN=TOMM7 PE=1 SV=1 - [TOM7_HUMAN]	1.16038
Q86UE4	Protein LYRIC OS=Homo sapiens GN=MTDH PE=1 SV=2 - [LYRIC_HUMAN]	1.13835		Q96PK6	RNA-binding protein 14 OS=Homo sapiens GN=RBM14 PE=1 SV=2 - [RBM14_HUMAN]	1.15987
H7BY36	RNA-binding protein EWS (Fragment) OS=Homo sapiens GN=EWSR1 PE=4 SV=1 - [H7BY36_HUMAN]	1.13828		P53634-2	Isoform 2 of Dipeptidyl peptidase 1 OS=Homo sapiens GN=CTSC - [CATC_HUMAN]	1.15979
O75915	PRA1 family protein 3 OS=Homo sapiens GN=ARL6IP5 PE=1 SV=1 - [PRAF3_HUMAN]	1.13796		O95810	Serum deprivation-response protein OS=Homo sapiens GN=SDPR PE=1 SV=3 - [SDPR_HUMAN]	1.1595
Q99798	Aconitate hydratase, mitochondrial OS=Homo sapiens GN=ACO2 PE=1 SV=2 - [ACON_HUMAN]	1.137		Q9HAV0	Guanine nucleotide-binding protein subunit beta-4 OS=Homo sapiens GN=GNB4 PE=1 SV=3 - [GBB4_HUMAN]	1.15929
Q9H832-2	Isoform 2 of Ubiquitin-conjugating enzyme E2 Z OS=Homo sapiens GN=UBE2Z - [UBE2Z_HUMAN]	1.13557		C9J719	3-beta-hydroxysteroid-Delta(8),Delta(7)-isomerase (Fragment) OS=Homo sapiens GN=EBP PE=2 SV=1 - [C9J719_HUMAN]	1.15929
P49588	Alanine--tRNA ligase, cytoplasmic OS=Homo sapiens GN=AARS PE=1 SV=2 - [SYAC_HUMAN]	1.13444		Q96S97	Myeloid-associated differentiation marker OS=Homo sapiens GN=MYADM PE=1 SV=2 - [MYADM_HUMAN]	1.15928
A6NLH6	Protein cornichon homolog 4 OS=Homo sapiens GN=CNIH4 PE=2 SV=1 - [A6NLH6_HUMAN]	1.13413		Q96A33	Coiled-coil domain-containing protein 47 OS=Homo sapiens GN=CCDC47 PE=1 SV=1 - [CCD47_HUMAN]	1.15856
P14209-3	Isoform 3 of CD99 antigen OS=Homo sapiens GN=CD99 - [CD99_HUMAN]	1.13367		E7ETY7	Glutathione peroxidase OS=Homo sapiens GN=GPX8 PE=2 SV=1 - [E7ETY7_HUMAN]	1.15783
Q93008-1	Isoform 2 of Probable ubiquitin carboxyl-terminal hydrolase FAF-X OS=Homo sapiens GN=USP9X - [USP9X_HUMAN]	1.13321		Q9Y3A6	Transmembrane emp24 domain-containing protein 5 OS=Homo sapiens GN=TMED5 PE=1 SV=1 - [TMED5_HUMAN]	1.1566
P19105	Myosin regulatory light chain 12A OS=Homo sapiens GN=MYL12A PE=1 SV=2 - [ML12A_HUMAN]	1.13302		Q7L311	Armadillo repeat-containing X-linked protein 2 OS=Homo sapiens GN=ARMCX2 PE=2 SV=1 - [ARMX2_HUMAN]	1.15595
P17813-2	Isoform Short of Endoglin OS=Homo sapiens GN=ENG - [EGLN_HUMAN]	1.13201		Q9UQ03-2	Isoform 2 of Coronin-2B OS=Homo sapiens GN=CORO2B - [COR2B_HUMAN]	1.15581
M0R266	IgG receptor FcRn large subunit p51 (Fragment) OS=Homo sapiens GN=FCGRT PE=4 SV=1 - [M0R266_HUMAN]	1.13173		H7BXQ8	Armadillo repeat-containing protein 10 OS=Homo sapiens GN=ARMC10 PE=2 SV=1 - [H7BXQ8_HUMAN]	1.15521
B4E2S7	Lysosome-associated membrane glycoprotein 2 OS=Homo sapiens GN=LAMP2 PE=2 SV=1 - [B4E2S7_HUMAN]	1.13098		Q06323	Proteasome activator complex subunit 1 OS=Homo sapiens GN=PSME1 PE=1 SV=1 - [PSME1_HUMAN]	1.15215
Q9P0J1	[Pyruvate dehydrogenase [acetyl-transferring]]-phosphatase 1, mitochondrial OS=Homo sapiens GN=PDP1 PE=1 SV=3 - [PDP1_HUMAN]	1.13083		F5H6I7	Atlastin-3 OS=Homo sapiens GN=ATL3 PE=2 SV=1 - [F5H6I7_HUMAN]	1.15171
O60814	Histone H2B type 1-K OS=Homo sapiens GN=HIST1H2BK PE=1 SV=3 - [H2B1K_HUMAN]	1.13065		P49792	E3 SUMO-protein ligase RanBP2 OS=Homo sapiens GN=RANBP2 PE=1 SV=2 - [RBP2_HUMAN]	1.15154
K7EMY9	Cold-inducible RNA-binding protein (Fragment) OS=Homo sapiens GN=CIRBP PE=4 SV=1 - [K7EMY9_HUMAN]	1.12939		Q9HDC9	Adipocyte plasma membrane-associated protein OS=Homo sapiens GN=APMAP PE=1 SV=2 - [APMAP_HUMAN]	1.15146
P85037	Forkhead box protein K1 OS=Homo sapiens GN=FOXK1 PE=1 SV=1 - [FOXK1_HUMAN]	1.12901		F5H125	Cell adhesion molecule 1 (Fragment) OS=Homo sapiens GN=CADM1 PE=2 SV=1 - [F5H125_HUMAN]	1.15126
K7EJT8	AP-2 complex subunit beta OS=Homo sapiens GN=AP2B1 PE=4 SV=1 - [K7EJT8_HUMAN]	1.12869		Q06210-2	Isoform 2 of Glutamine--fructose-6-phosphate aminotransferase [isomerizing] 1 OS=Homo sapiens GN=GFPT1 - [GFPT1_HUMAN]	1.15109
P35579	Myosin-9 OS=Homo sapiens GN=MYH9 PE=1 SV=4 - [MYH9_HUMAN]	1.12861		Q01844-6	Isoform 6 of RNA-binding protein EWS OS=Homo sapiens GN=EWSR1 - [EWS_HUMAN]	1.15108
Q9Y490	Talin-1 OS=Homo sapiens GN=TLN1 PE=1 SV=3 - [TLN1_HUMAN]	1.12851		G3V3Y4	Zinc finger CCCH domain-containing protein 14 (Fragment) OS=Homo sapiens GN=ZC3H14 PE=2 SV=1 - [G3V3Y4_HUMAN]	1.15075
P56385	ATP synthase subunit e, mitochondrial OS=Homo sapiens GN=ATP5I PE=1 SV=2 - [ATP5I_HUMAN]	1.12829		P82664	28S ribosomal protein S10, mitochondrial OS=Homo sapiens GN=MRPS10 PE=1 SV=2 - [RT10_HUMAN]	1.15039
O00400	Acetyl-coenzyme A transporter 1 OS=Homo sapiens GN=SLC33A1 PE=1 SV=1 - [ACATN_HUMAN]	1.12827		P53007	Tricarboxylate transport protein, mitochondrial OS=Homo sapiens GN=SLC25A1 PE=1 SV=2 - [TXTP_HUMAN]	1.14971
O75821	Eukaryotic translation initiation factor 3 subunit G OS=Homo sapiens GN=EIF3G PE=1 SV=2 - [EIF3G_HUMAN]	1.12784		P11169	Solute carrier family 2, facilitated glucose transporter member 3 OS=Homo sapiens GN=SLC2A3 PE=1 SV=1 - [GTR3_HUMAN]	1.14952
E9PNW4	CD59 glycoprotein OS=Homo sapiens GN=CD59 PE=2 SV=1 - [E9PNW4_HUMAN]	1.1265		F6SBX2	Isoleucine--tRNA ligase, mitochondrial OS=Homo sapiens GN=IARS2 PE=2 SV=1 - [F6SBX2_HUMAN]	1.14891
P20674	Cytochrome c oxidase subunit 5A, mitochondrial OS=Homo sapiens GN=COX5A PE=1 SV=2 - [COX5A_HUMAN]	1.12639		P07237	Protein disulfide-isomerase OS=Homo sapiens GN=P4HB PE=1 SV=3 - [PDIA1_HUMAN]	1.14867
H7C3A1	Serrate RNA effector molecule homolog (Fragment) OS=Homo sapiens GN=SRRT PE=2 SV=1 - [H7C3A1_HUMAN]	1.12613		O15511	Actin-related protein 2/3 complex subunit 5 OS=Homo sapiens GN=ARPC5 PE=1 SV=3 - [ARPC5_HUMAN]	1.14867
Q96CS3	FAS-associated factor 2 OS=Homo sapiens GN=FAF2 PE=1 SV=2 - [FAF2_HUMAN]	1.12512		P50552	Vasodilator-stimulated phosphoprotein OS=Homo sapiens GN=VASP PE=1 SV=3 - [VASP_HUMAN]	1.1483
J3KQU0	Nefastin-1 OS=Homo sapiens GN=NUCB2 PE=4 SV=1 - [J3KQU0_HUMAN]	1.12485		O75489	NADH dehydrogenase [ubiquinone] iron-sulfur protein 3, mitochondrial OS=Homo sapiens GN=NDUFS3 PE=1 SV=1 - [NDUS3_HUMAN]	1.14802
H3BSW3	Adenine phosphoribosyltransferase OS=Homo sapiens GN=APRT PE=4 SV=1 - [H3BSW3_HUMAN]	1.12482		Q9BUJ2-3	Isoform 3 of Heterogeneous nuclear ribonucleoprotein U-like protein 1 OS=Homo sapiens GN=HNRNPUL1 - [HNRL1_HUMAN]	1.1479
P67809	Nuclease-sensitive element-binding protein 1 OS=Homo sapiens GN=YBX1 PE=1 SV=3 - [YBOX1_HUMAN]	1.12457		P12814-3	Isoform 3 of Alpha-actinin-1 OS=Homo sapiens GN=ACTN1 - [ACTN1_HUMAN]	1.14786
P11233	Ras-related protein Ral-A OS=Homo sapiens GN=RALA PE=1 SV=1 - [RALA_HUMAN]	1.12427		G3V1D4	Lin-7 homolog C (C. elegans), isoform CRA_b OS=Homo sapiens GN=LIN7C PE=4 SV=1 - [G3V1D4_HUMAN]	1.14768
Q5QPE4	Sorting nexin-5 (Fragment) OS=Homo sapiens GN=SNX5 PE=2 SV=1 - [Q5QPE4_HUMAN]	1.12367		Q8TCJ2	Dolichyl-diphosphooligosaccharide--protein glycosyltransferase subunit STT3B OS=Homo sapiens GN=STT3B PE=1 SV=1 - [STT3B_HUMAN]	1.14741
O60568	Procollagen-lysine,2-oxoglutarate 5-dioxygenase 3 OS=Homo sapiens GN=PLOD3 PE=1 SV=1 - [PLOD3_HUMAN]	1.12357		F8W1R7	Myosin light polypeptide 6 OS=Homo sapiens GN=MYL6 PE=2 SV=1 - [F8W1R7_HUMAN]	1.1471
Q16666-3	Isoform 3 of Gamma-interferon-inducible protein 16 OS=Homo sapiens GN=IFI16 - [IF16_HUMAN]	1.12338		F5H365	Protein transport protein Sec23A OS=Homo sapiens GN=SEC23A PE=2 SV=1 - [F5H365_HUMAN]	1.14698
Q9BRX8-2	Isoform 2 of Redox-regulatory protein FAM213A OS=Homo sapiens GN=FAM213A - [F213A_HUMAN]	1.12336		P45974-2	Isoform Short of Ubiquitin carboxyl-terminal hydrolase 5 OS=Homo sapiens GN=USP5 - [UBP5_HUMAN]	1.14692
Q8TCT9-5	Isoform 5 of Minor histocompatibility antigen H13 OS=Homo sapiens GN=HM13 - [HM13_HUMAN]	1.12318		O00264	Membrane-associated progesterone receptor component 1 OS=Homo sapiens GN=PGRMC1 PE=1 SV=3 - [PGRC1_HUMAN]	1.14692
E7EP32	Guanine nucleotide-binding protein G(I)/G(S)/G(T) subunit beta-2 OS=Homo sapiens GN=GNB2 PE=4 SV=1 - [E7EP32_HUMAN]	1.1228		P63104	14-3-3 protein zeta/delta OS=Homo sapiens GN=YWHAZ PE=1 SV=1 - [1433Z_HUMAN]	1.1465
P51858	Hepatoma-derived growth factor OS=Homo sapiens GN=HDGF PE=1 SV=1 - [HDGF_HUMAN]	1.12176		P61225	Ras-related protein Rap-2b OS=Homo sapiens GN=RAP2B PE=1 SV=1 - [RAP2B_HUMAN]	1.14534
Q09328	Alpha-1,6-mannosylglycoprotein 6-beta-N-acetylglucosaminyltransferase A OS=Homo sapiens GN=MGAT5 PE=1 SV=1 - [MGT5A_HUMAN]	1.12138		P11233	Ras-related protein Ral-A OS=Homo sapiens GN=RALA PE=1 SV=1 - [RALA_HUMAN]	1.14503
P61758	Prefoldin subunit 3 OS=Homo sapiens GN=VBP1 PE=1 SV=3 - [PFD3_HUMAN]	1.12125		Q15113	Procollagen C-endopeptidase enhancer 1 OS=Homo sapiens GN=PCOLCE PE=1 SV=2 - [PCOC1_HUMAN]	1.14466
P05023	Sodium/potassium-transporting ATPase subunit alpha-1 OS=Homo sapiens GN=ATP1A1 PE=1 SV=1 - [AT1A1_HUMAN]	1.12119		P54886	Delta-1-pyrroline-5-carboxylate synthase OS=Homo sapiens GN=ALDH18A1 PE=1 SV=2 - [P5CS_HUMAN]	1.14441
P60866	40S ribosomal protein S20 OS=Homo sapiens GN=RPS20 PE=1 SV=1 - [RS20_HUMAN]	1.12076		P33316-2	Isoform 2 of Deoxyuridine 5'-triphosphate nucleotidohydrolase, mitochondrial OS=Homo sapiens GN=DUT - [DUT_HUMAN]	1.1444
P23193-2	Isoform 2 of Transcription elongation factor A protein 1 OS=Homo sapiens GN=TCEA1 - [TCEA1_HUMAN]	1.12036		Q96KR1	Zinc finger RNA-binding protein OS=Homo sapiens GN=ZFR PE=1 SV=2 - [ZFR_HUMAN]	1.14422
E9PEP6	Protein kinase C-binding protein NELL1 OS=Homo sapiens GN=NRP1 PE=2 SV=2 - [E9PEP6_HUMAN]	1.11902		E7EP17	Dynein heavy chain 9, axonemal OS=Homo sapiens GN=DNAH9 PE=2 SV=1 - [E7EP17_HUMAN]	1.14384
Q15382	GTP-binding protein Rheb OS=Homo sapiens GN=RHEB PE=1 SV=1 - [RHEB_HUMAN]	1.11881		P04899	Guanine nucleotide-binding protein G(i) subunit alpha-2 OS=Homo sapiens GN=GNAI2 PE=1 SV=3 - [GNAI2_HUMAN]	1.14384
Q16739	Ceramide glucosyltransferase OS=Homo sapiens GN=UGCG PE=1 SV=1 - [CEGT_HUMAN]	1.11878		Q9UDY4	DnaJ homolog subfamily B member 4 OS=Homo sapiens GN=DNAJB4 PE=1 SV=1 - [DNJB4_HUMAN]	1.14334
P62306	Small nuclear ribonucleoprotein F OS=Homo sapiens GN=SNRPF PE=1 SV=1 - [RUXF_HUMAN]	1.1185		Q9UBI6	Guanine nucleotide-binding protein G(I)/G(S)/G(O) subunit gamma-12 OS=Homo sapiens GN=GNG12 PE=1 SV=3 - [GBG12_HUMAN]	1.14331
O75340-2	Isoform 2 of Programmed cell death protein 6 OS=Homo sapiens GN=PDCD6 - [PDCD6_HUMAN]	1.11767		Q9BZL1	Ubiquitin-like protein 5 OS=Homo sapiens GN=UBL5 PE=1 SV=1 - [UBL5_HUMAN]	1.14331
Q9NRN7	L-aminoadipate-semialdehyde dehydrogenase-phosphopantetheinyl transferase OS=Homo sapiens GN=AASDHPPT PE=1 SV=2 - [ADPPT_HUMAN]	1.11758		Q9Y4K0	Lysyl oxidase homolog 2 OS=Homo sapiens GN=LOXL2 PE=1 SV=1 - [LOXL2_HUMAN]	1.14278
P18085	ADP-ribosylation factor 4 OS=Homo sapiens GN=ARF4 PE=1 SV=3 - [ARF4_HUMAN]	1.11708		O14773-2	Isoform 2 of Tripeptidyl-peptidase 1 OS=Homo sapiens GN=TPP1 - [TPP1_HUMAN]	1.14273
O00629	Importin subunit alpha-4 OS=Homo sapiens GN=KPNA4 PE=1 SV=1 - [IMA4_HUMAN]	1.11634		Q9NZB2	Constitutive coactivator of PPAR-gamma-like protein 1 OS=Homo sapiens GN=FAM120A PE=1 SV=2 - [F120A_HUMAN]	1.14255
P27816-6	Isoform 6 of Microtubule-associated protein 4 OS=Homo sapiens GN=MAP4 - [MAP4_HUMAN]	1.1156		Q9UHA4	Ragulator complex protein LAMTOR3 OS=Homo sapiens GN=LAMTOR3 PE=1 SV=1 - [LTOR3_HUMAN]	1.14217
E7ENA9	Nicastrin OS=Homo sapiens GN=NCSTN PE=2 SV=2 - [E7ENA9_HUMAN]	1.11548		G3V1K0	Thioredoxin-like 1, isoform CRA_b OS=Homo sapiens GN=TXNL1 PE=4 SV=1 - [G3V1K0_HUMAN]	1.14138
P51798-2	Isoform 2 of H(+)/Cl(-) exchange transporter 7 OS=Homo sapiens GN=CLCN7 - [CLCN7_HUMAN]	1.11503		I3L505	Acyl carrier protein (Fragment) OS=Homo sapiens GN=NDUFAB1 PE=2 SV=1 - [I3L505_HUMAN]	1.14122
J3QS48	Mannose-P-dolichol utilization defect 1 protein OS=Homo sapiens GN=MPDU1 PE=4 SV=1 - [J3QS48_HUMAN]	1.11435		O75438	NADH dehydrogenase [ubiquinone] 1 beta subcomplex subunit 1 OS=Homo sapiens GN=NDUFB1 PE=1 SV=1 - [NDUB1_HUMAN]	1.14059
Q53GA4	Pleckstrin homology-like domain family A member 2 OS=Homo sapiens GN=PHLDA2 PE=1 SV=2 - [PHLA2_HUMAN]	1.11416		O60493-2	Isoform 2 of Sorting nexin-3 OS=Homo sapiens GN=SNX3 - [SNX3_HUMAN]	1.1404
E9PLF1	Glutathione S-transferase Mu 2 (Fragment) OS=Homo sapiens GN=GSTM2 PE=2 SV=2 - [E9PLF1_HUMAN]	1.11412		P21283	V-type proton ATPase subunit C 1 OS=Homo sapiens GN=ATP6V1C1 PE=1 SV=4 - [VATC1_HUMAN]	1.13934
Q06830	Peroxiredoxin-1 OS=Homo sapiens GN=PRDX1 PE=1 SV=1 - [PRDX1_HUMAN]	1.11378		Q5XKP0	Protein QIL1 OS=Homo sapiens GN=QIL1 PE=1 SV=1 - [QIL1_HUMAN]	1.13871
Q6P587	Acylpyruvase FAHD1, mitochondrial OS=Homo sapiens GN=FAHD1 PE=1 SV=2 - [FAHD1_HUMAN]	1.11366		P30405	Peptidyl-prolyl cis-trans isomerase F, mitochondrial OS=Homo sapiens GN=PPIF PE=1 SV=1 - [PPIF_HUMAN]	1.13826
Q9BXK5-4	Isoform 3 of Bcl-2-like protein 13 OS=Homo sapiens GN=BCL2L13 - [B2L13_HUMAN]	1.1132		Q8IUD2-5	Isoform 5 of ELKS/Rab6-interacting/CAST family member 1 OS=Homo sapiens GN=ERC1 - [RB6I2_HUMAN]	1.13815
F8W1R7	Myosin light polypeptide 6 OS=Homo sapiens GN=MYL6 PE=2 SV=1 - [F8W1R7_HUMAN]	1.11278		P06756-3	Isoform 3 of Integrin alpha-V OS=Homo sapiens GN=ITGAV - [ITAV_HUMAN]	1.13735
P49189	4-trimethylaminobutyraldehyde dehydrogenase OS=Homo sapiens GN=ALDH9A1 PE=1 SV=3 - [AL9A1_HUMAN]	1.11228		P46821	Microtubule-associated protein 1B OS=Homo sapiens GN=MAP1B PE=1 SV=2 - [MAP1B_HUMAN]	1.13715
Q9Y639-1	Isoform 1 of Neuroplastin OS=Homo sapiens GN=NPTN - [NPTN_HUMAN]	1.11182		P10599	Thioredoxin OS=Homo sapiens GN=TXN PE=1 SV=3 - [THIO_HUMAN]	1.13678
O15400-2	Isoform 2 of Syntaxin-7 OS=Homo sapiens GN=STX7 - [STX7_HUMAN]	1.1116		Q04837	Single-stranded DNA-binding protein, mitochondrial OS=Homo sapiens GN=SSBP1 PE=1 SV=1 - [SSBP_HUMAN]	1.13629
H0YJV3	Nidogen-2 (Fragment) OS=Homo sapiens GN=NID2 PE=4 SV=1 - [H0YJV3_HUMAN]	1.11134		Q96I24	Far upstream element-binding protein 3 OS=Homo sapiens GN=FUBP3 PE=1 SV=2 - [FUBP3_HUMAN]	1.13601
O95394	Phosphoacetylglucosamine mutase OS=Homo sapiens GN=PGM3 PE=1 SV=1 - [AGM1_HUMAN]	1.11056		O75400-2	Isoform 2 of Pre-mRNA-processing factor 40 homolog A OS=Homo sapiens GN=PRPF40A - [PR40A_HUMAN]	1.13592
F8W031	Uncharacterized protein (Fragment) OS=Homo sapiens PE=2 SV=1 - [F8W031_HUMAN]	1.11039		Q8IWX8	Calcium homeostasis endoplasmic reticulum protein OS=Homo sapiens GN=CHERP PE=1 SV=3 - [CHERP_HUMAN]	1.13562
E9PM62	Protein wntless homolog (Fragment) OS=Homo sapiens GN=WLS PE=2 SV=1 - [E9PM62_HUMAN]	1.11013		P57105	Synaptojanin-2-binding protein OS=Homo sapiens GN=SYNJ2BP PE=1 SV=2 - [SYJ2B_HUMAN]	1.13553
Q01105-2	Isoform 2 of Protein SET OS=Homo sapiens GN=SET - [SET_HUMAN]	1.11007		H0YGW7	ATP-binding cassette sub-family F member 1 (Fragment) OS=Homo sapiens GN=ABCF1 PE=3 SV=1 - [H0YGW7_HUMAN]	1.13542
P26885	Peptidyl-prolyl cis-trans isomerase FKBP2 OS=Homo sapiens GN=FKBP2 PE=1 SV=2 - [FKBP2_HUMAN]	1.10904		P60953	Cell division control protein 42 homolog OS=Homo sapiens GN=CDC42 PE=1 SV=2 - [CDC42_HUMAN]	1.13341
Q96B36-2	Isoform 2 of Proline-rich AKT1 substrate 1 OS=Homo sapiens GN=AKT1S1 - [AKTS1_HUMAN]	1.10891		P07195	L-lactate dehydrogenase B chain OS=Homo sapiens GN=LDHB PE=1 SV=2 - [LDHB_HUMAN]	1.13284
P35268	60S ribosomal protein L22 OS=Homo sapiens GN=RPL22 PE=1 SV=2 - [RL22_HUMAN]	1.10847		P62140	Serine/threonine-protein phosphatase PP1-beta catalytic subunit OS=Homo sapiens GN=PPP1CB PE=1 SV=3 - [PP1B_HUMAN]	1.13275
Q6PKG0-3	Isoform 2 of La-related protein 1 OS=Homo sapiens GN=LARP1 - [LARP1_HUMAN]	1.10804		P14174	Macrophage migration inhibitory factor OS=Homo sapiens GN=MIF PE=1 SV=4 - [MIF_HUMAN]	1.13251
A6PVC9	Translocation protein SEC63 homolog (Fragment) OS=Homo sapiens GN=SEC63 PE=2 SV=1 - [A6PVC9_HUMAN]	1.10803		Q01085-2	Isoform 2 of Nucleolysin TIAR OS=Homo sapiens GN=TIAL1 - [TIAR_HUMAN]	1.1325
O14974-5	Isoform 5 of Protein phosphatase 1 regulatory subunit 12A OS=Homo sapiens GN=PPP1R12A - [MYPT1_HUMAN]	1.10786		C9JFR7	Cytochrome c (Fragment) OS=Homo sapiens GN=CYCS PE=2 SV=1 - [C9JFR7_HUMAN]	1.13246
P36871-3	Isoform 3 of Phosphoglucomutase-1 OS=Homo sapiens GN=PGM1 - [PGM1_HUMAN]	1.10775		P35579	Myosin-9 OS=Homo sapiens GN=MYH9 PE=1 SV=4 - [MYH9_HUMAN]	1.13181
Q8N2K0-3	Isoform 3 of Monoacylglycerol lipase ABHD12 OS=Homo sapiens GN=ABHD12 - [ABD12_HUMAN]	1.10734		Q9P035	Very-long-chain (3R)-3-hydroxyacyl-[acyl-carrier protein] dehydratase 3 OS=Homo sapiens GN=PTPLAD1 PE=1 SV=2 - [HACD3_HUMAN]	1.13174
Q7Z434-4	Isoform 4 of Mitochondrial antiviral-signaling protein OS=Homo sapiens GN=MAVS - [MAVS_HUMAN]	1.1067		C9JUG7	F-actin-capping protein subunit alpha-2 OS=Homo sapiens GN=CAPZA2 PE=2 SV=1 - [C9JUG7_HUMAN]	1.13149
O75947-2	Isoform 2 of ATP synthase subunit d, mitochondrial OS=Homo sapiens GN=ATP5H - [ATP5H_HUMAN]	1.10641		Q08209-3	Isoform 3 of Serine/threonine-protein phosphatase 2B catalytic subunit alpha isoform OS=Homo sapiens GN=PPP3CA - [PP2BA_HUMAN]	1.13121
E9PFF5	Fragile X mental retardation syndrome-related protein 1 OS=Homo sapiens GN=FXR1 PE=2 SV=1 - [E9PFF5_HUMAN]	1.10606		H7BXG7	Protein transport protein Sec31A OS=Homo sapiens GN=SEC31A PE=2 SV=1 - [H7BXG7_HUMAN]	1.13109
Q96HE7	ERO1-like protein alpha OS=Homo sapiens GN=ERO1L PE=1 SV=2 - [ERO1A_HUMAN]	1.10562		Q92614-2	Isoform 2 of Unconventional myosin-XVIIIa OS=Homo sapiens GN=MYO18A - [MY18A_HUMAN]	1.13065
D6REB4	Polyadenylate-binding protein-interacting protein 1 OS=Homo sapiens GN=PAIP1 PE=4 SV=1 - [D6REB4_HUMAN]	1.1055		B4DZI8	Coatomer protein complex, subunit beta 2 (Beta prime), isoform CRA_b OS=Homo sapiens GN=COPB2 PE=2 SV=1 - [B4DZI8_HUMAN]	1.13059
P23284	Peptidyl-prolyl cis-trans isomerase B OS=Homo sapiens GN=PPIB PE=1 SV=2 - [PPIB_HUMAN]	1.10514		A6NN80	Annexin OS=Homo sapiens GN=ANXA6 PE=3 SV=3 - [A6NN80_HUMAN]	1.12978
P61020	Ras-related protein Rab-5B OS=Homo sapiens GN=RAB5B PE=1 SV=1 - [RAB5B_HUMAN]	1.10496		P45880-2	Isoform 2 of Voltage-dependent anion-selective channel protein 2 OS=Homo sapiens GN=VDAC2 - [VDAC2_HUMAN]	1.12948
C9JJV6	Myeloid-associated differentiation marker (Fragment) OS=Homo sapiens GN=MYADM PE=2 SV=1 - [C9JJV6_HUMAN]	1.10467		Q13151	Heterogeneous nuclear ribonucleoprotein A0 OS=Homo sapiens GN=HNRNPA0 PE=1 SV=1 - [ROA0_HUMAN]	1.12915
Q5VST9-5	Isoform 4 of Obscurin OS=Homo sapiens GN=OBSCN - [OBSCN_HUMAN]	1.10362		P67775	Serine/threonine-protein phosphatase 2A catalytic subunit alpha isoform OS=Homo sapiens GN=PPP2CA PE=1 SV=1 - [PP2AA_HUMAN]	1.12875
P20936-2	Isoform 2 of Ras GTPase-activating protein 1 OS=Homo sapiens GN=RASA1 - [RASA1_HUMAN]	1.10308		Q86UU1-3	Isoform 3 of Pleckstrin homology-like domain family B member 1 OS=Homo sapiens GN=PHLDB1 - [PHLB1_HUMAN]	1.12875
Q7KZF4	Staphylococcal nuclease domain-containing protein 1 OS=Homo sapiens GN=SND1 PE=1 SV=1 - [SND1_HUMAN]	1.10303		P53396-2	Isoform 2 of ATP-citrate synthase OS=Homo sapiens GN=ACLY - [ACLY_HUMAN]	1.12822
Q9NZM1-6	Isoform 6 of Myoferlin OS=Homo sapiens GN=MYOF - [MYOF_HUMAN]	1.10298		J3KQT3	Piezo-type mechanosensitive ion channel component 1 (Fragment) OS=Homo sapiens GN=PIEZO1 PE=4 SV=1 - [J3KQT3_HUMAN]	1.12779
P07814	Bifunctional glutamate/proline--tRNA ligase OS=Homo sapiens GN=EPRS PE=1 SV=5 - [SYEP_HUMAN]	1.10199		E9PN17	ATP synthase subunit g, mitochondrial OS=Homo sapiens GN=ATP5L PE=2 SV=1 - [E9PN17_HUMAN]	1.12779
Q7L576	Cytoplasmic FMR1-interacting protein 1 OS=Homo sapiens GN=CYFIP1 PE=1 SV=1 - [CYFP1_HUMAN]	1.10095		P18669	Phosphoglycerate mutase 1 OS=Homo sapiens GN=PGAM1 PE=1 SV=2 - [PGAM1_HUMAN]	1.12768
K7ENY5	U6 snRNA-associated Sm-like protein LSm7 OS=Homo sapiens GN=LSM7 PE=4 SV=1 - [K7ENY5_HUMAN]	1.1007		F8WDZ1	Proline-, glutamic acid- and leucine-rich protein 1 OS=Homo sapiens GN=PELP1 PE=2 SV=1 - [F8WDZ1_HUMAN]	1.12639
P61923	Coatomer subunit zeta-1 OS=Homo sapiens GN=COPZ1 PE=1 SV=1 - [COPZ1_HUMAN]	1.1		Q8NC51-2	Isoform 2 of Plasminogen activator inhibitor 1 RNA-binding protein OS=Homo sapiens GN=SERBP1 - [PAIRB_HUMAN]	1.1261
Q9UBV2	Protein sel-1 homolog 1 OS=Homo sapiens GN=SEL1L PE=1 SV=3 - [SE1L1_HUMAN]	1.09907		H0Y6J0	Nucleoside diphosphate kinase, mitochondrial (Fragment) OS=Homo sapiens GN=NME4 PE=3 SV=1 - [H0Y6J0_HUMAN]	1.1254
Q5BKU9	Oxidoreductase-like domain-containing protein 1 OS=Homo sapiens GN=OXLD1 PE=2 SV=1 - [OXLD1_HUMAN]	1.09903		M0QXL5	rRNA 2'-O-methyltransferase fibrillarin (Fragment) OS=Homo sapiens GN=FBL PE=3 SV=1 - [M0QXL5_HUMAN]	1.1246
P14550	Alcohol dehydrogenase [NADP(+)] OS=Homo sapiens GN=AKR1A1 PE=1 SV=3 - [AK1A1_HUMAN]	1.09886		F5H6E2	Unconventional myosin-Ic OS=Homo sapiens GN=MYO1C PE=2 SV=1 - [F5H6E2_HUMAN]	1.12442
Q9P000-2	Isoform 2 of COMM domain-containing protein 9 OS=Homo sapiens GN=COMMD9 - [COMD9_HUMAN]	1.0985		Q02880-2	Isoform Beta-1 of DNA topoisomerase 2-beta OS=Homo sapiens GN=TOP2B - [TOP2B_HUMAN]	1.12418
P78357	Contactin-associated protein 1 OS=Homo sapiens GN=CNTNAP1 PE=1 SV=1 - [CNTP1_HUMAN]	1.09806		Q5JTV8	Torsin-1A-interacting protein 1 OS=Homo sapiens GN=TOR1AIP1 PE=1 SV=2 - [TOIP1_HUMAN]	1.12415
Q71UM5	40S ribosomal protein S27-like OS=Homo sapiens GN=RPS27L PE=1 SV=3 - [RS27L_HUMAN]	1.09799		P68036	Ubiquitin-conjugating enzyme E2 L3 OS=Homo sapiens GN=UBE2L3 PE=1 SV=1 - [UB2L3_HUMAN]	1.12322
H0Y2Y8	Zyxin (Fragment) OS=Homo sapiens GN=ZYX PE=2 SV=1 - [H0Y2Y8_HUMAN]	1.097		D3YTB1	60S ribosomal protein L32 (Fragment) OS=Homo sapiens GN=RPL32 PE=2 SV=1 - [D3YTB1_HUMAN]	1.12304
Q9BZG1-4	Isoform 4 of Ras-related protein Rab-34 OS=Homo sapiens GN=RAB34 - [RAB34_HUMAN]	1.09685		P24390	ER lumen protein retaining receptor 1 OS=Homo sapiens GN=KDELR1 PE=1 SV=1 - [ERD21_HUMAN]	1.12288
H7C4L3	Helicase SKI2W (Fragment) OS=Homo sapiens GN=SKIV2L PE=4 SV=1 - [H7C4L3_HUMAN]	1.09585		Q99496	E3 ubiquitin-protein ligase RING2 OS=Homo sapiens GN=RNF2 PE=1 SV=1 - [RING2_HUMAN]	1.12286
Q00341	Vigilin OS=Homo sapiens GN=HDLBP PE=1 SV=2 - [VIGLN_HUMAN]	1.09557		Q14247	Src substrate cortactin OS=Homo sapiens GN=CTTN PE=1 SV=2 - [SRC8_HUMAN]	1.12272
Q92538	Golgi-specific brefeldin A-resistance guanine nucleotide exchange factor 1 OS=Homo sapiens GN=GBF1 PE=1 SV=2 - [GBF1_HUMAN]	1.0953		P27658	Collagen alpha-1(VIII) chain OS=Homo sapiens GN=COL8A1 PE=1 SV=2 - [CO8A1_HUMAN]	1.12265
P54136	Arginine--tRNA ligase, cytoplasmic OS=Homo sapiens GN=RARS PE=1 SV=2 - [SYRC_HUMAN]	1.09521		E9PN51	NADH dehydrogenase [ubiquinone] iron-sulfur protein 8, mitochondrial (Fragment) OS=Homo sapiens GN=NDUFS8 PE=2 SV=1 - [E9PN51_HUMAN]	1.12163
E9PCY7	Heterogeneous nuclear ribonucleoprotein H OS=Homo sapiens GN=HNRNPH1 PE=2 SV=1 - [E9PCY7_HUMAN]	1.09516		Q16643	Drebrin OS=Homo sapiens GN=DBN1 PE=1 SV=4 - [DREB_HUMAN]	1.12145
Q9P0L0	Vesicle-associated membrane protein-associated protein A OS=Homo sapiens GN=VAPA PE=1 SV=3 - [VAPA_HUMAN]	1.09475		P19883-2	Isoform 2 of Follistatin OS=Homo sapiens GN=FST - [FST_HUMAN]	1.12136
P48444	Coatomer subunit delta OS=Homo sapiens GN=ARCN1 PE=1 SV=1 - [COPD_HUMAN]	1.09442		P08574	Cytochrome c1, heme protein, mitochondrial OS=Homo sapiens GN=CYC1 PE=1 SV=3 - [CY1_HUMAN]	1.12094
P09496-2	Isoform Non-brain of Clathrin light chain A OS=Homo sapiens GN=CLTA - [CLCA_HUMAN]	1.09391		Q14165	Malectin OS=Homo sapiens GN=MLEC PE=1 SV=1 - [MLEC_HUMAN]	1.12076
Q9Y2G5-2	Isoform B of GDP-fucose protein O-fucosyltransferase 2 OS=Homo sapiens GN=POFUT2 - [OFUT2_HUMAN]	1.09389		P38159	RNA-binding motif protein, X chromosome OS=Homo sapiens GN=RBMX PE=1 SV=3 - [RBMX_HUMAN]	1.12063
H3BTB3	ATP-dependent RNA helicase DDX19A OS=Homo sapiens GN=DDX19A PE=2 SV=1 - [H3BTB3_HUMAN]	1.09383		Q9ULH0-3	Isoform 3 of Kinase D-interacting substrate of 220 kDa OS=Homo sapiens GN=KIDINS220 - [KDIS_HUMAN]	1.12057
Q92572	AP-3 complex subunit sigma-1 OS=Homo sapiens GN=AP3S1 PE=1 SV=1 - [AP3S1_HUMAN]	1.0937		Q04446	1,4-alpha-glucan-branching enzyme OS=Homo sapiens GN=GBE1 PE=1 SV=3 - [GLGB_HUMAN]	1.12019
P30044-2	Isoform Cytoplasmic+peroxisomal of Peroxiredoxin-5, mitochondrial OS=Homo sapiens GN=PRDX5 - [PRDX5_HUMAN]	1.09356		Q14011	Cold-inducible RNA-binding protein OS=Homo sapiens GN=CIRBP PE=1 SV=1 - [CIRBP_HUMAN]	1.11987
Q9P2X0	Dolichol-phosphate mannosyltransferase subunit 3 OS=Homo sapiens GN=DPM3 PE=1 SV=2 - [DPM3_HUMAN]	1.09237		P43034	Platelet-activating factor acetylhydrolase IB subunit alpha OS=Homo sapiens GN=PAFAH1B1 PE=1 SV=2 - [LIS1_HUMAN]	1.11968
Q13442	28 kDa heat- and acid-stable phosphoprotein OS=Homo sapiens GN=PDAP1 PE=1 SV=1 - [HAP28_HUMAN]	1.09083		C9JU35	Translocase of inner mitochondrial membrane domain-containing protein 1 OS=Homo sapiens GN=TIMMDC1 PE=2 SV=1 - [C9JU35_HUMAN]	1.11957
Q9Y3B3-2	Isoform 2 of Transmembrane emp24 domain-containing protein 7 OS=Homo sapiens GN=TMED7 - [TMED7_HUMAN]	1.09056		Q96RT1-7	Isoform 7 of Protein LAP2 OS=Homo sapiens GN=ERBB2IP - [LAP2_HUMAN]	1.11939
P61978-3	Isoform 3 of Heterogeneous nuclear ribonucleoprotein K OS=Homo sapiens GN=HNRNPK - [HNRPK_HUMAN]	1.09012		Q13423	NAD(P) transhydrogenase, mitochondrial OS=Homo sapiens GN=NNT PE=1 SV=3 - [NNTM_HUMAN]	1.11917
O15427	Monocarboxylate transporter 4 OS=Homo sapiens GN=SLC16A3 PE=1 SV=1 - [MOT4_HUMAN]	1.08951		B4DVE7	Annexin OS=Homo sapiens GN=ANXA11 PE=2 SV=1 - [B4DVE7_HUMAN]	1.11827
Q14393-5	Isoform 5 of Growth arrest-specific protein 6 OS=Homo sapiens GN=GAS6 - [GAS6_HUMAN]	1.08903		Q8NE86-3	Isoform 3 of Calcium uniporter protein, mitochondrial OS=Homo sapiens GN=MCU - [MCU_HUMAN]	1.11699
E9PLL6	60S ribosomal protein L27a OS=Homo sapiens GN=RPL27A PE=2 SV=1 - [E9PLL6_HUMAN]	1.08827		P53985	Monocarboxylate transporter 1 OS=Homo sapiens GN=SLC16A1 PE=1 SV=3 - [MOT1_HUMAN]	1.11688
P19525-2	Isoform 2 of Interferon-induced, double-stranded RNA-activated protein kinase OS=Homo sapiens GN=EIF2AK2 - [E2AK2_HUMAN]	1.0882		H3BPE1	Microtubule-actin cross-linking factor 1, isoforms 1/2/3/5 OS=Homo sapiens GN=MACF1 PE=2 SV=1 - [H3BPE1_HUMAN]	1.11683
B4DJP7	Small nuclear ribonucleoprotein Sm D3 OS=Homo sapiens GN=SNRPD3 PE=2 SV=1 - [B4DJP7_HUMAN]	1.08804		P31946-2	Isoform Short of 14-3-3 protein beta/alpha OS=Homo sapiens GN=YWHAB - [1433B_HUMAN]	1.11658
Q9H8Y8	Golgi reassembly-stacking protein 2 OS=Homo sapiens GN=GORASP2 PE=1 SV=3 - [GORS2_HUMAN]	1.08795		Q9NP72	Ras-related protein Rab-18 OS=Homo sapiens GN=RAB18 PE=1 SV=1 - [RAB18_HUMAN]	1.11576
Q14103-3	Isoform 3 of Heterogeneous nuclear ribonucleoprotein D0 OS=Homo sapiens GN=HNRNPD - [HNRPD_HUMAN]	1.08794		E9PC44	Protein transport protein Sec24D OS=Homo sapiens GN=SEC24D PE=2 SV=2 - [E9PC44_HUMAN]	1.11549
Q8NE71-2	Isoform 2 of ATP-binding cassette sub-family F member 1 OS=Homo sapiens GN=ABCF1 - [ABCF1_HUMAN]	1.08786		F5H721	WW domain-binding protein 11 OS=Homo sapiens GN=WBP11 PE=2 SV=1 - [F5H721_HUMAN]	1.11548
P35754	Glutaredoxin-1 OS=Homo sapiens GN=GLRX PE=1 SV=2 - [GLRX1_HUMAN]	1.08786		Q08170	Serine/arginine-rich splicing factor 4 OS=Homo sapiens GN=SRSF4 PE=1 SV=2 - [SRSF4_HUMAN]	1.11483
P83881	60S ribosomal protein L36a OS=Homo sapiens GN=RPL36A PE=1 SV=2 - [RL36A_HUMAN]	1.08772		P04075	Fructose-bisphosphate aldolase A OS=Homo sapiens GN=ALDOA PE=1 SV=2 - [ALDOA_HUMAN]	1.11481
I3L505	Acyl carrier protein (Fragment) OS=Homo sapiens GN=NDUFAB1 PE=2 SV=1 - [I3L505_HUMAN]	1.08753		P19404	NADH dehydrogenase [ubiquinone] flavoprotein 2, mitochondrial OS=Homo sapiens GN=NDUFV2 PE=1 SV=2 - [NDUV2_HUMAN]	1.11405
C9JFR7	Cytochrome c (Fragment) OS=Homo sapiens GN=CYCS PE=2 SV=1 - [C9JFR7_HUMAN]	1.08712		O95139	NADH dehydrogenase [ubiquinone] 1 beta subcomplex subunit 6 OS=Homo sapiens GN=NDUFB6 PE=1 SV=3 - [NDUB6_HUMAN]	1.11399
Q8N766-4	Isoform 4 of ER membrane protein complex subunit 1 OS=Homo sapiens GN=EMC1 - [EMC1_HUMAN]	1.08697		E9PM62	Protein wntless homolog (Fragment) OS=Homo sapiens GN=WLS PE=2 SV=1 - [E9PM62_HUMAN]	1.11382
P62979	Ubiquitin-40S ribosomal protein S27a OS=Homo sapiens GN=RPS27A PE=1 SV=2 - [RS27A_HUMAN]	1.08689		P30153	Serine/threonine-protein phosphatase 2A 65 kDa regulatory subunit A alpha isoform OS=Homo sapiens GN=PPP2R1A PE=1 SV=4 - [2AAA_HUMAN]	1.11361
Q13885	Tubulin beta-2A chain OS=Homo sapiens GN=TUBB2A PE=1 SV=1 - [TBB2A_HUMAN]	1.0866		P35241	Radixin OS=Homo sapiens GN=RDX PE=1 SV=1 - [RADI_HUMAN]	1.11345
Q9HDC9	Adipocyte plasma membrane-associated protein OS=Homo sapiens GN=APMAP PE=1 SV=2 - [APMAP_HUMAN]	1.08602		P26196	Probable ATP-dependent RNA helicase DDX6 OS=Homo sapiens GN=DDX6 PE=1 SV=2 - [DDX6_HUMAN]	1.1134
P11177-2	Isoform 2 of Pyruvate dehydrogenase E1 component subunit beta, mitochondrial OS=Homo sapiens GN=PDHB - [ODPB_HUMAN]	1.0857		Q99623	Prohibitin-2 OS=Homo sapiens GN=PHB2 PE=1 SV=2 - [PHB2_HUMAN]	1.11226
P62701	40S ribosomal protein S4, X isoform OS=Homo sapiens GN=RPS4X PE=1 SV=2 - [RS4X_HUMAN]	1.08554		B1AK85	F-actin-capping protein subunit beta OS=Homo sapiens GN=CAPZB PE=2 SV=1 - [B1AK85_HUMAN]	1.11225
Q99470	Stromal cell-derived factor 2 OS=Homo sapiens GN=SDF2 PE=1 SV=2 - [SDF2_HUMAN]	1.08548		Q00577	Transcriptional activator protein Pur-alpha OS=Homo sapiens GN=PURA PE=1 SV=2 - [PURA_HUMAN]	1.11197
Q9UIQ6-3	Isoform 3 of Leucyl-cystinyl aminopeptidase OS=Homo sapiens GN=LNPEP - [LCAP_HUMAN]	1.08492		H7C3J6	Sterile alpha motif domain-containing protein 11 (Fragment) OS=Homo sapiens GN=SAMD11 PE=4 SV=1 - [H7C3J6_HUMAN]	1.11195
C9JXR7	Caspase-3 subunit p12 (Fragment) OS=Homo sapiens GN=CASP3 PE=2 SV=2 - [C9JXR7_HUMAN]	1.08454		P20810-9	Isoform 9 of Calpastatin OS=Homo sapiens GN=CAST - [ICAL_HUMAN]	1.11186
Q16836	Hydroxyacyl-coenzyme A dehydrogenase, mitochondrial OS=Homo sapiens GN=HADH PE=1 SV=3 - [HCDH_HUMAN]	1.08438		P28838-2	Isoform 2 of Cytosol aminopeptidase OS=Homo sapiens GN=LAP3 - [AMPL_HUMAN]	1.11179
O14617-4	Isoform 4 of AP-3 complex subunit delta-1 OS=Homo sapiens GN=AP3D1 - [AP3D1_HUMAN]	1.08302		J3KTF8	Rho GDP-dissociation inhibitor 1 (Fragment) OS=Homo sapiens GN=ARHGDIA PE=4 SV=1 - [J3KTF8_HUMAN]	1.11126
H0YHJ8	Endoplasmic reticulum-Golgi intermediate compartment protein 2 (Fragment) OS=Homo sapiens GN=ERGIC2 PE=4 SV=1 - [H0YHJ8_HUMAN]	1.08298		B7Z2R9	Lysosome-associated membrane glycoprotein 2 OS=Homo sapiens GN=LAMP2 PE=2 SV=1 - [B7Z2R9_HUMAN]	1.1112
H3BUX2	Cytochrome b5 type B OS=Homo sapiens GN=CYB5B PE=2 SV=1 - [H3BUX2_HUMAN]	1.08289		P49755	Transmembrane emp24 domain-containing protein 10 OS=Homo sapiens GN=TMED10 PE=1 SV=2 - [TMEDA_HUMAN]	1.11066
O14828-2	Isoform 2 of Secretory carrier-associated membrane protein 3 OS=Homo sapiens GN=SCAMP3 - [SCAM3_HUMAN]	1.08279		E7EPK1	Septin-7 OS=Homo sapiens GN=SEPT7 PE=2 SV=1 - [E7EPK1_HUMAN]	1.1099
P10619	Lysosomal protective protein OS=Homo sapiens GN=CTSA PE=1 SV=2 - [PPGB_HUMAN]	1.08271		O75746	Calcium-binding mitochondrial carrier protein Aralar1 OS=Homo sapiens GN=SLC25A12 PE=1 SV=2 - [CMC1_HUMAN]	1.10985
Q5T7C4	High mobility group protein B1 OS=Homo sapiens GN=HMGB1 PE=4 SV=1 - [Q5T7C4_HUMAN]	1.08256		O00560-2	Isoform 2 of Syntenin-1 OS=Homo sapiens GN=SDCBP - [SDCB1_HUMAN]	1.10978
P15848-2	Isoform 2 of Arylsulfatase B OS=Homo sapiens GN=ARSB - [ARSB_HUMAN]	1.0813		P62070	Ras-related protein R-Ras2 OS=Homo sapiens GN=RRAS2 PE=1 SV=1 - [RRAS2_HUMAN]	1.10929
P49755	Transmembrane emp24 domain-containing protein 10 OS=Homo sapiens GN=TMED10 PE=1 SV=2 - [TMEDA_HUMAN]	1.08035		P62942	Peptidyl-prolyl cis-trans isomerase FKBP1A OS=Homo sapiens GN=FKBP1A PE=1 SV=2 - [FKB1A_HUMAN]	1.10916
O75351	Vacuolar protein sorting-associated protein 4B OS=Homo sapiens GN=VPS4B PE=1 SV=2 - [VPS4B_HUMAN]	1.0802		Q9P0L0	Vesicle-associated membrane protein-associated protein A OS=Homo sapiens GN=VAPA PE=1 SV=3 - [VAPA_HUMAN]	1.10904
O14964-2	Isoform 2 of Hepatocyte growth factor-regulated tyrosine kinase substrate OS=Homo sapiens GN=HGS - [HGS_HUMAN]	1.07986		E9PQ47	Zinc finger protein-like 1 (Fragment) OS=Homo sapiens GN=ZFPL1 PE=2 SV=1 - [E9PQ47_HUMAN]	1.10882
Q9H2D6-5	Isoform 1 of TRIO and F-actin-binding protein OS=Homo sapiens GN=TRIOBP - [TARA_HUMAN]	1.07946		Q15102	Platelet-activating factor acetylhydrolase IB subunit gamma OS=Homo sapiens GN=PAFAH1B3 PE=1 SV=1 - [PA1B3_HUMAN]	1.10876
H0YGG4	Translation initiation factor eIF-2B subunit alpha (Fragment) OS=Homo sapiens GN=EIF2B1 PE=3 SV=1 - [H0YGG4_HUMAN]	1.07908		H7BZJ3	Thioredoxin (Fragment) OS=Homo sapiens GN=PDIA3 PE=2 SV=1 - [H7BZJ3_HUMAN]	1.10861
P49748	Very long-chain specific acyl-CoA dehydrogenase, mitochondrial OS=Homo sapiens GN=ACADVL PE=1 SV=1 - [ACADV_HUMAN]	1.07884		F5H2A7	Prefoldin subunit 3 OS=Homo sapiens GN=VBP1 PE=2 SV=1 - [F5H2A7_HUMAN]	1.10833
B4DMV3	HCG1685787, isoform CRA_b OS=Homo sapiens GN=IAH1 PE=2 SV=1 - [B4DMV3_HUMAN]	1.07873		B4DG89	Nuclear protein localization protein 4 homolog OS=Homo sapiens GN=NPLOC4 PE=2 SV=1 - [B4DG89_HUMAN]	1.10831
E9PN17	ATP synthase subunit g, mitochondrial OS=Homo sapiens GN=ATP5L PE=2 SV=1 - [E9PN17_HUMAN]	1.07868		H0Y2Y8	Zyxin (Fragment) OS=Homo sapiens GN=ZYX PE=2 SV=1 - [H0Y2Y8_HUMAN]	1.10803
F8VV04	Squamous cell carcinoma antigen recognized by T-cells 3 (Fragment) OS=Homo sapiens GN=SART3 PE=2 SV=1 - [F8VV04_HUMAN]	1.07731		P16152	Carbonyl reductase [NADPH] 1 OS=Homo sapiens GN=CBR1 PE=1 SV=3 - [CBR1_HUMAN]	1.10798
P60059	Protein transport protein Sec61 subunit gamma OS=Homo sapiens GN=SEC61G PE=2 SV=1 - [SC61G_HUMAN]	1.07712		Q9NW15-5	Isoform 5 of Anoctamin-10 OS=Homo sapiens GN=ANO10 - [ANO10_HUMAN]	1.10788
R4GN77	Ubiquitin-conjugating enzyme E2 E3 (Fragment) OS=Homo sapiens GN=UBE2E3 PE=4 SV=1 - [R4GN77_HUMAN]	1.07674		O15031	Plexin-B2 OS=Homo sapiens GN=PLXNB2 PE=1 SV=3 - [PLXB2_HUMAN]	1.10763
Q96AG4	Leucine-rich repeat-containing protein 59 OS=Homo sapiens GN=LRRC59 PE=1 SV=1 - [LRC59_HUMAN]	1.07646		P40926	Malate dehydrogenase, mitochondrial OS=Homo sapiens GN=MDH2 PE=1 SV=3 - [MDHM_HUMAN]	1.10762
Q7L5N7-2	Isoform 2 of Lysophosphatidylcholine acyltransferase 2 OS=Homo sapiens GN=LPCAT2 - [PCAT2_HUMAN]	1.07607		Q92896	Golgi apparatus protein 1 OS=Homo sapiens GN=GLG1 PE=1 SV=2 - [GSLG1_HUMAN]	1.10638
H0YDU8	Serine/threonine-protein phosphatase (Fragment) OS=Homo sapiens GN=PPP5C PE=3 SV=1 - [H0YDU8_HUMAN]	1.07591		H0Y630	Serine/threonine-protein kinase 24 12 kDa subunit (Fragment) OS=Homo sapiens GN=STK24 PE=4 SV=1 - [H0Y630_HUMAN]	1.10636
P23246-2	Isoform Short of Splicing factor, proline- and glutamine-rich OS=Homo sapiens GN=SFPQ - [SFPQ_HUMAN]	1.07589		A5A3E0	POTE ankyrin domain family member F OS=Homo sapiens GN=POTEF PE=1 SV=2 - [POTEF_HUMAN]	1.10585
P25705	ATP synthase subunit alpha, mitochondrial OS=Homo sapiens GN=ATP5A1 PE=1 SV=1 - [ATPA_HUMAN]	1.07564		P56385	ATP synthase subunit e, mitochondrial OS=Homo sapiens GN=ATP5I PE=1 SV=2 - [ATP5I_HUMAN]	1.10516
B4DE85	Phosphatidylserine synthase 1 OS=Homo sapiens GN=PTDSS1 PE=2 SV=1 - [B4DE85_HUMAN]	1.07511		O95182	NADH dehydrogenase [ubiquinone] 1 alpha subcomplex subunit 7 OS=Homo sapiens GN=NDUFA7 PE=1 SV=3 - [NDUA7_HUMAN]	1.10477
Q04637-5	Isoform D of Eukaryotic translation initiation factor 4 gamma 1 OS=Homo sapiens GN=EIF4G1 - [IF4G1_HUMAN]	1.07483		P00387-2	Isoform 2 of NADH-cytochrome b5 reductase 3 OS=Homo sapiens GN=CYB5R3 - [NB5R3_HUMAN]	1.10468
P35613-2	Isoform 2 of Basigin OS=Homo sapiens GN=BSG - [BASI_HUMAN]	1.07481		P08758	Annexin A5 OS=Homo sapiens GN=ANXA5 PE=1 SV=2 - [ANXA5_HUMAN]	1.1043
O75477	Erlin-1 OS=Homo sapiens GN=ERLIN1 PE=1 SV=1 - [ERLN1_HUMAN]	1.07476		O14880	Microsomal glutathione S-transferase 3 OS=Homo sapiens GN=MGST3 PE=1 SV=1 - [MGST3_HUMAN]	1.10426
P55010	Eukaryotic translation initiation factor 5 OS=Homo sapiens GN=EIF5 PE=1 SV=2 - [IF5_HUMAN]	1.07396		P23246	Splicing factor, proline- and glutamine-rich OS=Homo sapiens GN=SFPQ PE=1 SV=2 - [SFPQ_HUMAN]	1.10422
P62277	40S ribosomal protein S13 OS=Homo sapiens GN=RPS13 PE=1 SV=2 - [RS13_HUMAN]	1.07393		Q5SSJ5	Heterochromatin protein 1-binding protein 3 OS=Homo sapiens GN=HP1BP3 PE=1 SV=1 - [HP1B3_HUMAN]	1.10417
P30043	Flavin reductase (NADPH) OS=Homo sapiens GN=BLVRB PE=1 SV=3 - [BLVRB_HUMAN]	1.07385		B4DE85	Phosphatidylserine synthase 1 OS=Homo sapiens GN=PTDSS1 PE=2 SV=1 - [B4DE85_HUMAN]	1.10408
P62851	40S ribosomal protein S25 OS=Homo sapiens GN=RPS25 PE=1 SV=1 - [RS25_HUMAN]	1.07348		O43920	NADH dehydrogenase [ubiquinone] iron-sulfur protein 5 OS=Homo sapiens GN=NDUFS5 PE=1 SV=3 - [NDUS5_HUMAN]	1.10375
Q969G5	Protein kinase C delta-binding protein OS=Homo sapiens GN=PRKCDBP PE=1 SV=3 - [PRDBP_HUMAN]	1.07286		Q01995	Transgelin OS=Homo sapiens GN=TAGLN PE=1 SV=4 - [TAGL_HUMAN]	1.10346
E5RIK2	Dynamin-3 (Fragment) OS=Homo sapiens GN=DNM3 PE=2 SV=1 - [E5RIK2_HUMAN]	1.07271		Q15717	ELAV-like protein 1 OS=Homo sapiens GN=ELAVL1 PE=1 SV=2 - [ELAV1_HUMAN]	1.10339
Q86Y82	Syntaxin-12 OS=Homo sapiens GN=STX12 PE=1 SV=1 - [STX12_HUMAN]	1.07186		P25705	ATP synthase subunit alpha, mitochondrial OS=Homo sapiens GN=ATP5A1 PE=1 SV=1 - [ATPA_HUMAN]	1.10254
Q96BM9	ADP-ribosylation factor-like protein 8A OS=Homo sapiens GN=ARL8A PE=1 SV=1 - [ARL8A_HUMAN]	1.07181		P14618	Pyruvate kinase isozymes M1/M2 OS=Homo sapiens GN=PKM PE=1 SV=4 - [KPYM_HUMAN]	1.10218
P62857	40S ribosomal protein S28 OS=Homo sapiens GN=RPS28 PE=1 SV=1 - [RS28_HUMAN]	1.07179		P35232	Prohibitin OS=Homo sapiens GN=PHB PE=1 SV=1 - [PHB_HUMAN]	1.1018
O75368	SH3 domain-binding glutamic acid-rich-like protein OS=Homo sapiens GN=SH3BGRL PE=1 SV=1 - [SH3L1_HUMAN]	1.07163		Q13838	Spliceosome RNA helicase DDX39B OS=Homo sapiens GN=DDX39B PE=1 SV=1 - [DX39B_HUMAN]	1.10103
P47897	Glutamine--tRNA ligase OS=Homo sapiens GN=QARS PE=1 SV=1 - [SYQ_HUMAN]	1.07119		Q9Y5B9	FACT complex subunit SPT16 OS=Homo sapiens GN=SUPT16H PE=1 SV=1 - [SP16H_HUMAN]	1.10096
P46108	Adapter molecule crk OS=Homo sapiens GN=CRK PE=1 SV=2 - [CRK_HUMAN]	1.07111		D6RAW0	Ubiquitin-conjugating enzyme E2 D3 (Fragment) OS=Homo sapiens GN=UBE2D3 PE=2 SV=1 - [D6RAW0_HUMAN]	1.10091
O15498	Synaptobrevin homolog YKT6 OS=Homo sapiens GN=YKT6 PE=1 SV=1 - [YKT6_HUMAN]	1.07051		Q9H0U3	Magnesium transporter protein 1 OS=Homo sapiens GN=MAGT1 PE=1 SV=1 - [MAGT1_HUMAN]	1.10051
O43242	26S proteasome non-ATPase regulatory subunit 3 OS=Homo sapiens GN=PSMD3 PE=1 SV=2 - [PSMD3_HUMAN]	1.07042		Q5W145	NADH dehydrogenase (Ubiquinone) 1 beta subcomplex, 8, 19kDa, isoform CRA_a OS=Homo sapiens GN=NDUFB8 PE=4 SV=1 - [Q5W145_HUMAN]	1.09965
P53621	Coatomer subunit alpha OS=Homo sapiens GN=COPA PE=1 SV=2 - [COPA_HUMAN]	1.07031		Q9BS26	Endoplasmic reticulum resident protein 44 OS=Homo sapiens GN=ERP44 PE=1 SV=1 - [ERP44_HUMAN]	1.09943
P31949	Protein S100-A11 OS=Homo sapiens GN=S100A11 PE=1 SV=2 - [S10AB_HUMAN]	1.0699		Q9Y3E1	Hepatoma-derived growth factor-related protein 3 OS=Homo sapiens GN=HDGFRP3 PE=1 SV=1 - [HDGR3_HUMAN]	1.09876
P60981	Destrin OS=Homo sapiens GN=DSTN PE=1 SV=3 - [DEST_HUMAN]	1.06925		Q14192	Four and a half LIM domains protein 2 OS=Homo sapiens GN=FHL2 PE=1 SV=3 - [FHL2_HUMAN]	1.0987
P63244	Guanine nucleotide-binding protein subunit beta-2-like 1 OS=Homo sapiens GN=GNB2L1 PE=1 SV=3 - [GBLP_HUMAN]	1.06875		E5RFS9	Methionine adenosyltransferase 2 subunit beta OS=Homo sapiens GN=MAT2B PE=2 SV=1 - [E5RFS9_HUMAN]	1.09864
Q9BRX2	Protein pelota homolog OS=Homo sapiens GN=PELO PE=1 SV=2 - [PELO_HUMAN]	1.06792		P23284	Peptidyl-prolyl cis-trans isomerase B OS=Homo sapiens GN=PPIB PE=1 SV=2 - [PPIB_HUMAN]	1.09848
P18206-2	Isoform 1 of Vinculin OS=Homo sapiens GN=VCL - [VINC_HUMAN]	1.06768		Q71TU5	Casein kinase 1, alpha 1, isoform CRA_g OS=Homo sapiens GN=CSNK1A1 PE=2 SV=1 - [Q71TU5_HUMAN]	1.09842
Q08379	Golgin subfamily A member 2 OS=Homo sapiens GN=GOLGA2 PE=1 SV=3 - [GOGA2_HUMAN]	1.06762		P60520	Gamma-aminobutyric acid receptor-associated protein-like 2 OS=Homo sapiens GN=GABARAPL2 PE=1 SV=1 - [GBRL2_HUMAN]	1.09776
G3V1S6	Polypeptide N-acetylgalactosaminyltransferase 2 soluble form OS=Homo sapiens GN=GALNT2 PE=3 SV=1 - [G3V1S6_HUMAN]	1.06737		Q92544	Transmembrane 9 superfamily member 4 OS=Homo sapiens GN=TM9SF4 PE=1 SV=2 - [TM9S4_HUMAN]	1.09733
P25398	40S ribosomal protein S12 OS=Homo sapiens GN=RPS12 PE=1 SV=3 - [RS12_HUMAN]	1.06727		Q9H307	Pinin OS=Homo sapiens GN=PNN PE=1 SV=4 - [PININ_HUMAN]	1.09729
P16152	Carbonyl reductase [NADPH] 1 OS=Homo sapiens GN=CBR1 PE=1 SV=3 - [CBR1_HUMAN]	1.06691		P22314	Ubiquitin-like modifier-activating enzyme 1 OS=Homo sapiens GN=UBA1 PE=1 SV=3 - [UBA1_HUMAN]	1.09715
P11216	Glycogen phosphorylase, brain form OS=Homo sapiens GN=PYGB PE=1 SV=5 - [PYGB_HUMAN]	1.06562		P07305	Histone H1.0 OS=Homo sapiens GN=H1F0 PE=1 SV=3 - [H10_HUMAN]	1.09681
Q08431-2	Isoform 2 of Lactadherin OS=Homo sapiens GN=MFGE8 - [MFGM_HUMAN]	1.06559		Q13162	Peroxiredoxin-4 OS=Homo sapiens GN=PRDX4 PE=1 SV=1 - [PRDX4_HUMAN]	1.09662
H3BUU8	Protein VAC14 homolog OS=Homo sapiens GN=VAC14 PE=2 SV=1 - [H3BUU8_HUMAN]	1.06551		O00267-2	Isoform 2 of Transcription elongation factor SPT5 OS=Homo sapiens GN=SUPT5H - [SPT5H_HUMAN]	1.09562
O00487	26S proteasome non-ATPase regulatory subunit 14 OS=Homo sapiens GN=PSMD14 PE=1 SV=1 - [PSDE_HUMAN]	1.06497		O60814	Histone H2B type 1-K OS=Homo sapiens GN=HIST1H2BK PE=1 SV=3 - [H2B1K_HUMAN]	1.09543
O00232	26S proteasome non-ATPase regulatory subunit 12 OS=Homo sapiens GN=PSMD12 PE=1 SV=3 - [PSD12_HUMAN]	1.06495		P56134-4	Isoform 4 of ATP synthase subunit f, mitochondrial OS=Homo sapiens GN=ATP5J2 - [ATPK_HUMAN]	1.09532
H7C1D4	Translin (Fragment) OS=Homo sapiens GN=TSN PE=4 SV=1 - [H7C1D4_HUMAN]	1.06451		F8WJN3	Cleavage and polyadenylation-specificity factor subunit 6 OS=Homo sapiens GN=CPSF6 PE=2 SV=1 - [F8WJN3_HUMAN]	1.095
P14868	Aspartate--tRNA ligase, cytoplasmic OS=Homo sapiens GN=DARS PE=1 SV=2 - [SYDC_HUMAN]	1.06443		Q7L576	Cytoplasmic FMR1-interacting protein 1 OS=Homo sapiens GN=CYFIP1 PE=1 SV=1 - [CYFP1_HUMAN]	1.09437
P51153	Ras-related protein Rab-13 OS=Homo sapiens GN=RAB13 PE=1 SV=1 - [RAB13_HUMAN]	1.0642		F5H223	Dynactin subunit 2 OS=Homo sapiens GN=DCTN2 PE=2 SV=1 - [F5H223_HUMAN]	1.09427
F8VVL1	Density-regulated protein OS=Homo sapiens GN=DENR PE=2 SV=1 - [F8VVL1_HUMAN]	1.06396		Q14258	E3 ubiquitin/ISG15 ligase TRIM25 OS=Homo sapiens GN=TRIM25 PE=1 SV=2 - [TRI25_HUMAN]	1.09347
Q96K17	Transcription factor BTF3 homolog 4 OS=Homo sapiens GN=BTF3L4 PE=1 SV=1 - [BT3L4_HUMAN]	1.06363		P60602-2	Isoform 2 of Reactive oxygen species modulator 1 OS=Homo sapiens GN=ROMO1 - [ROMO1_HUMAN]	1.09329
Q86SX6	Glutaredoxin-related protein 5, mitochondrial OS=Homo sapiens GN=GLRX5 PE=1 SV=2 - [GLRX5_HUMAN]	1.06316		O00754-2	Isoform 2 of Lysosomal alpha-mannosidase OS=Homo sapiens GN=MAN2B1 - [MA2B1_HUMAN]	1.09251
Q53FA7	Quinone oxidoreductase PIG3 OS=Homo sapiens GN=TP53I3 PE=1 SV=2 - [QORX_HUMAN]	1.06312		Q5JR08	Rho-related GTP-binding protein RhoC (Fragment) OS=Homo sapiens GN=RHOC PE=2 SV=1 - [Q5JR08_HUMAN]	1.09245
H7BZG6	AP-1 complex subunit sigma-2 (Fragment) OS=Homo sapiens GN=AP1S2 PE=4 SV=1 - [H7BZG6_HUMAN]	1.06309		B4E241	Serine/arginine-rich-splicing factor 3 OS=Homo sapiens GN=SFRS3 PE=2 SV=1 - [B4E241_HUMAN]	1.09195
I3L0N3	Vesicle-fusing ATPase OS=Homo sapiens GN=NSF PE=2 SV=1 - [I3L0N3_HUMAN]	1.06263		P06744	Glucose-6-phosphate isomerase OS=Homo sapiens GN=GPI PE=1 SV=4 - [G6PI_HUMAN]	1.0912
K7EJR3	26S proteasome non-ATPase regulatory subunit 8 (Fragment) OS=Homo sapiens GN=PSMD8 PE=4 SV=1 - [K7EJR3_HUMAN]	1.06246		P32189-1	Isoform 1 of Glycerol kinase OS=Homo sapiens GN=GK - [GLPK_HUMAN]	1.09075
Q15008	26S proteasome non-ATPase regulatory subunit 6 OS=Homo sapiens GN=PSMD6 PE=1 SV=1 - [PSMD6_HUMAN]	1.06244		J3KR24	Isoleucine--tRNA ligase, cytoplasmic OS=Homo sapiens GN=IARS PE=4 SV=1 - [J3KR24_HUMAN]	1.09075
Q13155	Aminoacyl tRNA synthase complex-interacting multifunctional protein 2 OS=Homo sapiens GN=AIMP2 PE=1 SV=2 - [AIMP2_HUMAN]	1.0624		Q70UQ0	Inhibitor of nuclear factor kappa-B kinase-interacting protein OS=Homo sapiens GN=IKBIP PE=1 SV=1 - [IKIP_HUMAN]	1.0907
Q86VY2	Copine-8 OS=Homo sapiens GN=CPNE8 PE=2 SV=1 - [Q86VY2_HUMAN]	1.06125		Q13428-7	Isoform 7 of Treacle protein OS=Homo sapiens GN=TCOF1 - [TCOF_HUMAN]	1.09062
C9IZG4	Protein CutA OS=Homo sapiens GN=CUTA PE=2 SV=1 - [C9IZG4_HUMAN]	1.06088		Q9UHQ9	NADH-cytochrome b5 reductase 1 OS=Homo sapiens GN=CYB5R1 PE=1 SV=1 - [NB5R1_HUMAN]	1.09055
E7EVY7	NADPH--cytochrome P450 reductase OS=Homo sapiens GN=POR PE=2 SV=1 - [E7EVY7_HUMAN]	1.05977		F8WEX5	Sulfatase-modifying factor 2 OS=Homo sapiens GN=SUMF2 PE=2 SV=1 - [F8WEX5_HUMAN]	1.09002
Q6NUQ4-2	Isoform 2 of Transmembrane protein 214 OS=Homo sapiens GN=TMEM214 - [TM214_HUMAN]	1.05894		Q9UGR2-2	Isoform 2 of Zinc finger CCCH domain-containing protein 7B OS=Homo sapiens GN=ZC3H7B - [Z3H7B_HUMAN]	1.08972
P61254	60S ribosomal protein L26 OS=Homo sapiens GN=RPL26 PE=1 SV=1 - [RL26_HUMAN]	1.05853		Q16527	Cysteine and glycine-rich protein 2 OS=Homo sapiens GN=CSRP2 PE=1 SV=3 - [CSRP2_HUMAN]	1.08937
Q9NRX5	Serine incorporator 1 OS=Homo sapiens GN=SERINC1 PE=1 SV=1 - [SERC1_HUMAN]	1.05821		Q92820	Gamma-glutamyl hydrolase OS=Homo sapiens GN=GGH PE=1 SV=2 - [GGH_HUMAN]	1.08916
H3BTL1	Microtubule-associated protein 1 light chain 3 beta, isoform CRA_f OS=Homo sapiens GN=MAP1LC3B PE=3 SV=1 - [H3BTL1_HUMAN]	1.05809		O43707	Alpha-actinin-4 OS=Homo sapiens GN=ACTN4 PE=1 SV=2 - [ACTN4_HUMAN]	1.08805
F8W1A4	Adenylate kinase 2, mitochondrial OS=Homo sapiens GN=AK2 PE=2 SV=1 - [F8W1A4_HUMAN]	1.05808		C9JBL1	Signal peptidase complex subunit 1 OS=Homo sapiens GN=SPCS1 PE=2 SV=1 - [C9JBL1_HUMAN]	1.08744
Q9H0U4	Ras-related protein Rab-1B OS=Homo sapiens GN=RAB1B PE=1 SV=1 - [RAB1B_HUMAN]	1.05799		Q99590-2	Isoform 2 of Protein SCAF11 OS=Homo sapiens GN=SCAF11 - [SCAFB_HUMAN]	1.08734
B4DVE7	Annexin OS=Homo sapiens GN=ANXA11 PE=2 SV=1 - [B4DVE7_HUMAN]	1.05754		P09972	Fructose-bisphosphate aldolase C OS=Homo sapiens GN=ALDOC PE=1 SV=2 - [ALDOC_HUMAN]	1.08717
Q99436	Proteasome subunit beta type-7 OS=Homo sapiens GN=PSMB7 PE=1 SV=1 - [PSB7_HUMAN]	1.05722		Q13813-3	Isoform 3 of Spectrin alpha chain, non-erythrocytic 1 OS=Homo sapiens GN=SPTAN1 - [SPTN1_HUMAN]	1.08711
P60468	Protein transport protein Sec61 subunit beta OS=Homo sapiens GN=SEC61B PE=1 SV=2 - [SC61B_HUMAN]	1.05708		P51991-2	Isoform 2 of Heterogeneous nuclear ribonucleoprotein A3 OS=Homo sapiens GN=HNRNPA3 - [ROA3_HUMAN]	1.08674
Q04837	Single-stranded DNA-binding protein, mitochondrial OS=Homo sapiens GN=SSBP1 PE=1 SV=1 - [SSBP_HUMAN]	1.05679		Q15388	Mitochondrial import receptor subunit TOM20 homolog OS=Homo sapiens GN=TOMM20 PE=1 SV=1 - [TOM20_HUMAN]	1.08616
Q9Y2T2	AP-3 complex subunit mu-1 OS=Homo sapiens GN=AP3M1 PE=1 SV=1 - [AP3M1_HUMAN]	1.05675		P11177-2	Isoform 2 of Pyruvate dehydrogenase E1 component subunit beta, mitochondrial OS=Homo sapiens GN=PDHB - [ODPB_HUMAN]	1.08602
Q12905	Interleukin enhancer-binding factor 2 OS=Homo sapiens GN=ILF2 PE=1 SV=2 - [ILF2_HUMAN]	1.05664		C9JJ34	Ran-specific GTPase-activating protein (Fragment) OS=Homo sapiens GN=RANBP1 PE=2 SV=1 - [C9JJ34_HUMAN]	1.0859
Q9Y385	Ubiquitin-conjugating enzyme E2 J1 OS=Homo sapiens GN=UBE2J1 PE=1 SV=2 - [UB2J1_HUMAN]	1.05636		P61160	Actin-related protein 2 OS=Homo sapiens GN=ACTR2 PE=1 SV=1 - [ARP2_HUMAN]	1.08585
Q10567-3	Isoform C of AP-1 complex subunit beta-1 OS=Homo sapiens GN=AP1B1 - [AP1B1_HUMAN]	1.05613		Q96N66-2	Isoform 2 of Lysophospholipid acyltransferase 7 OS=Homo sapiens GN=MBOAT7 - [MBOA7_HUMAN]	1.08539
P22307-4	Isoform 4 of Non-specific lipid-transfer protein OS=Homo sapiens GN=SCP2 - [NLTP_HUMAN]	1.05612		H3BV80	RNA-binding protein with serine-rich domain 1 OS=Homo sapiens GN=RNPS1 PE=2 SV=2 - [H3BV80_HUMAN]	1.08536
Q9BX68	Histidine triad nucleotide-binding protein 2, mitochondrial OS=Homo sapiens GN=HINT2 PE=1 SV=1 - [HINT2_HUMAN]	1.0561		H0Y4Y4	EF-hand domain-containing protein D2 (Fragment) OS=Homo sapiens GN=EFHD2 PE=4 SV=1 - [H0Y4Y4_HUMAN]	1.08536
H3BV49	Putative WAS protein family homolog 4 (Fragment) OS=Homo sapiens GN=WASH4P PE=4 SV=1 - [H3BV49_HUMAN]	1.05583		P22626	Heterogeneous nuclear ribonucleoproteins A2/B1 OS=Homo sapiens GN=HNRNPA2B1 PE=1 SV=2 - [ROA2_HUMAN]	1.08516
Q5T6H7	Xaa-Pro aminopeptidase 1 OS=Homo sapiens GN=XPNPEP1 PE=2 SV=1 - [Q5T6H7_HUMAN]	1.05559		P50479	PDZ and LIM domain protein 4 OS=Homo sapiens GN=PDLIM4 PE=1 SV=2 - [PDLI4_HUMAN]	1.08468
P49458	Signal recognition particle 9 kDa protein OS=Homo sapiens GN=SRP9 PE=1 SV=2 - [SRP09_HUMAN]	1.05556		B7Z5N7	Sec1 family domain-containing protein 1 OS=Homo sapiens GN=SCFD1 PE=2 SV=1 - [B7Z5N7_HUMAN]	1.08451
F5GY55	DNA damage-binding protein 1 OS=Homo sapiens GN=DDB1 PE=4 SV=1 - [F5GY55_HUMAN]	1.05547		O75947	ATP synthase subunit d, mitochondrial OS=Homo sapiens GN=ATP5H PE=1 SV=3 - [ATP5H_HUMAN]	1.08447
Q96M27	Protein PRRC1 OS=Homo sapiens GN=PRRC1 PE=1 SV=1 - [PRRC1_HUMAN]	1.05541		H0YGV7	Endoplasmic reticulum mannosyl-oligosaccharide 1,2-alpha-mannosidase (Fragment) OS=Homo sapiens GN=MAN1B1 PE=2 SV=1 - [H0YGV7_HUMAN]	1.08385
Q92734-2	Isoform 2 of Protein TFG OS=Homo sapiens GN=TFG - [TFG_HUMAN]	1.05509		P09669	Cytochrome c oxidase subunit 6C OS=Homo sapiens GN=COX6C PE=1 SV=2 - [COX6C_HUMAN]	1.08367
Q13409-6	Isoform 2F of Cytoplasmic dynein 1 intermediate chain 2 OS=Homo sapiens GN=DYNC1I2 - [DC1I2_HUMAN]	1.05426		O14974	Protein phosphatase 1 regulatory subunit 12A OS=Homo sapiens GN=PPP1R12A PE=1 SV=1 - [MYPT1_HUMAN]	1.08347
Q9UBE0	SUMO-activating enzyme subunit 1 OS=Homo sapiens GN=SAE1 PE=1 SV=1 - [SAE1_HUMAN]	1.05414		O75306-2	Isoform 2 of NADH dehydrogenase [ubiquinone] iron-sulfur protein 2, mitochondrial OS=Homo sapiens GN=NDUFS2 - [NDUS2_HUMAN]	1.08296
P62750	60S ribosomal protein L23a OS=Homo sapiens GN=RPL23A PE=1 SV=1 - [RL23A_HUMAN]	1.05393		P63000	Ras-related C3 botulinum toxin substrate 1 OS=Homo sapiens GN=RAC1 PE=1 SV=1 - [RAC1_HUMAN]	1.08278
Q02818	Nucleobindin-1 OS=Homo sapiens GN=NUCB1 PE=1 SV=4 - [NUCB1_HUMAN]	1.05363		Q01518-2	Isoform 2 of Adenylyl cyclase-associated protein 1 OS=Homo sapiens GN=CAP1 - [CAP1_HUMAN]	1.08268
P84157-2	Isoform 2 of Matrix-remodeling-associated protein 7 OS=Homo sapiens GN=MXRA7 - [MXRA7_HUMAN]	1.05352		B4DL14	ATP synthase subunit gamma OS=Homo sapiens GN=ATP5C1 PE=2 SV=1 - [B4DL14_HUMAN]	1.08256
P02792	Ferritin light chain OS=Homo sapiens GN=FTL PE=1 SV=2 - [FRIL_HUMAN]	1.0533		E5RGR9	Protein YIPF5 (Fragment) OS=Homo sapiens GN=YIPF5 PE=2 SV=1 - [E5RGR9_HUMAN]	1.08238
Q86VP6	Cullin-associated NEDD8-dissociated protein 1 OS=Homo sapiens GN=CAND1 PE=1 SV=2 - [CAND1_HUMAN]	1.05328		P28331-4	Isoform 4 of NADH-ubiquinone oxidoreductase 75 kDa subunit, mitochondrial OS=Homo sapiens GN=NDUFS1 - [NDUS1_HUMAN]	1.0821
Q9NPI6	mRNA-decapping enzyme 1A OS=Homo sapiens GN=DCP1A PE=1 SV=2 - [DCP1A_HUMAN]	1.05305		P54727	UV excision repair protein RAD23 homolog B OS=Homo sapiens GN=RAD23B PE=1 SV=1 - [RD23B_HUMAN]	1.08206
Q99460-2	Isoform 2 of 26S proteasome non-ATPase regulatory subunit 1 OS=Homo sapiens GN=PSMD1 - [PSMD1_HUMAN]	1.05261		P52907	F-actin-capping protein subunit alpha-1 OS=Homo sapiens GN=CAPZA1 PE=1 SV=3 - [CAZA1_HUMAN]	1.0819
P60953	Cell division control protein 42 homolog OS=Homo sapiens GN=CDC42 PE=1 SV=2 - [CDC42_HUMAN]	1.05259		Q96ST2-2	Isoform 2 of Protein IWS1 homolog OS=Homo sapiens GN=IWS1 - [IWS1_HUMAN]	1.08149
P16989-2	Isoform 2 of Y-box-binding protein 3 OS=Homo sapiens GN=YBX3 - [YBOX3_HUMAN]	1.05236		Q86U42-2	Isoform 2 of Polyadenylate-binding protein 2 OS=Homo sapiens GN=PABPN1 - [PABP2_HUMAN]	1.08147
Q9NUN5-4	Isoform 4 of Probable lysosomal cobalamin transporter OS=Homo sapiens GN=LMBRD1 - [LMBD1_HUMAN]	1.05205		Q9BVK6	Transmembrane emp24 domain-containing protein 9 OS=Homo sapiens GN=TMED9 PE=1 SV=2 - [TMED9_HUMAN]	1.08124
E9PF16	Acyl-CoA synthetase family member 2, mitochondrial OS=Homo sapiens GN=ACSF2 PE=2 SV=1 - [E9PF16_HUMAN]	1.05172		P10644	cAMP-dependent protein kinase type I-alpha regulatory subunit OS=Homo sapiens GN=PRKAR1A PE=1 SV=1 - [KAP0_HUMAN]	1.0812
P69849	Nodal modulator 3 OS=Homo sapiens GN=NOMO3 PE=2 SV=2 - [NOMO3_HUMAN]	1.05072		O00567	Nucleolar protein 56 OS=Homo sapiens GN=NOP56 PE=1 SV=4 - [NOP56_HUMAN]	1.08116
Q02809	Procollagen-lysine,2-oxoglutarate 5-dioxygenase 1 OS=Homo sapiens GN=PLOD1 PE=1 SV=2 - [PLOD1_HUMAN]	1.05001		P49411	Elongation factor Tu, mitochondrial OS=Homo sapiens GN=TUFM PE=1 SV=2 - [EFTU_HUMAN]	1.08104
C9JQ41	Coiled-coil domain-containing protein 58 OS=Homo sapiens GN=CCDC58 PE=2 SV=1 - [C9JQ41_HUMAN]	1.04981		Q12907	Vesicular integral-membrane protein VIP36 OS=Homo sapiens GN=LMAN2 PE=1 SV=1 - [LMAN2_HUMAN]	1.0807
Q5JRX3	Presequence protease, mitochondrial OS=Homo sapiens GN=PITRM1 PE=1 SV=3 - [PREP_HUMAN]	1.04966		P61586	Transforming protein RhoA OS=Homo sapiens GN=RHOA PE=1 SV=1 - [RHOA_HUMAN]	1.08048
Q96D15	Reticulocalbin-3 OS=Homo sapiens GN=RCN3 PE=1 SV=1 - [RCN3_HUMAN]	1.0494		P61026	Ras-related protein Rab-10 OS=Homo sapiens GN=RAB10 PE=1 SV=1 - [RAB10_HUMAN]	1.08046
P28074	Proteasome subunit beta type-5 OS=Homo sapiens GN=PSMB5 PE=1 SV=3 - [PSB5_HUMAN]	1.04892		P22695	Cytochrome b-c1 complex subunit 2, mitochondrial OS=Homo sapiens GN=UQCRC2 PE=1 SV=3 - [QCR2_HUMAN]	1.08042
Q8NCW5-2	Isoform 2 of NAD(P)H-hydrate epimerase OS=Homo sapiens GN=APOA1BP - [NNRE_HUMAN]	1.04879		Q15291-2	Isoform 2 of Retinoblastoma-binding protein 5 OS=Homo sapiens GN=RBBP5 - [RBBP5_HUMAN]	1.0802
Q8N0X7	Spartin OS=Homo sapiens GN=SPG20 PE=1 SV=1 - [SPG20_HUMAN]	1.04865		Q9H490-2	Isoform 2 of Phosphatidylinositol glycan anchor biosynthesis class U protein OS=Homo sapiens GN=PIGU - [PIGU_HUMAN]	1.0799
F5H228	Triple functional domain protein OS=Homo sapiens GN=TRIO PE=2 SV=1 - [F5H228_HUMAN]	1.04841		P10606	Cytochrome c oxidase subunit 5B, mitochondrial OS=Homo sapiens GN=COX5B PE=1 SV=2 - [COX5B_HUMAN]	1.07886
P38646	Stress-70 protein, mitochondrial OS=Homo sapiens GN=HSPA9 PE=1 SV=2 - [GRP75_HUMAN]	1.04811		P02751-3	Isoform 3 of Fibronectin OS=Homo sapiens GN=FN1 - [FINC_HUMAN]	1.07868
O14980	Exportin-1 OS=Homo sapiens GN=XPO1 PE=1 SV=1 - [XPO1_HUMAN]	1.04767		O14949	Cytochrome b-c1 complex subunit 8 OS=Homo sapiens GN=UQCRQ PE=1 SV=4 - [QCR8_HUMAN]	1.07819
K7ER90	Eukaryotic translation initiation factor 3 subunit G (Fragment) OS=Homo sapiens GN=EIF3G PE=3 SV=1 - [K7ER90_HUMAN]	1.0476		Q9BWD1	Acetyl-CoA acetyltransferase, cytosolic OS=Homo sapiens GN=ACAT2 PE=1 SV=2 - [THIC_HUMAN]	1.07805
P20810-9	Isoform 9 of Calpastatin OS=Homo sapiens GN=CAST - [ICAL_HUMAN]	1.04724		P32119	Peroxiredoxin-2 OS=Homo sapiens GN=PRDX2 PE=1 SV=5 - [PRDX2_HUMAN]	1.07775
P62191	26S protease regulatory subunit 4 OS=Homo sapiens GN=PSMC1 PE=1 SV=1 - [PRS4_HUMAN]	1.04721		Q13045-2	Isoform 2 of Protein flightless-1 homolog OS=Homo sapiens GN=FLII - [FLII_HUMAN]	1.0776
Q9BS26	Endoplasmic reticulum resident protein 44 OS=Homo sapiens GN=ERP44 PE=1 SV=1 - [ERP44_HUMAN]	1.04626		P07585	Decorin OS=Homo sapiens GN=DCN PE=1 SV=1 - [PGS2_HUMAN]	1.0774
Q9NP72	Ras-related protein Rab-18 OS=Homo sapiens GN=RAB18 PE=1 SV=1 - [RAB18_HUMAN]	1.04554		C9JTK6	Obg-like ATPase 1 (Fragment) OS=Homo sapiens GN=OLA1 PE=2 SV=1 - [C9JTK6_HUMAN]	1.07707
Q53GQ0	Estradiol 17-beta-dehydrogenase 12 OS=Homo sapiens GN=HSD17B12 PE=1 SV=2 - [DHB12_HUMAN]	1.04553		P03905	NADH-ubiquinone oxidoreductase chain 4 OS=Homo sapiens GN=MT-ND4 PE=1 SV=1 - [NU4M_HUMAN]	1.07693
O15144	Actin-related protein 2/3 complex subunit 2 OS=Homo sapiens GN=ARPC2 PE=1 SV=1 - [ARPC2_HUMAN]	1.04486		B8ZZJ0	Small ubiquitin-related modifier 1 OS=Homo sapiens GN=SUMO1 PE=2 SV=1 - [B8ZZJ0_HUMAN]	1.07663
P61619	Protein transport protein Sec61 subunit alpha isoform 1 OS=Homo sapiens GN=SEC61A1 PE=1 SV=2 - [S61A1_HUMAN]	1.04414		P61960	Ubiquitin-fold modifier 1 OS=Homo sapiens GN=UFM1 PE=1 SV=1 - [UFM1_HUMAN]	1.07643
O95336	6-phosphogluconolactonase OS=Homo sapiens GN=PGLS PE=1 SV=2 - [6PGL_HUMAN]	1.04409		O14579	Coatomer subunit epsilon OS=Homo sapiens GN=COPE PE=1 SV=3 - [COPE_HUMAN]	1.07638
P62195-2	Isoform 2 of 26S protease regulatory subunit 8 OS=Homo sapiens GN=PSMC5 - [PRS8_HUMAN]	1.04308		P50395-2	Isoform 2 of Rab GDP dissociation inhibitor beta OS=Homo sapiens GN=GDI2 - [GDIB_HUMAN]	1.07604
P52306	Rap1 GTPase-GDP dissociation stimulator 1 OS=Homo sapiens GN=RAP1GDS1 PE=1 SV=3 - [GDS1_HUMAN]	1.04305		B7Z7Q6	Lysosomal Pro-X carboxypeptidase OS=Homo sapiens GN=PRCP PE=2 SV=1 - [B7Z7Q6_HUMAN]	1.0756
O43707	Alpha-actinin-4 OS=Homo sapiens GN=ACTN4 PE=1 SV=2 - [ACTN4_HUMAN]	1.04296		H7BYD0	NADH dehydrogenase [ubiquinone] 1 alpha subcomplex subunit 5 (Fragment) OS=Homo sapiens GN=NDUFA5 PE=4 SV=1 - [H7BYD0_HUMAN]	1.07552
Q8IXB1-2	Isoform 2 of DnaJ homolog subfamily C member 10 OS=Homo sapiens GN=DNAJC10 - [DJC10_HUMAN]	1.04278		P59998	Actin-related protein 2/3 complex subunit 4 OS=Homo sapiens GN=ARPC4 PE=1 SV=3 - [ARPC4_HUMAN]	1.07514
P26599	Polypyrimidine tract-binding protein 1 OS=Homo sapiens GN=PTBP1 PE=1 SV=1 - [PTBP1_HUMAN]	1.04242		Q07955	Serine/arginine-rich splicing factor 1 OS=Homo sapiens GN=SRSF1 PE=1 SV=2 - [SRSF1_HUMAN]	1.07504
Q96Q11-2	Isoform 2 of CCA tRNA nucleotidyltransferase 1, mitochondrial OS=Homo sapiens GN=TRNT1 - [TRNT1_HUMAN]	1.04195		O15144	Actin-related protein 2/3 complex subunit 2 OS=Homo sapiens GN=ARPC2 PE=1 SV=1 - [ARPC2_HUMAN]	1.07485
O43252	Bifunctional 3'-phosphoadenosine 5'-phosphosulfate synthase 1 OS=Homo sapiens GN=PAPSS1 PE=1 SV=2 - [PAPS1_HUMAN]	1.04168		P98082-2	Isoform 2 of Disabled homolog 2 OS=Homo sapiens GN=DAB2 - [DAB2_HUMAN]	1.07455
Q9UNZ2	NSFL1 cofactor p47 OS=Homo sapiens GN=NSFL1C PE=1 SV=2 - [NSF1C_HUMAN]	1.04167		Q01105-2	Isoform 2 of Protein SET OS=Homo sapiens GN=SET - [SET_HUMAN]	1.07422
P62273	40S ribosomal protein S29 OS=Homo sapiens GN=RPS29 PE=1 SV=2 - [RS29_HUMAN]	1.04138		P52272-2	Isoform 2 of Heterogeneous nuclear ribonucleoprotein M OS=Homo sapiens GN=HNRNPM - [HNRPM_HUMAN]	1.07397
Q9Y394-2	Isoform 2 of Dehydrogenase/reductase SDR family member 7 OS=Homo sapiens GN=DHRS7 - [DHRS7_HUMAN]	1.04137		B7WPG3	Heterogeneous nuclear ribonucleoprotein L-like OS=Homo sapiens GN=HNRPLL PE=4 SV=1 - [B7WPG3_HUMAN]	1.07382
E9PRG2	Terminal uridylyltransferase 4 OS=Homo sapiens GN=ZCCHC11 PE=2 SV=1 - [E9PRG2_HUMAN]	1.04128		Q99459	Cell division cycle 5-like protein OS=Homo sapiens GN=CDC5L PE=1 SV=2 - [CDC5L_HUMAN]	1.07379
P61586	Transforming protein RhoA OS=Homo sapiens GN=RHOA PE=1 SV=1 - [RHOA_HUMAN]	1.04092		Q12972	Nuclear inhibitor of protein phosphatase 1 OS=Homo sapiens GN=PPP1R8 PE=1 SV=2 - [PP1R8_HUMAN]	1.0735
P06737-2	Isoform 2 of Glycogen phosphorylase, liver form OS=Homo sapiens GN=PYGL - [PYGL_HUMAN]	1.04089		P22234	Multifunctional protein ADE2 OS=Homo sapiens GN=PAICS PE=1 SV=3 - [PUR6_HUMAN]	1.07344
Q9Y4L1	Hypoxia up-regulated protein 1 OS=Homo sapiens GN=HYOU1 PE=1 SV=1 - [HYOU1_HUMAN]	1.04086		O43854-2	Isoform 2 of EGF-like repeat and discoidin I-like domain-containing protein 3 OS=Homo sapiens GN=EDIL3 - [EDIL3_HUMAN]	1.07274
Q08209-2	Isoform 2 of Serine/threonine-protein phosphatase 2B catalytic subunit alpha isoform OS=Homo sapiens GN=PPP3CA - [PP2BA_HUMAN]	1.04076		Q5QNZ2	ATP synthase subunit b, mitochondrial OS=Homo sapiens GN=ATP5F1 PE=2 SV=1 - [Q5QNZ2_HUMAN]	1.07258
P40939	Trifunctional enzyme subunit alpha, mitochondrial OS=Homo sapiens GN=HADHA PE=1 SV=2 - [ECHA_HUMAN]	1.04019		Q5T7C4	High mobility group protein B1 OS=Homo sapiens GN=HMGB1 PE=4 SV=1 - [Q5T7C4_HUMAN]	1.07223
Q6P179-3	Isoform 3 of Endoplasmic reticulum aminopeptidase 2 OS=Homo sapiens GN=ERAP2 - [ERAP2_HUMAN]	1.04014		O95782-2	Isoform B of AP-2 complex subunit alpha-1 OS=Homo sapiens GN=AP2A1 - [AP2A1_HUMAN]	1.07222
O15533-4	Isoform 4 of Tapasin OS=Homo sapiens GN=TAPBP - [TPSN_HUMAN]	1.04006		P08621	U1 small nuclear ribonucleoprotein 70 kDa OS=Homo sapiens GN=SNRNP70 PE=1 SV=2 - [RU17_HUMAN]	1.0717
A5A3E0	POTE ankyrin domain family member F OS=Homo sapiens GN=POTEF PE=1 SV=2 - [POTEF_HUMAN]	1.03982		P08670	Vimentin OS=Homo sapiens GN=VIM PE=1 SV=4 - [VIME_HUMAN]	1.07154
P15121	Aldose reductase OS=Homo sapiens GN=AKR1B1 PE=1 SV=3 - [ALDR_HUMAN]	1.03964		O95831-3	Isoform 3 of Apoptosis-inducing factor 1, mitochondrial OS=Homo sapiens GN=AIFM1 - [AIFM1_HUMAN]	1.07125
P52907	F-actin-capping protein subunit alpha-1 OS=Homo sapiens GN=CAPZA1 PE=1 SV=3 - [CAZA1_HUMAN]	1.03885		P04908	Histone H2A type 1-B/E OS=Homo sapiens GN=HIST1H2AB PE=1 SV=2 - [H2A1B_HUMAN]	1.07122
P62753	40S ribosomal protein S6 OS=Homo sapiens GN=RPS6 PE=1 SV=1 - [RS6_HUMAN]	1.03784		P61158	Actin-related protein 3 OS=Homo sapiens GN=ACTR3 PE=1 SV=3 - [ARP3_HUMAN]	1.07078
Q8IWB7	WD repeat and FYVE domain-containing protein 1 OS=Homo sapiens GN=WDFY1 PE=1 SV=1 - [WDFY1_HUMAN]	1.03783		H0YEG8	Nefastin-1 (Fragment) OS=Homo sapiens GN=NUCB2 PE=4 SV=1 - [H0YEG8_HUMAN]	1.07066
P46783	40S ribosomal protein S10 OS=Homo sapiens GN=RPS10 PE=1 SV=1 - [RS10_HUMAN]	1.03743		Q96HY6-2	Isoform 2 of DDRGK domain-containing protein 1 OS=Homo sapiens GN=DDRGK1 - [DDRGK_HUMAN]	1.07025
Q567Q0	Peptidyl-prolyl cis-trans isomerase A OS=Homo sapiens GN=PPIA PE=3 SV=1 - [Q567Q0_HUMAN]	1.03724		Q5TA02	Glutathione S-transferase omega-1 (Fragment) OS=Homo sapiens GN=GSTO1 PE=2 SV=1 - [Q5TA02_HUMAN]	1.06998
F5H0A7	WASH complex subunit CCDC53 OS=Homo sapiens GN=CCDC53 PE=2 SV=1 - [F5H0A7_HUMAN]	1.03711		Q14203-5	Isoform 5 of Dynactin subunit 1 OS=Homo sapiens GN=DCTN1 - [DCTN1_HUMAN]	1.06985
Q9NVJ2	ADP-ribosylation factor-like protein 8B OS=Homo sapiens GN=ARL8B PE=1 SV=1 - [ARL8B_HUMAN]	1.03692		O15239	NADH dehydrogenase [ubiquinone] 1 alpha subcomplex subunit 1 OS=Homo sapiens GN=NDUFA1 PE=1 SV=1 - [NDUA1_HUMAN]	1.0695
Q15691	Microtubule-associated protein RP/EB family member 1 OS=Homo sapiens GN=MAPRE1 PE=1 SV=3 - [MARE1_HUMAN]	1.03641		P85037	Forkhead box protein K1 OS=Homo sapiens GN=FOXK1 PE=1 SV=1 - [FOXK1_HUMAN]	1.06908
E9PKG1	Protein arginine N-methyltransferase 1 OS=Homo sapiens GN=PRMT1 PE=2 SV=1 - [E9PKG1_HUMAN]	1.03638		O15405-2	Isoform 2 of TOX high mobility group box family member 3 OS=Homo sapiens GN=TOX3 - [TOX3_HUMAN]	1.06868
O00231	26S proteasome non-ATPase regulatory subunit 11 OS=Homo sapiens GN=PSMD11 PE=1 SV=3 - [PSD11_HUMAN]	1.03602		Q6PKG0-3	Isoform 2 of La-related protein 1 OS=Homo sapiens GN=LARP1 - [LARP1_HUMAN]	1.06866
O15355	Protein phosphatase 1G OS=Homo sapiens GN=PPM1G PE=1 SV=1 - [PPM1G_HUMAN]	1.03561		P06576	ATP synthase subunit beta, mitochondrial OS=Homo sapiens GN=ATP5B PE=1 SV=3 - [ATPB_HUMAN]	1.06837
F5GWS8	Heat shock 70 kDa protein 13 OS=Homo sapiens GN=HSPA13 PE=2 SV=1 - [F5GWS8_HUMAN]	1.03548		Q9P2E9	Ribosome-binding protein 1 OS=Homo sapiens GN=RRBP1 PE=1 SV=4 - [RRBP1_HUMAN]	1.06799
Q9BSJ8	Extended synaptotagmin-1 OS=Homo sapiens GN=ESYT1 PE=1 SV=1 - [ESYT1_HUMAN]	1.03532		O95373	Importin-7 OS=Homo sapiens GN=IPO7 PE=1 SV=1 - [IPO7_HUMAN]	1.06791
F5H365	Protein transport protein Sec23A OS=Homo sapiens GN=SEC23A PE=2 SV=1 - [F5H365_HUMAN]	1.03462		Q9UNF0-2	Isoform 2 of Protein kinase C and casein kinase substrate in neurons protein 2 OS=Homo sapiens GN=PACSIN2 - [PACN2_HUMAN]	1.06779
H0YN14	Importin-4 OS=Homo sapiens GN=IPO4 PE=2 SV=1 - [H0YN14_HUMAN]	1.03452		J3KMX2	SWI/SNF-related matrix-associated actin-dependent regulator of chromatin subfamily D member 2 OS=Homo sapiens GN=SMARCD2 PE=4 SV=1 - [J3KMX2_HUMAN]	1.06764
P31946-2	Isoform Short of 14-3-3 protein beta/alpha OS=Homo sapiens GN=YWHAB - [1433B_HUMAN]	1.03427		Q9Y4W6	AFG3-like protein 2 OS=Homo sapiens GN=AFG3L2 PE=1 SV=2 - [AFG32_HUMAN]	1.06689
Q96CW1-2	Isoform 2 of AP-2 complex subunit mu OS=Homo sapiens GN=AP2M1 - [AP2M1_HUMAN]	1.03398		P28070	Proteasome subunit beta type-4 OS=Homo sapiens GN=PSMB4 PE=1 SV=4 - [PSB4_HUMAN]	1.06687
P42224	Signal transducer and activator of transcription 1-alpha/beta OS=Homo sapiens GN=STAT1 PE=1 SV=2 - [STAT1_HUMAN]	1.03398		P08133	Annexin A6 OS=Homo sapiens GN=ANXA6 PE=1 SV=3 - [ANXA6_HUMAN]	1.06671
P63000	Ras-related C3 botulinum toxin substrate 1 OS=Homo sapiens GN=RAC1 PE=1 SV=1 - [RAC1_HUMAN]	1.03372		Q9Y2X3	Nucleolar protein 58 OS=Homo sapiens GN=NOP58 PE=1 SV=1 - [NOP58_HUMAN]	1.06641
Q92747	Actin-related protein 2/3 complex subunit 1A OS=Homo sapiens GN=ARPC1A PE=1 SV=2 - [ARC1A_HUMAN]	1.03362		P46939	Utrophin OS=Homo sapiens GN=UTRN PE=1 SV=2 - [UTRO_HUMAN]	1.06625
P15880	40S ribosomal protein S2 OS=Homo sapiens GN=RPS2 PE=1 SV=2 - [RS2_HUMAN]	1.03343		O75083	WD repeat-containing protein 1 OS=Homo sapiens GN=WDR1 PE=1 SV=4 - [WDR1_HUMAN]	1.06607
P50213	Isocitrate dehydrogenase [NAD] subunit alpha, mitochondrial OS=Homo sapiens GN=IDH3A PE=1 SV=1 - [IDH3A_HUMAN]	1.03326		Q8WWM7-6	Isoform 6 of Ataxin-2-like protein OS=Homo sapiens GN=ATXN2L - [ATX2L_HUMAN]	1.06605
E9PDM8	Protein transport protein Sec24D OS=Homo sapiens GN=SEC24D PE=2 SV=1 - [E9PDM8_HUMAN]	1.03309		B7Z2C1	Adenylate cyclase type 2 OS=Homo sapiens GN=ADCY2 PE=2 SV=1 - [B7Z2C1_HUMAN]	1.06599
E7EU96	Casein kinase II subunit alpha OS=Homo sapiens GN=CSNK2A1 PE=2 SV=1 - [E7EU96_HUMAN]	1.03294		Q96QC0	Serine/threonine-protein phosphatase 1 regulatory subunit 10 OS=Homo sapiens GN=PPP1R10 PE=1 SV=1 - [PP1RA_HUMAN]	1.06585
O95487-2	Isoform 2 of Protein transport protein Sec24B OS=Homo sapiens GN=SEC24B - [SC24B_HUMAN]	1.03283		P23528	Cofilin-1 OS=Homo sapiens GN=CFL1 PE=1 SV=3 - [COF1_HUMAN]	1.06573
Q00688	Peptidyl-prolyl cis-trans isomerase FKBP3 OS=Homo sapiens GN=FKBP3 PE=1 SV=1 - [FKBP3_HUMAN]	1.03242		R4GND3	Pleckstrin homology-like domain family A member 1 OS=Homo sapiens GN=PHLDA1 PE=4 SV=1 - [R4GND3_HUMAN]	1.06533
Q13618-3	Isoform 3 of Cullin-3 OS=Homo sapiens GN=CUL3 - [CUL3_HUMAN]	1.03224		Q9Y281	Cofilin-2 OS=Homo sapiens GN=CFL2 PE=1 SV=1 - [COF2_HUMAN]	1.06532
F5H5Y2	Translocon-associated protein subunit alpha OS=Homo sapiens GN=SSR1 PE=2 SV=1 - [F5H5Y2_HUMAN]	1.03182		O60701	UDP-glucose 6-dehydrogenase OS=Homo sapiens GN=UGDH PE=1 SV=1 - [UGDH_HUMAN]	1.06465
Q7L9L4	MOB kinase activator 1B OS=Homo sapiens GN=MOB1B PE=1 SV=3 - [MOB1B_HUMAN]	1.03036		O60832	H/ACA ribonucleoprotein complex subunit 4 OS=Homo sapiens GN=DKC1 PE=1 SV=3 - [DKC1_HUMAN]	1.06442
Q5JR95	40S ribosomal protein S8 OS=Homo sapiens GN=RPS8 PE=2 SV=1 - [Q5JR95_HUMAN]	1.03034		Q504U8	EGFR protein OS=Homo sapiens GN=EGFR PE=2 SV=1 - [Q504U8_HUMAN]	1.06437
O95373	Importin-7 OS=Homo sapiens GN=IPO7 PE=1 SV=1 - [IPO7_HUMAN]	1.02975		Q07666-2	Isoform 2 of KH domain-containing, RNA-binding, signal transduction-associated protein 1 OS=Homo sapiens GN=KHDRBS1 - [KHDR1_HUMAN]	1.06436
Q14195-2	Isoform LCRMP-4 of Dihydropyrimidinase-related protein 3 OS=Homo sapiens GN=DPYSL3 - [DPYL3_HUMAN]	1.02951		E7EWZ0	NADH dehydrogenase [ubiquinone] 1 beta subcomplex subunit 9 OS=Homo sapiens GN=NDUFB9 PE=2 SV=1 - [E7EWZ0_HUMAN]	1.06431
P31153	S-adenosylmethionine synthase isoform type-2 OS=Homo sapiens GN=MAT2A PE=1 SV=1 - [METK2_HUMAN]	1.02937		K7EK07	Histone H3 (Fragment) OS=Homo sapiens GN=H3F3B PE=3 SV=1 - [K7EK07_HUMAN]	1.06417
Q15738	Sterol-4-alpha-carboxylate 3-dehydrogenase, decarboxylating OS=Homo sapiens GN=NSDHL PE=1 SV=2 - [NSDHL_HUMAN]	1.02929		P61619	Protein transport protein Sec61 subunit alpha isoform 1 OS=Homo sapiens GN=SEC61A1 PE=1 SV=2 - [S61A1_HUMAN]	1.06399
Q9P035	Very-long-chain (3R)-3-hydroxyacyl-[acyl-carrier protein] dehydratase 3 OS=Homo sapiens GN=PTPLAD1 PE=1 SV=2 - [HACD3_HUMAN]	1.0292		Q14204	Cytoplasmic dynein 1 heavy chain 1 OS=Homo sapiens GN=DYNC1H1 PE=1 SV=5 - [DYHC1_HUMAN]	1.06398
H7BZJ3	Thioredoxin (Fragment) OS=Homo sapiens GN=PDIA3 PE=2 SV=1 - [H7BZJ3_HUMAN]	1.02901		P00414	Cytochrome c oxidase subunit 3 OS=Homo sapiens GN=MT-CO3 PE=1 SV=2 - [COX3_HUMAN]	1.06386
E9PPS5	NADH dehydrogenase [ubiquinone] flavoprotein 1, mitochondrial (Fragment) OS=Homo sapiens GN=NDUFV1 PE=2 SV=1 - [E9PPS5_HUMAN]	1.02881		P12236	ADP/ATP translocase 3 OS=Homo sapiens GN=SLC25A6 PE=1 SV=4 - [ADT3_HUMAN]	1.06341
Q00610-2	Isoform 2 of Clathrin heavy chain 1 OS=Homo sapiens GN=CLTC - [CLH1_HUMAN]	1.0288		F8VPD4	DNA fragmentation factor subunit beta OS=Homo sapiens GN=CAD PE=2 SV=1 - [F8VPD4_HUMAN]	1.06287
Q9UHD8-7	Isoform 7 of Septin-9 OS=Homo sapiens GN=SEPT9 - [SEPT9_HUMAN]	1.02876		O75396	Vesicle-trafficking protein SEC22b OS=Homo sapiens GN=SEC22B PE=1 SV=4 - [SC22B_HUMAN]	1.06256
O94973	AP-2 complex subunit alpha-2 OS=Homo sapiens GN=AP2A2 PE=1 SV=2 - [AP2A2_HUMAN]	1.02794		P51858	Hepatoma-derived growth factor OS=Homo sapiens GN=HDGF PE=1 SV=1 - [HDGF_HUMAN]	1.06191
E7EMA0	Sphingolipid delta(4)-desaturase DES1 (Fragment) OS=Homo sapiens GN=DEGS1 PE=2 SV=1 - [E7EMA0_HUMAN]	1.02781		P62258	14-3-3 protein epsilon OS=Homo sapiens GN=YWHAE PE=1 SV=1 - [1433E_HUMAN]	1.06165
P38117	Electron transfer flavoprotein subunit beta OS=Homo sapiens GN=ETFB PE=1 SV=3 - [ETFB_HUMAN]	1.02736		B8ZZU8	Transcription elongation factor B (SIII), polypeptide 2 (18kDa, elongin B), isoform CRA_b OS=Homo sapiens GN=TCEB2 PE=4 SV=1 - [B8ZZU8_HUMAN]	1.06162
P10316	HLA class I histocompatibility antigen, A-69 alpha chain OS=Homo sapiens GN=HLA-A PE=2 SV=2 - [1A69_HUMAN]	1.02724		P14209-3	Isoform 3 of CD99 antigen OS=Homo sapiens GN=CD99 - [CD99_HUMAN]	1.06153
Q9UBT2	SUMO-activating enzyme subunit 2 OS=Homo sapiens GN=UBA2 PE=1 SV=2 - [SAE2_HUMAN]	1.02707		O95340	Bifunctional 3'-phosphoadenosine 5'-phosphosulfate synthase 2 OS=Homo sapiens GN=PAPSS2 PE=1 SV=2 - [PAPS2_HUMAN]	1.06152
P83731	60S ribosomal protein L24 OS=Homo sapiens GN=RPL24 PE=1 SV=1 - [RL24_HUMAN]	1.02703		P53680-2	Isoform 2 of AP-2 complex subunit sigma OS=Homo sapiens GN=AP2S1 - [AP2S1_HUMAN]	1.06094
G3V126	ATPase, H+ transporting, lysosomal 50/57kDa, V1 subunit H, isoform CRA_c OS=Homo sapiens GN=ATP6V1H PE=4 SV=1 - [G3V126_HUMAN]	1.02661		Q01082	Spectrin beta chain, non-erythrocytic 1 OS=Homo sapiens GN=SPTBN1 PE=1 SV=2 - [SPTB2_HUMAN]	1.06063
Q15046	Lysine--tRNA ligase OS=Homo sapiens GN=KARS PE=1 SV=3 - [SYK_HUMAN]	1.0265		P26572	Alpha-1,3-mannosyl-glycoprotein 2-beta-N-acetylglucosaminyltransferase OS=Homo sapiens GN=MGAT1 PE=2 SV=2 - [MGAT1_HUMAN]	1.06025
P17858	6-phosphofructokinase, liver type OS=Homo sapiens GN=PFKL PE=1 SV=6 - [K6PL_HUMAN]	1.02551		Q13637	Ras-related protein Rab-32 OS=Homo sapiens GN=RAB32 PE=1 SV=3 - [RAB32_HUMAN]	1.06016
Q9Y678	Coatomer subunit gamma-1 OS=Homo sapiens GN=COPG1 PE=1 SV=1 - [COPG1_HUMAN]	1.02535		P61764	Syntaxin-binding protein 1 OS=Homo sapiens GN=STXBP1 PE=1 SV=1 - [STXB1_HUMAN]	1.05996
Q8WU76-2	Isoform 2 of Sec1 family domain-containing protein 2 OS=Homo sapiens GN=SCFD2 - [SCFD2_HUMAN]	1.02475		O75822	Eukaryotic translation initiation factor 3 subunit J OS=Homo sapiens GN=EIF3J PE=1 SV=2 - [EIF3J_HUMAN]	1.05969
P48449-2	Isoform 2 of Lanosterol synthase OS=Homo sapiens GN=LSS - [ERG7_HUMAN]	1.02461		H3BR35	Eukaryotic peptide chain release factor GTP-binding subunit ERF3A (Fragment) OS=Homo sapiens GN=GSPT1 PE=4 SV=1 - [H3BR35_HUMAN]	1.0596
Q9HC35-2	Isoform 2 of Echinoderm microtubule-associated protein-like 4 OS=Homo sapiens GN=EML4 - [EMAL4_HUMAN]	1.02442		P22392-2	Isoform 3 of Nucleoside diphosphate kinase B OS=Homo sapiens GN=NME2 - [NDKB_HUMAN]	1.05954
Q12906-5	Isoform 5 of Interleukin enhancer-binding factor 3 OS=Homo sapiens GN=ILF3 - [ILF3_HUMAN]	1.0242		Q9UBQ0-2	Isoform 2 of Vacuolar protein sorting-associated protein 29 OS=Homo sapiens GN=VPS29 - [VPS29_HUMAN]	1.05952
Q9Y4K0	Lysyl oxidase homolog 2 OS=Homo sapiens GN=LOXL2 PE=1 SV=1 - [LOXL2_HUMAN]	1.024		P05556	Integrin beta-1 OS=Homo sapiens GN=ITGB1 PE=1 SV=2 - [ITB1_HUMAN]	1.05946
M0QZC5	40S ribosomal protein S11 OS=Homo sapiens GN=RPS11 PE=4 SV=1 - [M0QZC5_HUMAN]	1.02395		P49748-2	Isoform 2 of Very long-chain specific acyl-CoA dehydrogenase, mitochondrial OS=Homo sapiens GN=ACADVL - [ACADV_HUMAN]	1.05925
Q13217	DnaJ homolog subfamily C member 3 OS=Homo sapiens GN=DNAJC3 PE=1 SV=1 - [DNJC3_HUMAN]	1.02394		Q92575	UBX domain-containing protein 4 OS=Homo sapiens GN=UBXN4 PE=1 SV=2 - [UBXN4_HUMAN]	1.05925
Q13557-12	Isoform Delta 12 of Calcium/calmodulin-dependent protein kinase type II subunit delta OS=Homo sapiens GN=CAMK2D - [KCC2D_HUMAN]	1.02391		O00422	Histone deacetylase complex subunit SAP18 OS=Homo sapiens GN=SAP18 PE=1 SV=1 - [SAP18_HUMAN]	1.05779
P50914	60S ribosomal protein L14 OS=Homo sapiens GN=RPL14 PE=1 SV=4 - [RL14_HUMAN]	1.02382		P07814	Bifunctional glutamate/proline--tRNA ligase OS=Homo sapiens GN=EPRS PE=1 SV=5 - [SYEP_HUMAN]	1.05762
P23396	40S ribosomal protein S3 OS=Homo sapiens GN=RPS3 PE=1 SV=2 - [RS3_HUMAN]	1.02376		Q03135	Caveolin-1 OS=Homo sapiens GN=CAV1 PE=1 SV=4 - [CAV1_HUMAN]	1.05717
P26373	60S ribosomal protein L13 OS=Homo sapiens GN=RPL13 PE=1 SV=4 - [RL13_HUMAN]	1.02332		E9PKG1	Protein arginine N-methyltransferase 1 OS=Homo sapiens GN=PRMT1 PE=2 SV=1 - [E9PKG1_HUMAN]	1.05622
F5H223	Dynactin subunit 2 OS=Homo sapiens GN=DCTN2 PE=2 SV=1 - [F5H223_HUMAN]	1.02326		G5EA52	Protein disulfide isomerase family A, member 3, isoform CRA_b OS=Homo sapiens GN=PDIA3 PE=3 SV=1 - [G5EA52_HUMAN]	1.05593
E5RH18	U6 snRNA-associated Sm-like protein LSm1 OS=Homo sapiens GN=LSM1 PE=2 SV=1 - [E5RH18_HUMAN]	1.02315		P00403	Cytochrome c oxidase subunit 2 OS=Homo sapiens GN=MT-CO2 PE=1 SV=1 - [COX2_HUMAN]	1.05581
E9PMD7	Serine/threonine-protein phosphatase (Fragment) OS=Homo sapiens GN=PPP1CA PE=2 SV=1 - [E9PMD7_HUMAN]	1.02314		E9PS74	Solute carrier family 43 member 3 (Fragment) OS=Homo sapiens GN=SLC43A3 PE=2 SV=1 - [E9PS74_HUMAN]	1.05567
P30837	Aldehyde dehydrogenase X, mitochondrial OS=Homo sapiens GN=ALDH1B1 PE=1 SV=3 - [AL1B1_HUMAN]	1.02309		Q9H2D6-5	Isoform 1 of TRIO and F-actin-binding protein OS=Homo sapiens GN=TRIOBP - [TARA_HUMAN]	1.05548
Q6DD88	Atlastin-3 OS=Homo sapiens GN=ATL3 PE=1 SV=1 - [ATLA3_HUMAN]	1.02271		I3L1P5	Hepatocyte growth factor-regulated tyrosine kinase substrate (Fragment) OS=Homo sapiens GN=HGS PE=2 SV=1 - [I3L1P5_HUMAN]	1.05526
P33176	Kinesin-1 heavy chain OS=Homo sapiens GN=KIF5B PE=1 SV=1 - [KINH_HUMAN]	1.02265		P29144	Tripeptidyl-peptidase 2 OS=Homo sapiens GN=TPP2 PE=1 SV=4 - [TPP2_HUMAN]	1.05522
E9PRZ9	Small acidic protein (Fragment) OS=Homo sapiens GN=C11orf58 PE=2 SV=1 - [E9PRZ9_HUMAN]	1.02179		C9IZG4	Protein CutA OS=Homo sapiens GN=CUTA PE=2 SV=1 - [C9IZG4_HUMAN]	1.05477
P21589	5'-nucleotidase OS=Homo sapiens GN=NT5E PE=1 SV=1 - [5NTD_HUMAN]	1.02173		Q04637-5	Isoform D of Eukaryotic translation initiation factor 4 gamma 1 OS=Homo sapiens GN=EIF4G1 - [IF4G1_HUMAN]	1.05463
O43681	ATPase ASNA1 OS=Homo sapiens GN=ASNA1 PE=1 SV=2 - [ASNA_HUMAN]	1.02165		Q9Y520-3	Isoform 3 of Protein PRRC2C OS=Homo sapiens GN=PRRC2C - [PRC2C_HUMAN]	1.05344
P46777	60S ribosomal protein L5 OS=Homo sapiens GN=RPL5 PE=1 SV=3 - [RL5_HUMAN]	1.02146		H0Y6T7	Nicastrin (Fragment) OS=Homo sapiens GN=NCSTN PE=4 SV=1 - [H0Y6T7_HUMAN]	1.05333
F8VV56	CD63 antigen OS=Homo sapiens GN=CD63 PE=4 SV=1 - [F8VV56_HUMAN]	1.02133		P13639	Elongation factor 2 OS=Homo sapiens GN=EEF2 PE=1 SV=4 - [EF2_HUMAN]	1.05302
P40429	60S ribosomal protein L13a OS=Homo sapiens GN=RPL13A PE=1 SV=2 - [RL13A_HUMAN]	1.02087		P21291	Cysteine and glycine-rich protein 1 OS=Homo sapiens GN=CSRP1 PE=1 SV=3 - [CSRP1_HUMAN]	1.05225
B4DIH5	COP9 signalosome complex subunit 2 OS=Homo sapiens GN=COPS2 PE=2 SV=1 - [B4DIH5_HUMAN]	1.02055		Q9BUF5	Tubulin beta-6 chain OS=Homo sapiens GN=TUBB6 PE=1 SV=1 - [TBB6_HUMAN]	1.05221
P10599	Thioredoxin OS=Homo sapiens GN=TXN PE=1 SV=3 - [THIO_HUMAN]	1.02029		O15427	Monocarboxylate transporter 4 OS=Homo sapiens GN=SLC16A3 PE=1 SV=1 - [MOT4_HUMAN]	1.05095
Q9NX62	Inositol monophosphatase 3 OS=Homo sapiens GN=IMPAD1 PE=1 SV=1 - [IMPA3_HUMAN]	1.02028		E9PAR2	cAMP-responsive element modulator OS=Homo sapiens GN=CREM PE=4 SV=1 - [E9PAR2_HUMAN]	1.05073
O15460-2	Isoform IIa of Prolyl 4-hydroxylase subunit alpha-2 OS=Homo sapiens GN=P4HA2 - [P4HA2_HUMAN]	1.0202		P49327	Fatty acid synthase OS=Homo sapiens GN=FASN PE=1 SV=3 - [FAS_HUMAN]	1.05059
P46781	40S ribosomal protein S9 OS=Homo sapiens GN=RPS9 PE=1 SV=3 - [RS9_HUMAN]	1.02012		Q13137-2	Isoform 2 of Calcium-binding and coiled-coil domain-containing protein 2 OS=Homo sapiens GN=CALCOCO2 - [CACO2_HUMAN]	1.05054
B4DER1	Leucine--tRNA ligase, cytoplasmic OS=Homo sapiens GN=LARS PE=2 SV=1 - [B4DER1_HUMAN]	1.01983		P62820	Ras-related protein Rab-1A OS=Homo sapiens GN=RAB1A PE=1 SV=3 - [RAB1A_HUMAN]	1.0503
Q6IBS0	Twinfilin-2 OS=Homo sapiens GN=TWF2 PE=1 SV=2 - [TWF2_HUMAN]	1.01879		Q68CR9	Aspartate--tRNA ligase, cytoplasmic OS=Homo sapiens GN=DKFZp781B11202 PE=2 SV=1 - [Q68CR9_HUMAN]	1.05026
P62330	ADP-ribosylation factor 6 OS=Homo sapiens GN=ARF6 PE=1 SV=2 - [ARF6_HUMAN]	1.01867		Q5T092	Protein RER1 (Fragment) OS=Homo sapiens GN=RER1 PE=2 SV=1 - [Q5T092_HUMAN]	1.05013
K7ERW5	Small glutamine-rich tetratricopeptide repeat-containing protein alpha (Fragment) OS=Homo sapiens GN=SGTA PE=4 SV=1 - [K7ERW5_HUMAN]	1.01845		B4DJV5	Periodic tryptophan protein 1 homolog OS=Homo sapiens GN=PWP1 PE=2 SV=1 - [B4DJV5_HUMAN]	1.05006
Q9H2M9	Rab3 GTPase-activating protein non-catalytic subunit OS=Homo sapiens GN=RAB3GAP2 PE=1 SV=1 - [RBGPR_HUMAN]	1.01833		Q567R9	CIP29 protein OS=Homo sapiens GN=CIP29 PE=2 SV=1 - [Q567R9_HUMAN]	1.0496
H0YB24	DBIRD complex subunit KIAA1967 (Fragment) OS=Homo sapiens GN=KIAA1967 PE=4 SV=1 - [H0YB24_HUMAN]	1.01833		Q14108-2	Isoform 2 of Lysosome membrane protein 2 OS=Homo sapiens GN=SCARB2 - [SCRB2_HUMAN]	1.04924
Q01813	6-phosphofructokinase type C OS=Homo sapiens GN=PFKP PE=1 SV=2 - [K6PP_HUMAN]	1.01806		P07339	Cathepsin D OS=Homo sapiens GN=CTSD PE=1 SV=1 - [CATD_HUMAN]	1.04913
P08107	Heat shock 70 kDa protein 1A/1B OS=Homo sapiens GN=HSPA1A PE=1 SV=5 - [HSP71_HUMAN]	1.01794		Q8TB61-3	Isoform 3 of Adenosine 3'-phospho 5'-phosphosulfate transporter 1 OS=Homo sapiens GN=SLC35B2 - [S35B2_HUMAN]	1.04894
O95816	BAG family molecular chaperone regulator 2 OS=Homo sapiens GN=BAG2 PE=1 SV=1 - [BAG2_HUMAN]	1.01776		Q96D15	Reticulocalbin-3 OS=Homo sapiens GN=RCN3 PE=1 SV=1 - [RCN3_HUMAN]	1.04859
Q13620-3	Isoform 3 of Cullin-4B OS=Homo sapiens GN=CUL4B - [CUL4B_HUMAN]	1.01772		I3L1P8	Mitochondrial 2-oxoglutarate/malate carrier protein (Fragment) OS=Homo sapiens GN=SLC25A11 PE=2 SV=1 - [I3L1P8_HUMAN]	1.04826
P13804-2	Isoform 2 of Electron transfer flavoprotein subunit alpha, mitochondrial OS=Homo sapiens GN=ETFA - [ETFA_HUMAN]	1.0177		Q32P28	Prolyl 3-hydroxylase 1 OS=Homo sapiens GN=LEPRE1 PE=1 SV=2 - [P3H1_HUMAN]	1.04768
Q9NVD7	Alpha-parvin OS=Homo sapiens GN=PARVA PE=1 SV=1 - [PARVA_HUMAN]	1.01764		O60568	Procollagen-lysine,2-oxoglutarate 5-dioxygenase 3 OS=Homo sapiens GN=PLOD3 PE=1 SV=1 - [PLOD3_HUMAN]	1.0476
O15511	Actin-related protein 2/3 complex subunit 5 OS=Homo sapiens GN=ARPC5 PE=1 SV=3 - [ARPC5_HUMAN]	1.01721		Q9Y5S9	RNA-binding protein 8A OS=Homo sapiens GN=RBM8A PE=1 SV=1 - [RBM8A_HUMAN]	1.04737
P62891	60S ribosomal protein L39 OS=Homo sapiens GN=RPL39 PE=1 SV=2 - [RL39_HUMAN]	1.01681		P24752	Acetyl-CoA acetyltransferase, mitochondrial OS=Homo sapiens GN=ACAT1 PE=1 SV=1 - [THIL_HUMAN]	1.04705
P21266	Glutathione S-transferase Mu 3 OS=Homo sapiens GN=GSTM3 PE=1 SV=3 - [GSTM3_HUMAN]	1.01636		Q9Y3D7	Mitochondrial import inner membrane translocase subunit TIM16 OS=Homo sapiens GN=PAM16 PE=1 SV=2 - [TIM16_HUMAN]	1.04637
B4E2W0	3-ketoacyl-CoA thiolase OS=Homo sapiens GN=HADHB PE=2 SV=1 - [B4E2W0_HUMAN]	1.01631		O75691	Small subunit processome component 20 homolog OS=Homo sapiens GN=UTP20 PE=1 SV=3 - [UTP20_HUMAN]	1.04633
Q9NP97	Dynein light chain roadblock-type 1 OS=Homo sapiens GN=DYNLRB1 PE=1 SV=3 - [DLRB1_HUMAN]	1.01614		P36957	Dihydrolipoyllysine-residue succinyltransferase component of 2-oxoglutarate dehydrogenase complex, mitochondrial OS=Homo sapiens GN=DLST PE=1 SV=4 - [ODO2_HUMAN]	1.04567
P06733	Alpha-enolase OS=Homo sapiens GN=ENO1 PE=1 SV=2 - [ENOA_HUMAN]	1.01565		K7EQ02	DAZ-associated protein 1 (Fragment) OS=Homo sapiens GN=DAZAP1 PE=4 SV=1 - [K7EQ02_HUMAN]	1.04563
O14579	Coatomer subunit epsilon OS=Homo sapiens GN=COPE PE=1 SV=3 - [COPE_HUMAN]	1.01537		O95400	CD2 antigen cytoplasmic tail-binding protein 2 OS=Homo sapiens GN=CD2BP2 PE=1 SV=1 - [CD2B2_HUMAN]	1.04548
P07237	Protein disulfide-isomerase OS=Homo sapiens GN=P4HB PE=1 SV=3 - [PDIA1_HUMAN]	1.01504		P47985	Cytochrome b-c1 complex subunit Rieske, mitochondrial OS=Homo sapiens GN=UQCRFS1 PE=1 SV=2 - [UCRI_HUMAN]	1.04539
Q13501	Sequestosome-1 OS=Homo sapiens GN=SQSTM1 PE=1 SV=1 - [SQSTM_HUMAN]	1.01411		Q15691	Microtubule-associated protein RP/EB family member 1 OS=Homo sapiens GN=MAPRE1 PE=1 SV=3 - [MARE1_HUMAN]	1.04524
P62081	40S ribosomal protein S7 OS=Homo sapiens GN=RPS7 PE=1 SV=1 - [RS7_HUMAN]	1.01362		P04844	Dolichyl-diphosphooligosaccharide--protein glycosyltransferase subunit 2 OS=Homo sapiens GN=RPN2 PE=1 SV=3 - [RPN2_HUMAN]	1.04461
P24593	Insulin-like growth factor-binding protein 5 OS=Homo sapiens GN=IGFBP5 PE=1 SV=1 - [IBP5_HUMAN]	1.01356		P67870	Casein kinase II subunit beta OS=Homo sapiens GN=CSNK2B PE=1 SV=1 - [CSK2B_HUMAN]	1.0441
O43143	Putative pre-mRNA-splicing factor ATP-dependent RNA helicase DHX15 OS=Homo sapiens GN=DHX15 PE=1 SV=2 - [DHX15_HUMAN]	1.01345		P51970	NADH dehydrogenase [ubiquinone] 1 alpha subcomplex subunit 8 OS=Homo sapiens GN=NDUFA8 PE=1 SV=3 - [NDUA8_HUMAN]	1.0439
P26038	Moesin OS=Homo sapiens GN=MSN PE=1 SV=3 - [MOES_HUMAN]	1.01314		Q16795	NADH dehydrogenase [ubiquinone] 1 alpha subcomplex subunit 9, mitochondrial OS=Homo sapiens GN=NDUFA9 PE=1 SV=2 - [NDUA9_HUMAN]	1.04384
P47914	60S ribosomal protein L29 OS=Homo sapiens GN=RPL29 PE=1 SV=2 - [RL29_HUMAN]	1.01291		G3V235	Cyclin-K (Fragment) OS=Homo sapiens GN=CCNK PE=2 SV=1 - [G3V235_HUMAN]	1.04376
P04083	Annexin A1 OS=Homo sapiens GN=ANXA1 PE=1 SV=2 - [ANXA1_HUMAN]	1.01288		Q9ULC4-2	Isoform 2 of Malignant T-cell-amplified sequence 1 OS=Homo sapiens GN=MCTS1 - [MCTS1_HUMAN]	1.04326
H7C0W2	Negative elongation factor A (Fragment) OS=Homo sapiens GN=NELFA PE=4 SV=1 - [H7C0W2_HUMAN]	1.01284		Q9NRX5	Serine incorporator 1 OS=Homo sapiens GN=SERINC1 PE=1 SV=1 - [SERC1_HUMAN]	1.04273
Q96I99	Succinyl-CoA ligase [GDP-forming] subunit beta, mitochondrial OS=Homo sapiens GN=SUCLG2 PE=1 SV=2 - [SUCB2_HUMAN]	1.0127		Q9H0D6-2	Isoform 2 of 5'-3' exoribonuclease 2 OS=Homo sapiens GN=XRN2 - [XRN2_HUMAN]	1.04265
P23588	Eukaryotic translation initiation factor 4B OS=Homo sapiens GN=EIF4B PE=1 SV=2 - [IF4B_HUMAN]	1.01266		Q9NRP0	Oligosaccharyltransferase complex subunit OSTC OS=Homo sapiens GN=OSTC PE=1 SV=1 - [OSTC_HUMAN]	1.04219
Q14847	LIM and SH3 domain protein 1 OS=Homo sapiens GN=LASP1 PE=1 SV=2 - [LASP1_HUMAN]	1.01236		Q8N4H5	Mitochondrial import receptor subunit TOM5 homolog OS=Homo sapiens GN=TOMM5 PE=1 SV=1 - [TOM5_HUMAN]	1.04218
O95865	N(G),N(G)-dimethylarginine dimethylaminohydrolase 2 OS=Homo sapiens GN=DDAH2 PE=1 SV=1 - [DDAH2_HUMAN]	1.01225		Q86VP1-3	Isoform 3 of Tax1-binding protein 1 OS=Homo sapiens GN=TAX1BP1 - [TAXB1_HUMAN]	1.04218
P61077	Ubiquitin-conjugating enzyme E2 D3 OS=Homo sapiens GN=UBE2D3 PE=1 SV=1 - [UB2D3_HUMAN]	1.0121		P16403	Histone H1.2 OS=Homo sapiens GN=HIST1H1C PE=1 SV=2 - [H12_HUMAN]	1.04214
P62333	26S protease regulatory subunit 10B OS=Homo sapiens GN=PSMC6 PE=1 SV=1 - [PRS10_HUMAN]	1.01187		P29317	Ephrin type-A receptor 2 OS=Homo sapiens GN=EPHA2 PE=1 SV=2 - [EPHA2_HUMAN]	1.04177
O00159-2	Isoform 2 of Unconventional myosin-Ic OS=Homo sapiens GN=MYO1C - [MYO1C_HUMAN]	1.01157		Q8N8S7-2	Isoform 2 of Protein enabled homolog OS=Homo sapiens GN=ENAH - [ENAH_HUMAN]	1.04168
K7EQJ5	40S ribosomal protein S15 (Fragment) OS=Homo sapiens GN=RPS15 PE=3 SV=1 - [K7EQJ5_HUMAN]	1.01138		Q08431-2	Isoform 2 of Lactadherin OS=Homo sapiens GN=MFGE8 - [MFGM_HUMAN]	1.04153
O75844	CAAX prenyl protease 1 homolog OS=Homo sapiens GN=ZMPSTE24 PE=1 SV=2 - [FACE1_HUMAN]	1.01133		Q15836	Vesicle-associated membrane protein 3 OS=Homo sapiens GN=VAMP3 PE=1 SV=3 - [VAMP3_HUMAN]	1.04135
P51148	Ras-related protein Rab-5C OS=Homo sapiens GN=RAB5C PE=1 SV=2 - [RAB5C_HUMAN]	1.01128		Q16629-3	Isoform 3 of Serine/arginine-rich splicing factor 7 OS=Homo sapiens GN=SRSF7 - [SRSF7_HUMAN]	1.04122
Q01518	Adenylyl cyclase-associated protein 1 OS=Homo sapiens GN=CAP1 PE=1 SV=5 - [CAP1_HUMAN]	1.011		P00558	Phosphoglycerate kinase 1 OS=Homo sapiens GN=PGK1 PE=1 SV=3 - [PGK1_HUMAN]	1.04096
P39019	40S ribosomal protein S19 OS=Homo sapiens GN=RPS19 PE=1 SV=2 - [RS19_HUMAN]	1.01093		F8WCS5	Prolactin regulatory element-binding protein OS=Homo sapiens GN=PREB PE=2 SV=1 - [F8WCS5_HUMAN]	1.04082
Q969H8	UPF0556 protein C19orf10 OS=Homo sapiens GN=C19orf10 PE=1 SV=1 - [CS010_HUMAN]	1.01076		P38646	Stress-70 protein, mitochondrial OS=Homo sapiens GN=HSPA9 PE=1 SV=2 - [GRP75_HUMAN]	1.04076
P46779	60S ribosomal protein L28 OS=Homo sapiens GN=RPL28 PE=1 SV=3 - [RL28_HUMAN]	1.01074		P21964-2	Isoform Soluble of Catechol O-methyltransferase OS=Homo sapiens GN=COMT - [COMT_HUMAN]	1.04069
P35637-2	Isoform Short of RNA-binding protein FUS OS=Homo sapiens GN=FUS - [FUS_HUMAN]	1.01054		Q08722-2	Isoform OA3-293 of Leukocyte surface antigen CD47 OS=Homo sapiens GN=CD47 - [CD47_HUMAN]	1.04059
Q14974	Importin subunit beta-1 OS=Homo sapiens GN=KPNB1 PE=1 SV=2 - [IMB1_HUMAN]	1.01031		F8VVL1	Density-regulated protein OS=Homo sapiens GN=DENR PE=2 SV=1 - [F8VVL1_HUMAN]	1.03999
P62829	60S ribosomal protein L23 OS=Homo sapiens GN=RPL23 PE=1 SV=1 - [RL23_HUMAN]	1.00973		Q14697	Neutral alpha-glucosidase AB OS=Homo sapiens GN=GANAB PE=1 SV=3 - [GANAB_HUMAN]	1.03993
P05386	60S acidic ribosomal protein P1 OS=Homo sapiens GN=RPLP1 PE=1 SV=1 - [RLA1_HUMAN]	1.00953		Q9NX63	Coiled-coil-helix-coiled-coil-helix domain-containing protein 3, mitochondrial OS=Homo sapiens GN=CHCHD3 PE=1 SV=1 - [CHCH3_HUMAN]	1.03951
J3KPX7	Prohibitin-2 OS=Homo sapiens GN=PHB2 PE=4 SV=1 - [J3KPX7_HUMAN]	1.0093		P11279	Lysosome-associated membrane glycoprotein 1 OS=Homo sapiens GN=LAMP1 PE=1 SV=3 - [LAMP1_HUMAN]	1.03945
P43686	26S protease regulatory subunit 6B OS=Homo sapiens GN=PSMC4 PE=1 SV=2 - [PRS6B_HUMAN]	1.00902		O15260-2	Isoform 2 of Surfeit locus protein 4 OS=Homo sapiens GN=SURF4 - [SURF4_HUMAN]	1.03911
Q14320	Protein FAM50A OS=Homo sapiens GN=FAM50A PE=1 SV=2 - [FA50A_HUMAN]	1.00873		H0YFD2	Protein KRI1 homolog (Fragment) OS=Homo sapiens GN=KRI1 PE=4 SV=1 - [H0YFD2_HUMAN]	1.03907
I3L0K2	Thioredoxin domain-containing protein 17 OS=Homo sapiens GN=TXNDC17 PE=2 SV=1 - [I3L0K2_HUMAN]	1.00837		Q9BZG1-4	Isoform 4 of Ras-related protein Rab-34 OS=Homo sapiens GN=RAB34 - [RAB34_HUMAN]	1.03895
Q96P70	Importin-9 OS=Homo sapiens GN=IPO9 PE=1 SV=3 - [IPO9_HUMAN]	1.00836		P28288	ATP-binding cassette sub-family D member 3 OS=Homo sapiens GN=ABCD3 PE=1 SV=1 - [ABCD3_HUMAN]	1.03884
O43854-2	Isoform 2 of EGF-like repeat and discoidin I-like domain-containing protein 3 OS=Homo sapiens GN=EDIL3 - [EDIL3_HUMAN]	1.00831		E7EP00	Protein transport protein Sec24C OS=Homo sapiens GN=SEC24C PE=2 SV=2 - [E7EP00_HUMAN]	1.03857
Q9Y5L4	Mitochondrial import inner membrane translocase subunit Tim13 OS=Homo sapiens GN=TIMM13 PE=1 SV=1 - [TIM13_HUMAN]	1.00817		Q92633	Lysophosphatidic acid receptor 1 OS=Homo sapiens GN=LPAR1 PE=1 SV=3 - [LPAR1_HUMAN]	1.03835
B7Z590	Cadherin-13 OS=Homo sapiens GN=CDH13 PE=2 SV=1 - [B7Z590_HUMAN]	1.00755		P62805	Histone H4 OS=Homo sapiens GN=HIST1H4A PE=1 SV=2 - [H4_HUMAN]	1.038
O60763	General vesicular transport factor p115 OS=Homo sapiens GN=USO1 PE=1 SV=2 - [USO1_HUMAN]	1.00747		Q9UBS4	DnaJ homolog subfamily B member 11 OS=Homo sapiens GN=DNAJB11 PE=1 SV=1 - [DJB11_HUMAN]	1.03794
P61313	60S ribosomal protein L15 OS=Homo sapiens GN=RPL15 PE=1 SV=2 - [RL15_HUMAN]	1.00729		P21589	5'-nucleotidase OS=Homo sapiens GN=NT5E PE=1 SV=1 - [5NTD_HUMAN]	1.03786
J3KNQ3	26S proteasome non-ATPase regulatory subunit 13 OS=Homo sapiens GN=PSMD13 PE=4 SV=1 - [J3KNQ3_HUMAN]	1.00723		Q13442	28 kDa heat- and acid-stable phosphoprotein OS=Homo sapiens GN=PDAP1 PE=1 SV=1 - [HAP28_HUMAN]	1.03778
Q14697	Neutral alpha-glucosidase AB OS=Homo sapiens GN=GANAB PE=1 SV=3 - [GANAB_HUMAN]	1.007		P51532-5	Isoform 5 of Transcription activator BRG1 OS=Homo sapiens GN=SMARCA4 - [SMCA4_HUMAN]	1.03771
Q9Y3I0	tRNA-splicing ligase RtcB homolog OS=Homo sapiens GN=C22orf28 PE=1 SV=1 - [RTCB_HUMAN]	1.00699		P49257	Protein ERGIC-53 OS=Homo sapiens GN=LMAN1 PE=1 SV=2 - [LMAN1_HUMAN]	1.03685
Q14914-2	Isoform 2 of Prostaglandin reductase 1 OS=Homo sapiens GN=PTGR1 - [PTGR1_HUMAN]	1.00695		F8WAA7	Integrator complex subunit 4 OS=Homo sapiens GN=INTS4 PE=2 SV=1 - [F8WAA7_HUMAN]	1.03658
O60701	UDP-glucose 6-dehydrogenase OS=Homo sapiens GN=UGDH PE=1 SV=1 - [UGDH_HUMAN]	1.00687		P04406	Glyceraldehyde-3-phosphate dehydrogenase OS=Homo sapiens GN=GAPDH PE=1 SV=3 - [G3P_HUMAN]	1.03625
B4DZI8	Coatomer protein complex, subunit beta 2 (Beta prime), isoform CRA_b OS=Homo sapiens GN=COPB2 PE=2 SV=1 - [B4DZI8_HUMAN]	1.0067		Q14103-3	Isoform 3 of Heterogeneous nuclear ribonucleoprotein D0 OS=Homo sapiens GN=HNRNPD - [HNRPD_HUMAN]	1.036
P56192	Methionine--tRNA ligase, cytoplasmic OS=Homo sapiens GN=MARS PE=1 SV=2 - [SYMC_HUMAN]	1.00658		P63010	AP-2 complex subunit beta OS=Homo sapiens GN=AP2B1 PE=1 SV=1 - [AP2B1_HUMAN]	1.03582
K7EK59	Peroxisomal membrane protein PEX14 (Fragment) OS=Homo sapiens GN=PEX14 PE=4 SV=1 - [K7EK59_HUMAN]	1.0061		H7C3C2	Negative elongation factor A (Fragment) OS=Homo sapiens GN=NELFA PE=2 SV=1 - [H7C3C2_HUMAN]	1.03568
C9JL85	Myotrophin OS=Homo sapiens GN=MTPN PE=2 SV=1 - [C9JL85_HUMAN]	1.00584		O14617-4	Isoform 4 of AP-3 complex subunit delta-1 OS=Homo sapiens GN=AP3D1 - [AP3D1_HUMAN]	1.03505
Q01995	Transgelin OS=Homo sapiens GN=TAGLN PE=1 SV=4 - [TAGL_HUMAN]	1.00546		E9PQJ6	BET1-like protein OS=Homo sapiens GN=BET1L PE=2 SV=1 - [E9PQJ6_HUMAN]	1.03481
P62633-2	Isoform 2 of Cellular nucleic acid-binding protein OS=Homo sapiens GN=CNBP - [CNBP_HUMAN]	1.00506		P82675-2	Isoform 2 of 28S ribosomal protein S5, mitochondrial OS=Homo sapiens GN=MRPS5 - [RT05_HUMAN]	1.03477
Q09666	Neuroblast differentiation-associated protein AHNAK OS=Homo sapiens GN=AHNAK PE=1 SV=2 - [AHNK_HUMAN]	1.00497		D6R9Z7	Cytochrome c oxidase subunit 7C, mitochondrial OS=Homo sapiens GN=COX7C PE=2 SV=1 - [D6R9Z7_HUMAN]	1.03445
K7ELL7	Glucosidase 2 subunit beta OS=Homo sapiens GN=PRKCSH PE=4 SV=1 - [K7ELL7_HUMAN]	1.00492		P61326	Protein mago nashi homolog OS=Homo sapiens GN=MAGOH PE=1 SV=1 - [MGN_HUMAN]	1.03427
P21291	Cysteine and glycine-rich protein 1 OS=Homo sapiens GN=CSRP1 PE=1 SV=3 - [CSRP1_HUMAN]	1.00445		Q9Y512	Sorting and assembly machinery component 50 homolog OS=Homo sapiens GN=SAMM50 PE=1 SV=3 - [SAM50_HUMAN]	1.03394
O00429-3	Isoform 2 of Dynamin-1-like protein OS=Homo sapiens GN=DNM1L - [DNM1L_HUMAN]	1.00431		O00425	Insulin-like growth factor 2 mRNA-binding protein 3 OS=Homo sapiens GN=IGF2BP3 PE=1 SV=2 - [IF2B3_HUMAN]	1.03385
Q9NRX4	14 kDa phosphohistidine phosphatase OS=Homo sapiens GN=PHPT1 PE=1 SV=1 - [PHP14_HUMAN]	1.00375		F5H715	Axin interactor, dorsalization-associated protein OS=Homo sapiens GN=AIDA PE=2 SV=1 - [F5H715_HUMAN]	1.0334
E9PP67	Toll-interacting protein OS=Homo sapiens GN=TOLLIP PE=2 SV=1 - [E9PP67_HUMAN]	1.00373		Q86UE4	Protein LYRIC OS=Homo sapiens GN=MTDH PE=1 SV=2 - [LYRIC_HUMAN]	1.03338
B7Z7Q6	Lysosomal Pro-X carboxypeptidase OS=Homo sapiens GN=PRCP PE=2 SV=1 - [B7Z7Q6_HUMAN]	1.00285		Q9Y5X1	Sorting nexin-9 OS=Homo sapiens GN=SNX9 PE=1 SV=1 - [SNX9_HUMAN]	1.0332
Q5VZM0	Ras-related GTP-binding protein B (Fragment) OS=Homo sapiens GN=RRAGB PE=2 SV=1 - [Q5VZM0_HUMAN]	1.00267		Q96JJ7	Protein disulfide-isomerase TMX3 OS=Homo sapiens GN=TMX3 PE=1 SV=2 - [TMX3_HUMAN]	1.03281
P68402	Platelet-activating factor acetylhydrolase IB subunit beta OS=Homo sapiens GN=PAFAH1B2 PE=1 SV=1 - [PA1B2_HUMAN]	1.00256		Q14847	LIM and SH3 domain protein 1 OS=Homo sapiens GN=LASP1 PE=1 SV=2 - [LASP1_HUMAN]	1.03264
P49591	Serine--tRNA ligase, cytoplasmic OS=Homo sapiens GN=SARS PE=1 SV=3 - [SYSC_HUMAN]	1.00169		P16401	Histone H1.5 OS=Homo sapiens GN=HIST1H1B PE=1 SV=3 - [H15_HUMAN]	1.03226
P62244	40S ribosomal protein S15a OS=Homo sapiens GN=RPS15A PE=1 SV=2 - [RS15A_HUMAN]	1.00076		Q86VP6	Cullin-associated NEDD8-dissociated protein 1 OS=Homo sapiens GN=CAND1 PE=1 SV=2 - [CAND1_HUMAN]	1.03225
P61160	Actin-related protein 2 OS=Homo sapiens GN=ACTR2 PE=1 SV=1 - [ARP2_HUMAN]	1.00053		Q9C0C2	182 kDa tankyrase-1-binding protein OS=Homo sapiens GN=TNKS1BP1 PE=1 SV=4 - [TB182_HUMAN]	1.03218
P05388	60S acidic ribosomal protein P0 OS=Homo sapiens GN=RPLP0 PE=1 SV=1 - [RLA0_HUMAN]	1.00034		J3KP15	Serine/arginine-rich-splicing factor 2 (Fragment) OS=Homo sapiens GN=SRSF2 PE=4 SV=1 - [J3KP15_HUMAN]	1.03203
P46379-4	Isoform 4 of Large proline-rich protein BAG6 OS=Homo sapiens GN=BAG6 - [BAG6_HUMAN]	1.00023		H0YIV9	Uncharacterized protein (Fragment) OS=Homo sapiens PE=3 SV=1 - [H0YIV9_HUMAN]	1.03184
Q13126-4	Isoform 4 of S-methyl-5'-thioadenosine phosphorylase OS=Homo sapiens GN=MTAP - [MTAP_HUMAN]	0.999765		O43464-2	Isoform 2 of Serine protease HTRA2, mitochondrial OS=Homo sapiens GN=HTRA2 - [HTRA2_HUMAN]	1.03168
Q9NYU2-2	Isoform 2 of UDP-glucose:glycoprotein glucosyltransferase 1 OS=Homo sapiens GN=UGGT1 - [UGGG1_HUMAN]	0.999639		P07919	Cytochrome b-c1 complex subunit 6, mitochondrial OS=Homo sapiens GN=UQCRH PE=1 SV=2 - [QCR6_HUMAN]	1.03158
O76094-2	Isoform 2 of Signal recognition particle subunit SRP72 OS=Homo sapiens GN=SRP72 - [SRP72_HUMAN]	0.999637		Q9BZZ5-2	Isoform 2 of Apoptosis inhibitor 5 OS=Homo sapiens GN=API5 - [API5_HUMAN]	1.0315
Q5VYK3	Proteasome-associated protein ECM29 homolog OS=Homo sapiens GN=ECM29 PE=1 SV=2 - [ECM29_HUMAN]	0.999313		B7Z358	39S ribosomal protein L50, mitochondrial OS=Homo sapiens GN=MRPL50 PE=2 SV=1 - [B7Z358_HUMAN]	1.03133
P07339	Cathepsin D OS=Homo sapiens GN=CTSD PE=1 SV=1 - [CATD_HUMAN]	0.998827		Q96N67-4	Isoform 4 of Dedicator of cytokinesis protein 7 OS=Homo sapiens GN=DOCK7 - [DOCK7_HUMAN]	1.03123
P00846	ATP synthase subunit a OS=Homo sapiens GN=MT-ATP6 PE=1 SV=1 - [ATP6_HUMAN]	0.998563		Q7Z478	ATP-dependent RNA helicase DHX29 OS=Homo sapiens GN=DHX29 PE=1 SV=2 - [DHX29_HUMAN]	1.0312
G3V3X1	RAC-alpha serine/threonine-protein kinase OS=Homo sapiens GN=AKT1 PE=2 SV=1 - [G3V3X1_HUMAN]	0.998547		F5H296	N-acylneuraminate cytidylyltransferase OS=Homo sapiens GN=CMAS PE=2 SV=1 - [F5H296_HUMAN]	1.03111
O14773-2	Isoform 2 of Tripeptidyl-peptidase 1 OS=Homo sapiens GN=TPP1 - [TPP1_HUMAN]	0.99854		P31930	Cytochrome b-c1 complex subunit 1, mitochondrial OS=Homo sapiens GN=UQCRC1 PE=1 SV=3 - [QCR1_HUMAN]	1.03089
B7Z1R5	V-type proton ATPase catalytic subunit A OS=Homo sapiens GN=ATP6V1A PE=2 SV=1 - [B7Z1R5_HUMAN]	0.998235		P54819-5	Isoform 5 of Adenylate kinase 2, mitochondrial OS=Homo sapiens GN=AK2 - [KAD2_HUMAN]	1.03075
P06576	ATP synthase subunit beta, mitochondrial OS=Homo sapiens GN=ATP5B PE=1 SV=3 - [ATPB_HUMAN]	0.997818		P17096-2	Isoform HMG-Y of High mobility group protein HMG-I/HMG-Y OS=Homo sapiens GN=HMGA1 - [HMGA1_HUMAN]	1.03074
G3V4F7	Signal recognition particle 54 kDa protein OS=Homo sapiens GN=SRP54 PE=2 SV=1 - [G3V4F7_HUMAN]	0.99776		E9PLT0	Cold shock domain-containing protein E1 OS=Homo sapiens GN=CSDE1 PE=2 SV=1 - [E9PLT0_HUMAN]	1.03031
G3XAN4	Nuclear receptor coactivator 3 OS=Homo sapiens GN=TRAM1 PE=4 SV=1 - [G3XAN4_HUMAN]	0.997706		Q32MZ4-3	Isoform 3 of Leucine-rich repeat flightless-interacting protein 1 OS=Homo sapiens GN=LRRFIP1 - [LRRF1_HUMAN]	1.03027
H0Y3P2	Eukaryotic translation initiation factor 4 gamma 2 OS=Homo sapiens GN=EIF4G2 PE=2 SV=1 - [H0Y3P2_HUMAN]	0.997692		M0R1R1	Serine/threonine-protein kinase PAK 4 (Fragment) OS=Homo sapiens GN=PAK4 PE=4 SV=1 - [M0R1R1_HUMAN]	1.03013
Q13464	Rho-associated protein kinase 1 OS=Homo sapiens GN=ROCK1 PE=1 SV=1 - [ROCK1_HUMAN]	0.997272		K7ES61	39S ribosomal protein L4, mitochondrial (Fragment) OS=Homo sapiens GN=MRPL4 PE=3 SV=1 - [K7ES61_HUMAN]	1.02989
Q9Y3F4	Serine-threonine kinase receptor-associated protein OS=Homo sapiens GN=STRAP PE=1 SV=1 - [STRAP_HUMAN]	0.997095		Q96AG4	Leucine-rich repeat-containing protein 59 OS=Homo sapiens GN=LRRC59 PE=1 SV=1 - [LRC59_HUMAN]	1.02987
K7EN45	Peptidyl-prolyl cis-trans isomerase NIMA-interacting 1 (Fragment) OS=Homo sapiens GN=PIN1 PE=4 SV=1 - [K7EN45_HUMAN]	0.996738		Q9BTD8	RNA-binding protein 42 OS=Homo sapiens GN=RBM42 PE=1 SV=1 - [RBM42_HUMAN]	1.02957
P08758	Annexin A5 OS=Homo sapiens GN=ANXA5 PE=1 SV=2 - [ANXA5_HUMAN]	0.996642		P61204	ADP-ribosylation factor 3 OS=Homo sapiens GN=ARF3 PE=1 SV=2 - [ARF3_HUMAN]	1.02892
P31150	Rab GDP dissociation inhibitor alpha OS=Homo sapiens GN=GDI1 PE=1 SV=2 - [GDIA_HUMAN]	0.995998		E7EWT1	Dolichyl-diphosphooligosaccharide--protein glycosyltransferase 48 kDa subunit OS=Homo sapiens GN=DDOST PE=2 SV=1 - [E7EWT1_HUMAN]	1.02882
Q92905	COP9 signalosome complex subunit 5 OS=Homo sapiens GN=COPS5 PE=1 SV=4 - [CSN5_HUMAN]	0.995908		Q9NWH9	SAFB-like transcription modulator OS=Homo sapiens GN=SLTM PE=1 SV=2 - [SLTM_HUMAN]	1.02843
Q9UII2	ATPase inhibitor, mitochondrial OS=Homo sapiens GN=ATPIF1 PE=1 SV=1 - [ATIF1_HUMAN]	0.995754		P63167	Dynein light chain 1, cytoplasmic OS=Homo sapiens GN=DYNLL1 PE=1 SV=1 - [DYL1_HUMAN]	1.02825
I3L0P9	Centrobin (Fragment) OS=Homo sapiens GN=CNTROB PE=2 SV=1 - [I3L0P9_HUMAN]	0.995609		C9IZD3	Rho GTPase-activating protein 17 (Fragment) OS=Homo sapiens GN=ARHGAP17 PE=2 SV=3 - [C9IZD3_HUMAN]	1.02818
Q16864	V-type proton ATPase subunit F OS=Homo sapiens GN=ATP6V1F PE=1 SV=2 - [VATF_HUMAN]	0.995456		P14854	Cytochrome c oxidase subunit 6B1 OS=Homo sapiens GN=COX6B1 PE=1 SV=2 - [CX6B1_HUMAN]	1.02755
Q9UJW0-2	Isoform 2 of Dynactin subunit 4 OS=Homo sapiens GN=DCTN4 - [DCTN4_HUMAN]	0.994866		Q9UHD8-7	Isoform 7 of Septin-9 OS=Homo sapiens GN=SEPT9 - [SEPT9_HUMAN]	1.02753
P51572	B-cell receptor-associated protein 31 OS=Homo sapiens GN=BCAP31 PE=1 SV=3 - [BAP31_HUMAN]	0.994826		Q8NEW0	Zinc transporter 7 OS=Homo sapiens GN=SLC30A7 PE=1 SV=1 - [ZNT7_HUMAN]	1.02736
P62847-2	Isoform 2 of 40S ribosomal protein S24 OS=Homo sapiens GN=RPS24 - [RS24_HUMAN]	0.99454		Q15233	Non-POU domain-containing octamer-binding protein OS=Homo sapiens GN=NONO PE=1 SV=4 - [NONO_HUMAN]	1.02727
Q9NZL9-4	Isoform 4 of Methionine adenosyltransferase 2 subunit beta OS=Homo sapiens GN=MAT2B - [MAT2B_HUMAN]	0.994217		D6R9H7	ATP synthase lipid-binding protein, mitochondrial OS=Homo sapiens GN=ATP5G1 PE=3 SV=1 - [D6R9H7_HUMAN]	1.02701
P61927	60S ribosomal protein L37 OS=Homo sapiens GN=RPL37 PE=1 SV=2 - [RL37_HUMAN]	0.994181		Q96CW1-2	Isoform 2 of AP-2 complex subunit mu OS=Homo sapiens GN=AP2M1 - [AP2M1_HUMAN]	1.02682
P46109	Crk-like protein OS=Homo sapiens GN=CRKL PE=1 SV=1 - [CRKL_HUMAN]	0.994007		Q14CX7	N-alpha-acetyltransferase 25, NatB auxiliary subunit OS=Homo sapiens GN=NAA25 PE=1 SV=1 - [NAA25_HUMAN]	1.02659
J3QQT2	60S ribosomal protein L17 (Fragment) OS=Homo sapiens GN=RPL17 PE=3 SV=1 - [J3QQT2_HUMAN]	0.993605		Q9UJZ1	Stomatin-like protein 2, mitochondrial OS=Homo sapiens GN=STOML2 PE=1 SV=1 - [STML2_HUMAN]	1.02651
O60637-3	Isoform 3 of Tetraspanin-3 OS=Homo sapiens GN=TSPAN3 - [TSN3_HUMAN]	0.993126		E9PBU3	Phosphoribosylaminoimidazolecarboxamide formyltransferase OS=Homo sapiens GN=ATIC PE=2 SV=1 - [E9PBU3_HUMAN]	1.02581
Q9NW15	Anoctamin-10 OS=Homo sapiens GN=ANO10 PE=1 SV=2 - [ANO10_HUMAN]	0.992455		P61978-3	Isoform 3 of Heterogeneous nuclear ribonucleoprotein K OS=Homo sapiens GN=HNRNPK - [HNRPK_HUMAN]	1.0258
P12955-3	Isoform 3 of Xaa-Pro dipeptidase OS=Homo sapiens GN=PEPD - [PEPD_HUMAN]	0.992436		Q15181	Inorganic pyrophosphatase OS=Homo sapiens GN=PPA1 PE=1 SV=2 - [IPYR_HUMAN]	1.02577
H7C559	Serine/threonine-protein phosphatase 4 regulatory subunit 2 (Fragment) OS=Homo sapiens GN=PPP4R2 PE=4 SV=1 - [H7C559_HUMAN]	0.992222		P14406	Cytochrome c oxidase subunit 7A2, mitochondrial OS=Homo sapiens GN=COX7A2 PE=1 SV=1 - [CX7A2_HUMAN]	1.02565
M0QZW8	RAC-beta serine/threonine-protein kinase (Fragment) OS=Homo sapiens GN=AKT2 PE=4 SV=1 - [M0QZW8_HUMAN]	0.992135		Q969H8	UPF0556 protein C19orf10 OS=Homo sapiens GN=C19orf10 PE=1 SV=1 - [CS010_HUMAN]	1.02562
Q9UHG3	Prenylcysteine oxidase 1 OS=Homo sapiens GN=PCYOX1 PE=1 SV=3 - [PCYOX_HUMAN]	0.991876		P16435	NADPH--cytochrome P450 reductase OS=Homo sapiens GN=POR PE=1 SV=2 - [NCPR_HUMAN]	1.02556
P28482	Mitogen-activated protein kinase 1 OS=Homo sapiens GN=MAPK1 PE=1 SV=3 - [MK01_HUMAN]	0.991643		P14314-2	Isoform 2 of Glucosidase 2 subunit beta OS=Homo sapiens GN=PRKCSH - [GLU2B_HUMAN]	1.0253
O60361	Putative nucleoside diphosphate kinase OS=Homo sapiens GN=NME2P1 PE=5 SV=1 - [NDK8_HUMAN]	0.991403		Q5JRX3	Presequence protease, mitochondrial OS=Homo sapiens GN=PITRM1 PE=1 SV=3 - [PREP_HUMAN]	1.0251
P53597	Succinyl-CoA ligase [ADP/GDP-forming] subunit alpha, mitochondrial OS=Homo sapiens GN=SUCLG1 PE=1 SV=4 - [SUCA_HUMAN]	0.991239		Q92945	Far upstream element-binding protein 2 OS=Homo sapiens GN=KHSRP PE=1 SV=4 - [FUBP2_HUMAN]	1.02487
Q16401-2	Isoform 2 of 26S proteasome non-ATPase regulatory subunit 5 OS=Homo sapiens GN=PSMD5 - [PSMD5_HUMAN]	0.990907		P06396-2	Isoform 2 of Gelsolin OS=Homo sapiens GN=GSN - [GELS_HUMAN]	1.02447
Q9UBS4	DnaJ homolog subfamily B member 11 OS=Homo sapiens GN=DNAJB11 PE=1 SV=1 - [DJB11_HUMAN]	0.990862		F6TQG2	Probable global transcription activator SNF2L1 (Fragment) OS=Homo sapiens GN=SMARCA1 PE=2 SV=1 - [F6TQG2_HUMAN]	1.02421
A8MTP3	Protein arginine N-methyltransferase 5 OS=Homo sapiens GN=PRMT5 PE=4 SV=1 - [A8MTP3_HUMAN]	0.99081		P55795	Heterogeneous nuclear ribonucleoprotein H2 OS=Homo sapiens GN=HNRNPH2 PE=1 SV=1 - [HNRH2_HUMAN]	1.02407
F8WC54	Disintegrin and metalloproteinase domain-containing protein 9 OS=Homo sapiens GN=ADAM9 PE=2 SV=1 - [F8WC54_HUMAN]	0.990621		Q70UQ0-4	Isoform 4 of Inhibitor of nuclear factor kappa-B kinase-interacting protein OS=Homo sapiens GN=IKBIP - [IKIP_HUMAN]	1.02399
Q08211	ATP-dependent RNA helicase A OS=Homo sapiens GN=DHX9 PE=1 SV=4 - [DHX9_HUMAN]	0.990148		Q9NVZ3-3	Isoform 3 of Adaptin ear-binding coat-associated protein 2 OS=Homo sapiens GN=NECAP2 - [NECP2_HUMAN]	1.02387
P61247	40S ribosomal protein S3a OS=Homo sapiens GN=RPS3A PE=1 SV=2 - [RS3A_HUMAN]	0.989974		C9JNK6	Metaxin-2 OS=Homo sapiens GN=MTX2 PE=2 SV=1 - [C9JNK6_HUMAN]	1.02354
Q96DZ1-2	Isoform 2 of Endoplasmic reticulum lectin 1 OS=Homo sapiens GN=ERLEC1 - [ERLEC_HUMAN]	0.989802		G3V4K2	GTPase KRas OS=Homo sapiens GN=KRAS PE=2 SV=1 - [G3V4K2_HUMAN]	1.02281
Q9UHD9	Ubiquilin-2 OS=Homo sapiens GN=UBQLN2 PE=1 SV=2 - [UBQL2_HUMAN]	0.989686		Q9NR31	GTP-binding protein SAR1a OS=Homo sapiens GN=SAR1A PE=1 SV=1 - [SAR1A_HUMAN]	1.02235
P00492	Hypoxanthine-guanine phosphoribosyltransferase OS=Homo sapiens GN=HPRT1 PE=1 SV=2 - [HPRT_HUMAN]	0.989289		O00410	Importin-5 OS=Homo sapiens GN=IPO5 PE=1 SV=4 - [IPO5_HUMAN]	1.02207
P52630-4	Isoform 2 of Signal transducer and activator of transcription 2 OS=Homo sapiens GN=STAT2 - [STAT2_HUMAN]	0.988879		P26599	Polypyrimidine tract-binding protein 1 OS=Homo sapiens GN=PTBP1 PE=1 SV=1 - [PTBP1_HUMAN]	1.02199
P05387	60S acidic ribosomal protein P2 OS=Homo sapiens GN=RPLP2 PE=1 SV=1 - [RLA2_HUMAN]	0.987782		Q6PD62	RNA polymerase-associated protein CTR9 homolog OS=Homo sapiens GN=CTR9 PE=1 SV=1 - [CTR9_HUMAN]	1.02189
Q13748	Tubulin alpha-3C/D chain OS=Homo sapiens GN=TUBA3C PE=1 SV=3 - [TBA3C_HUMAN]	0.987733		Q10469	Alpha-1,6-mannosyl-glycoprotein 2-beta-N-acetylglucosaminyltransferase OS=Homo sapiens GN=MGAT2 PE=1 SV=1 - [MGAT2_HUMAN]	1.02174
P28070	Proteasome subunit beta type-4 OS=Homo sapiens GN=PSMB4 PE=1 SV=4 - [PSB4_HUMAN]	0.987105		O75815-2	Isoform 2 of Breast cancer anti-estrogen resistance protein 3 OS=Homo sapiens GN=BCAR3 - [BCAR3_HUMAN]	1.02113
P27635	60S ribosomal protein L10 OS=Homo sapiens GN=RPL10 PE=1 SV=4 - [RL10_HUMAN]	0.987023		P09234	U1 small nuclear ribonucleoprotein C OS=Homo sapiens GN=SNRPC PE=1 SV=1 - [RU1C_HUMAN]	1.02108
P37173	TGF-beta receptor type-2 OS=Homo sapiens GN=TGFBR2 PE=1 SV=2 - [TGFR2_HUMAN]	0.986994		O00291-3	Isoform 3 of Huntingtin-interacting protein 1 OS=Homo sapiens GN=HIP1 - [HIP1_HUMAN]	1.02086
P62714	Serine/threonine-protein phosphatase 2A catalytic subunit beta isoform OS=Homo sapiens GN=PPP2CB PE=1 SV=1 - [PP2AB_HUMAN]	0.98697		O95167	NADH dehydrogenase [ubiquinone] 1 alpha subcomplex subunit 3 OS=Homo sapiens GN=NDUFA3 PE=1 SV=1 - [NDUA3_HUMAN]	1.01938
P59998	Actin-related protein 2/3 complex subunit 4 OS=Homo sapiens GN=ARPC4 PE=1 SV=3 - [ARPC4_HUMAN]	0.98657		Q99832	T-complex protein 1 subunit eta OS=Homo sapiens GN=CCT7 PE=1 SV=2 - [TCPH_HUMAN]	1.01893
Q9BUL8	Programmed cell death protein 10 OS=Homo sapiens GN=PDCD10 PE=1 SV=1 - [PDC10_HUMAN]	0.986526		Q9NS69	Mitochondrial import receptor subunit TOM22 homolog OS=Homo sapiens GN=TOMM22 PE=1 SV=3 - [TOM22_HUMAN]	1.01865
O00571-2	Isoform 2 of ATP-dependent RNA helicase DDX3X OS=Homo sapiens GN=DDX3X - [DDX3X_HUMAN]	0.985937		H3BUX2	Cytochrome b5 type B OS=Homo sapiens GN=CYB5B PE=2 SV=1 - [H3BUX2_HUMAN]	1.01801
M0R0P7	60S ribosomal protein L18a OS=Homo sapiens GN=RPL18A PE=4 SV=1 - [M0R0P7_HUMAN]	0.985152		C9JP16	Cartilage-associated protein OS=Homo sapiens GN=CRTAP PE=2 SV=1 - [C9JP16_HUMAN]	1.01777
Q15800-2	Isoform 2 of Methylsterol monooxygenase 1 OS=Homo sapiens GN=MSMO1 - [MSMO1_HUMAN]	0.98505		Q969S3	Zinc finger protein 622 OS=Homo sapiens GN=ZNF622 PE=1 SV=1 - [ZN622_HUMAN]	1.01738
P53396	ATP-citrate synthase OS=Homo sapiens GN=ACLY PE=1 SV=3 - [ACLY_HUMAN]	0.984967		P62191	26S protease regulatory subunit 4 OS=Homo sapiens GN=PSMC1 PE=1 SV=1 - [PRS4_HUMAN]	1.0168
Q9BYG4	Partitioning defective 6 homolog gamma OS=Homo sapiens GN=PARD6G PE=1 SV=1 - [PAR6G_HUMAN]	0.98491		Q00325-2	Isoform B of Phosphate carrier protein, mitochondrial OS=Homo sapiens GN=SLC25A3 - [MPCP_HUMAN]	1.01627
P78417	Glutathione S-transferase omega-1 OS=Homo sapiens GN=GSTO1 PE=1 SV=2 - [GSTO1_HUMAN]	0.984719		B7Z321	Exocyst complex component 4 OS=Homo sapiens GN=EXOC4 PE=2 SV=1 - [B7Z321_HUMAN]	1.01603
P24752	Acetyl-CoA acetyltransferase, mitochondrial OS=Homo sapiens GN=ACAT1 PE=1 SV=1 - [THIL_HUMAN]	0.984122		P60468	Protein transport protein Sec61 subunit beta OS=Homo sapiens GN=SEC61B PE=1 SV=2 - [SC61B_HUMAN]	1.01581
Q92945	Far upstream element-binding protein 2 OS=Homo sapiens GN=KHSRP PE=1 SV=4 - [FUBP2_HUMAN]	0.984008		O15143	Actin-related protein 2/3 complex subunit 1B OS=Homo sapiens GN=ARPC1B PE=1 SV=3 - [ARC1B_HUMAN]	1.01574
Q86UY0	TXNDC5 protein OS=Homo sapiens GN=TXNDC5 PE=2 SV=1 - [Q86UY0_HUMAN]	0.983766		Q5R363	SRSF protein kinase 1 OS=Homo sapiens GN=SRPK1 PE=2 SV=1 - [Q5R363_HUMAN]	1.01568
D6RD47	40S ribosomal protein S23 OS=Homo sapiens GN=RPS23 PE=3 SV=1 - [D6RD47_HUMAN]	0.98356		Q7Z460-2	Isoform 2 of CLIP-associating protein 1 OS=Homo sapiens GN=CLASP1 - [CLAP1_HUMAN]	1.01522
P46778	60S ribosomal protein L21 OS=Homo sapiens GN=RPL21 PE=1 SV=2 - [RL21_HUMAN]	0.983515		P20020-5	Isoform E of Plasma membrane calcium-transporting ATPase 1 OS=Homo sapiens GN=ATP2B1 - [AT2B1_HUMAN]	1.01504
Q8NC51-4	Isoform 4 of Plasminogen activator inhibitor 1 RNA-binding protein OS=Homo sapiens GN=SERBP1 - [PAIRB_HUMAN]	0.983474		P27797	Calreticulin OS=Homo sapiens GN=CALR PE=1 SV=1 - [CALR_HUMAN]	1.01503
P09972	Fructose-bisphosphate aldolase C OS=Homo sapiens GN=ALDOC PE=1 SV=2 - [ALDOC_HUMAN]	0.983229		Q13247-3	Isoform SRP55-3 of Serine/arginine-rich splicing factor 6 OS=Homo sapiens GN=SRSF6 - [SRSF6_HUMAN]	1.01466
Q9NY33-4	Isoform 4 of Dipeptidyl peptidase 3 OS=Homo sapiens GN=DPP3 - [DPP3_HUMAN]	0.982616		P07954-2	Isoform Cytoplasmic of Fumarate hydratase, mitochondrial OS=Homo sapiens GN=FH - [FUMH_HUMAN]	1.01463
B4DJV2	Citrate synthase OS=Homo sapiens GN=CS PE=2 SV=1 - [B4DJV2_HUMAN]	0.982181		C9JVX2	Integrator complex subunit 6 (Fragment) OS=Homo sapiens GN=INTS6 PE=2 SV=1 - [C9JVX2_HUMAN]	1.01463
H0YFI1	Ragulator complex protein LAMTOR1 (Fragment) OS=Homo sapiens GN=LAMTOR1 PE=4 SV=1 - [H0YFI1_HUMAN]	0.98201		P48047	ATP synthase subunit O, mitochondrial OS=Homo sapiens GN=ATP5O PE=1 SV=1 - [ATPO_HUMAN]	1.01442
P40926	Malate dehydrogenase, mitochondrial OS=Homo sapiens GN=MDH2 PE=1 SV=3 - [MDHM_HUMAN]	0.981782		Q14498-3	Isoform 3 of RNA-binding protein 39 OS=Homo sapiens GN=RBM39 - [RBM39_HUMAN]	1.0139
F6SBX2	Isoleucine--tRNA ligase, mitochondrial OS=Homo sapiens GN=IARS2 PE=2 SV=1 - [F6SBX2_HUMAN]	0.981433		Q9UQ88-5	Isoform SV7 of Cyclin-dependent kinase 11A OS=Homo sapiens GN=CDK11A - [CD11A_HUMAN]	1.01389
J3KTI6	Dual-specificity mitogen-activated protein kinase kinase 4 (Fragment) OS=Homo sapiens GN=MAP2K4 PE=4 SV=1 - [J3KTI6_HUMAN]	0.981382		O95302	Peptidyl-prolyl cis-trans isomerase FKBP9 OS=Homo sapiens GN=FKBP9 PE=1 SV=2 - [FKBP9_HUMAN]	1.01326
K7ES30	Zinc finger protein 180 OS=Homo sapiens GN=ZNF180 PE=4 SV=1 - [K7ES30_HUMAN]	0.981329		P30049	ATP synthase subunit delta, mitochondrial OS=Homo sapiens GN=ATP5D PE=1 SV=2 - [ATPD_HUMAN]	1.01305
Q96RD7-2	Isoform 2 of Pannexin-1 OS=Homo sapiens GN=PANX1 - [PANX1_HUMAN]	0.980514		O15121	Sphingolipid delta(4)-desaturase DES1 OS=Homo sapiens GN=DEGS1 PE=1 SV=1 - [DEGS1_HUMAN]	1.01261
P30040	Endoplasmic reticulum resident protein 29 OS=Homo sapiens GN=ERP29 PE=1 SV=4 - [ERP29_HUMAN]	0.979717		Q6NYC8	Phostensin OS=Homo sapiens GN=PPP1R18 PE=1 SV=1 - [PPR18_HUMAN]	1.01213
O00560-2	Isoform 2 of Syntenin-1 OS=Homo sapiens GN=SDCBP - [SDCB1_HUMAN]	0.979199		H3BPJ9	NADH dehydrogenase [ubiquinone] 1 beta subcomplex subunit 10 OS=Homo sapiens GN=NDUFB10 PE=2 SV=1 - [H3BPJ9_HUMAN]	1.01181
P07355	Annexin A2 OS=Homo sapiens GN=ANXA2 PE=1 SV=2 - [ANXA2_HUMAN]	0.979018		P30040	Endoplasmic reticulum resident protein 29 OS=Homo sapiens GN=ERP29 PE=1 SV=4 - [ERP29_HUMAN]	1.01175
Q9UBQ0-2	Isoform 2 of Vacuolar protein sorting-associated protein 29 OS=Homo sapiens GN=VPS29 - [VPS29_HUMAN]	0.978874		E9PCY7	Heterogeneous nuclear ribonucleoprotein H OS=Homo sapiens GN=HNRNPH1 PE=2 SV=1 - [E9PCY7_HUMAN]	1.01148
P11940-2	Isoform 2 of Polyadenylate-binding protein 1 OS=Homo sapiens GN=PABPC1 - [PABP1_HUMAN]	0.978106		P43243	Matrin-3 OS=Homo sapiens GN=MATR3 PE=1 SV=2 - [MATR3_HUMAN]	1.01136
C9J0J7	Profilin-2 OS=Homo sapiens GN=PFN2 PE=4 SV=1 - [C9J0J7_HUMAN]	0.977936		B4DQ14	Eukaryotic translation initiation factor 2 subunit 1 OS=Homo sapiens GN=EIF2A PE=2 SV=1 - [B4DQ14_HUMAN]	1.00983
P53004	Biliverdin reductase A OS=Homo sapiens GN=BLVRA PE=1 SV=2 - [BIEA_HUMAN]	0.976838		P00846	ATP synthase subunit a OS=Homo sapiens GN=MT-ATP6 PE=1 SV=1 - [ATP6_HUMAN]	1.00946
P10606	Cytochrome c oxidase subunit 5B, mitochondrial OS=Homo sapiens GN=COX5B PE=1 SV=2 - [COX5B_HUMAN]	0.976825		E9PH29	Thioredoxin-dependent peroxide reductase, mitochondrial OS=Homo sapiens GN=PRDX3 PE=2 SV=1 - [E9PH29_HUMAN]	1.00903
P26196	Probable ATP-dependent RNA helicase DDX6 OS=Homo sapiens GN=DDX6 PE=1 SV=2 - [DDX6_HUMAN]	0.976545		B0V043	Valine--tRNA ligase OS=Homo sapiens GN=VARS PE=2 SV=1 - [B0V043_HUMAN]	1.00899
Q06323	Proteasome activator complex subunit 1 OS=Homo sapiens GN=PSME1 PE=1 SV=1 - [PSME1_HUMAN]	0.976337		A8MXH2	Nucleosome assembly protein 1-like 4 (Fragment) OS=Homo sapiens GN=NAP1L4 PE=2 SV=2 - [A8MXH2_HUMAN]	1.00898
B4DT69	Dihydrolipoyl dehydrogenase OS=Homo sapiens GN=DLD PE=2 SV=1 - [B4DT69_HUMAN]	0.975787		C9JBY7	28S ribosomal protein S33, mitochondrial OS=Homo sapiens GN=MRPS33 PE=2 SV=1 - [C9JBY7_HUMAN]	1.00889
Q9NYM9	BET1-like protein OS=Homo sapiens GN=BET1L PE=1 SV=1 - [BET1L_HUMAN]	0.975589		K7EJC1	26S proteasome non-ATPase regulatory subunit 8 OS=Homo sapiens GN=PSMD8 PE=4 SV=1 - [K7EJC1_HUMAN]	1.00868
O94979-6	Isoform 6 of Protein transport protein Sec31A OS=Homo sapiens GN=SEC31A - [SC31A_HUMAN]	0.975582		Q15434	RNA-binding motif, single-stranded-interacting protein 2 OS=Homo sapiens GN=RBMS2 PE=1 SV=1 - [RBMS2_HUMAN]	1.00834
H0Y7A7	Calmodulin (Fragment) OS=Homo sapiens GN=CALM2 PE=2 SV=1 - [H0Y7A7_HUMAN]	0.975534		P49821-2	Isoform 2 of NADH dehydrogenase [ubiquinone] flavoprotein 1, mitochondrial OS=Homo sapiens GN=NDUFV1 - [NDUV1_HUMAN]	1.00828
O15173	Membrane-associated progesterone receptor component 2 OS=Homo sapiens GN=PGRMC2 PE=1 SV=1 - [PGRC2_HUMAN]	0.975523		P60059	Protein transport protein Sec61 subunit gamma OS=Homo sapiens GN=SEC61G PE=2 SV=1 - [SC61G_HUMAN]	1.00799
Q7Z4H8	KDEL motif-containing protein 2 OS=Homo sapiens GN=KDELC2 PE=1 SV=2 - [KDEL2_HUMAN]	0.975317		Q96IX5	Up-regulated during skeletal muscle growth protein 5 OS=Homo sapiens GN=USMG5 PE=1 SV=1 - [USMG5_HUMAN]	1.00728
O15145	Actin-related protein 2/3 complex subunit 3 OS=Homo sapiens GN=ARPC3 PE=1 SV=3 - [ARPC3_HUMAN]	0.975028		E9PI14	39S ribosomal protein L16, mitochondrial (Fragment) OS=Homo sapiens GN=MRPL16 PE=2 SV=1 - [E9PI14_HUMAN]	1.00725
P62269	40S ribosomal protein S18 OS=Homo sapiens GN=RPS18 PE=1 SV=3 - [RS18_HUMAN]	0.974903		P61019	Ras-related protein Rab-2A OS=Homo sapiens GN=RAB2A PE=1 SV=1 - [RAB2A_HUMAN]	1.0072
P63104	14-3-3 protein zeta/delta OS=Homo sapiens GN=YWHAZ PE=1 SV=1 - [1433Z_HUMAN]	0.974433		Q9Y5M8	Signal recognition particle receptor subunit beta OS=Homo sapiens GN=SRPRB PE=1 SV=3 - [SRPRB_HUMAN]	1.00706
C9JA28	Translocon-associated protein subunit gamma OS=Homo sapiens GN=SSR3 PE=2 SV=1 - [C9JA28_HUMAN]	0.97437		J3QLD9	Flotillin-2 OS=Homo sapiens GN=FLOT2 PE=4 SV=1 - [J3QLD9_HUMAN]	1.00678
P46940	Ras GTPase-activating-like protein IQGAP1 OS=Homo sapiens GN=IQGAP1 PE=1 SV=1 - [IQGA1_HUMAN]	0.974076		P23526	Adenosylhomocysteinase OS=Homo sapiens GN=AHCY PE=1 SV=4 - [SAHH_HUMAN]	1.0065
Q14203-3	Isoform 3 of Dynactin subunit 1 OS=Homo sapiens GN=DCTN1 - [DCTN1_HUMAN]	0.974051		Q5T760	Serine/arginine-rich-splicing factor 11 (Fragment) OS=Homo sapiens GN=SRSF11 PE=2 SV=1 - [Q5T760_HUMAN]	1.00638
P00558	Phosphoglycerate kinase 1 OS=Homo sapiens GN=PGK1 PE=1 SV=3 - [PGK1_HUMAN]	0.973882		P62937	Peptidyl-prolyl cis-trans isomerase A OS=Homo sapiens GN=PPIA PE=1 SV=2 - [PPIA_HUMAN]	1.00575
Q92544	Transmembrane 9 superfamily member 4 OS=Homo sapiens GN=TM9SF4 PE=1 SV=2 - [TM9S4_HUMAN]	0.9738		P62330	ADP-ribosylation factor 6 OS=Homo sapiens GN=ARF6 PE=1 SV=2 - [ARF6_HUMAN]	1.00568
P04075	Fructose-bisphosphate aldolase A OS=Homo sapiens GN=ALDOA PE=1 SV=2 - [ALDOA_HUMAN]	0.973653		P42166	Lamina-associated polypeptide 2, isoform alpha OS=Homo sapiens GN=TMPO PE=1 SV=2 - [LAP2A_HUMAN]	1.00546
P28838-2	Isoform 2 of Cytosol aminopeptidase OS=Homo sapiens GN=LAP3 - [AMPL_HUMAN]	0.973424		Q9Y696	Chloride intracellular channel protein 4 OS=Homo sapiens GN=CLIC4 PE=1 SV=4 - [CLIC4_HUMAN]	1.00504
Q96IJ6	Mannose-1-phosphate guanyltransferase alpha OS=Homo sapiens GN=GMPPA PE=1 SV=1 - [GMPPA_HUMAN]	0.973411		Q9Y266	Nuclear migration protein nudC OS=Homo sapiens GN=NUDC PE=1 SV=1 - [NUDC_HUMAN]	1.00486
P78356	Phosphatidylinositol 5-phosphate 4-kinase type-2 beta OS=Homo sapiens GN=PIP4K2B PE=1 SV=1 - [PI42B_HUMAN]	0.973207		Q13409-6	Isoform 2F of Cytoplasmic dynein 1 intermediate chain 2 OS=Homo sapiens GN=DYNC1I2 - [DC1I2_HUMAN]	1.0038
O00410	Importin-5 OS=Homo sapiens GN=IPO5 PE=1 SV=4 - [IPO5_HUMAN]	0.973044		P04843	Dolichyl-diphosphooligosaccharide--protein glycosyltransferase subunit 1 OS=Homo sapiens GN=RPN1 PE=1 SV=1 - [RPN1_HUMAN]	1.00335
P51149	Ras-related protein Rab-7a OS=Homo sapiens GN=RAB7A PE=1 SV=1 - [RAB7A_HUMAN]	0.972643		P49750-3	Isoform 3 of YLP motif-containing protein 1 OS=Homo sapiens GN=YLPM1 - [YLPM1_HUMAN]	1.00303
Q07812-5	Isoform Epsilon of Apoptosis regulator BAX OS=Homo sapiens GN=BAX - [BAX_HUMAN]	0.971555		P67809	Nuclease-sensitive element-binding protein 1 OS=Homo sapiens GN=YBX1 PE=1 SV=3 - [YBOX1_HUMAN]	1.00281
Q13162	Peroxiredoxin-4 OS=Homo sapiens GN=PRDX4 PE=1 SV=1 - [PRDX4_HUMAN]	0.971026		P49458	Signal recognition particle 9 kDa protein OS=Homo sapiens GN=SRP9 PE=1 SV=2 - [SRP09_HUMAN]	1.00281
Q13404	Ubiquitin-conjugating enzyme E2 variant 1 OS=Homo sapiens GN=UBE2V1 PE=1 SV=2 - [UB2V1_HUMAN]	0.970947		O94826	Mitochondrial import receptor subunit TOM70 OS=Homo sapiens GN=TOMM70A PE=1 SV=1 - [TOM70_HUMAN]	1.00246
Q15366-6	Isoform 6 of Poly(rC)-binding protein 2 OS=Homo sapiens GN=PCBP2 - [PCBP2_HUMAN]	0.970893		P14625	Endoplasmin OS=Homo sapiens GN=HSP90B1 PE=1 SV=1 - [ENPL_HUMAN]	1.00161
Q6Y7W6-4	Isoform 3 of PERQ amino acid-rich with GYF domain-containing protein 2 OS=Homo sapiens GN=GIGYF2 - [PERQ2_HUMAN]	0.970749		R4GNH8	Cullin-2 OS=Homo sapiens GN=CUL2 PE=4 SV=1 - [R4GNH8_HUMAN]	1.00122
Q01433-3	Isoform Ex1A-3 of AMP deaminase 2 OS=Homo sapiens GN=AMPD2 - [AMPD2_HUMAN]	0.970503		Q969X5-2	Isoform 2 of Endoplasmic reticulum-Golgi intermediate compartment protein 1 OS=Homo sapiens GN=ERGIC1 - [ERGI1_HUMAN]	1.00117
J3QR09	Ribosomal protein L19 OS=Homo sapiens GN=RPL19 PE=3 SV=1 - [J3QR09_HUMAN]	0.970192		P05114	Non-histone chromosomal protein HMG-14 OS=Homo sapiens GN=HMGN1 PE=1 SV=3 - [HMGN1_HUMAN]	1.001
B8ZZU8	Transcription elongation factor B (SIII), polypeptide 2 (18kDa, elongin B), isoform CRA_b OS=Homo sapiens GN=TCEB2 PE=4 SV=1 - [B8ZZU8_HUMAN]	0.970115		Q93050-1	Isoform 2 of V-type proton ATPase 116 kDa subunit a isoform 1 OS=Homo sapiens GN=ATP6V0A1 - [VPP1_HUMAN]	1.00079
Q9NRV9	Heme-binding protein 1 OS=Homo sapiens GN=HEBP1 PE=1 SV=1 - [HEBP1_HUMAN]	0.969429		Q9Y277	Voltage-dependent anion-selective channel protein 3 OS=Homo sapiens GN=VDAC3 PE=1 SV=1 - [VDAC3_HUMAN]	1.00028
P17655	Calpain-2 catalytic subunit OS=Homo sapiens GN=CAPN2 PE=1 SV=6 - [CAN2_HUMAN]	0.969426		A6ND22	28S ribosomal protein S16, mitochondrial OS=Homo sapiens GN=MRPS16 PE=2 SV=1 - [A6ND22_HUMAN]	0.999721
Q06124-2	Isoform 2 of Tyrosine-protein phosphatase non-receptor type 11 OS=Homo sapiens GN=PTPN11 - [PTN11_HUMAN]	0.969347		O14980	Exportin-1 OS=Homo sapiens GN=XPO1 PE=1 SV=1 - [XPO1_HUMAN]	0.999688
P24666	Low molecular weight phosphotyrosine protein phosphatase OS=Homo sapiens GN=ACP1 PE=1 SV=3 - [PPAC_HUMAN]	0.969172		Q16706	Alpha-mannosidase 2 OS=Homo sapiens GN=MAN2A1 PE=1 SV=2 - [MA2A1_HUMAN]	0.999649
H0YHF8	5'-AMP-activated protein kinase subunit gamma-1 (Fragment) OS=Homo sapiens GN=PRKAG1 PE=2 SV=1 - [H0YHF8_HUMAN]	0.968947		G3V2H0	ERO1-like protein alpha (Fragment) OS=Homo sapiens GN=ERO1L PE=2 SV=1 - [G3V2H0_HUMAN]	0.999422
P61353	60S ribosomal protein L27 OS=Homo sapiens GN=RPL27 PE=1 SV=2 - [RL27_HUMAN]	0.968509		Q14315-2	Isoform 2 of Filamin-C OS=Homo sapiens GN=FLNC - [FLNC_HUMAN]	0.999337
Q96C90	Protein phosphatase 1 regulatory subunit 14B OS=Homo sapiens GN=PPP1R14B PE=1 SV=3 - [PP14B_HUMAN]	0.968077		Q3ZCQ8	Mitochondrial import inner membrane translocase subunit TIM50 OS=Homo sapiens GN=TIMM50 PE=1 SV=2 - [TIM50_HUMAN]	0.999252
Q92783-2	Isoform 2 of Signal transducing adapter molecule 1 OS=Homo sapiens GN=STAM - [STAM1_HUMAN]	0.967891		P09496-2	Isoform Non-brain of Clathrin light chain A OS=Homo sapiens GN=CLTA - [CLCA_HUMAN]	0.999219
M0R210	40S ribosomal protein S16 OS=Homo sapiens GN=RPS16 PE=3 SV=1 - [M0R210_HUMAN]	0.96749		Q9Y2W1	Thyroid hormone receptor-associated protein 3 OS=Homo sapiens GN=THRAP3 PE=1 SV=2 - [TR150_HUMAN]	0.99918
P49419-2	Isoform 2 of Alpha-aminoadipic semialdehyde dehydrogenase OS=Homo sapiens GN=ALDH7A1 - [AL7A1_HUMAN]	0.967389		P62136	Serine/threonine-protein phosphatase PP1-alpha catalytic subunit OS=Homo sapiens GN=PPP1CA PE=1 SV=1 - [PP1A_HUMAN]	0.99855
Q9BYT8	Neurolysin, mitochondrial OS=Homo sapiens GN=NLN PE=1 SV=1 - [NEUL_HUMAN]	0.96736		P56181-2	Isoform 2 of NADH dehydrogenase [ubiquinone] flavoprotein 3, mitochondrial OS=Homo sapiens GN=NDUFV3 - [NDUV3_HUMAN]	0.998346
Q99729-3	Isoform 3 of Heterogeneous nuclear ribonucleoprotein A/B OS=Homo sapiens GN=HNRNPAB - [ROAA_HUMAN]	0.967311		H0YBU8	39S ribosomal protein L43, mitochondrial (Fragment) OS=Homo sapiens GN=MRPL43 PE=4 SV=1 - [H0YBU8_HUMAN]	0.998146
P37108	Signal recognition particle 14 kDa protein OS=Homo sapiens GN=SRP14 PE=1 SV=2 - [SRP14_HUMAN]	0.967301		F5GX39	Transmembrane emp24 domain-containing protein 2 OS=Homo sapiens GN=TMED2 PE=2 SV=1 - [F5GX39_HUMAN]	0.998132
B0V043	Valine--tRNA ligase OS=Homo sapiens GN=VARS PE=2 SV=1 - [B0V043_HUMAN]	0.967109		C9JRC4	Protein phosphatase 1 regulatory subunit 7 (Fragment) OS=Homo sapiens GN=PPP1R7 PE=2 SV=1 - [C9JRC4_HUMAN]	0.997892
Q6NZI2	Polymerase I and transcript release factor OS=Homo sapiens GN=PTRF PE=1 SV=1 - [PTRF_HUMAN]	0.967087		P14927	Cytochrome b-c1 complex subunit 7 OS=Homo sapiens GN=UQCRB PE=1 SV=2 - [QCR7_HUMAN]	0.997729
Q14204	Cytoplasmic dynein 1 heavy chain 1 OS=Homo sapiens GN=DYNC1H1 PE=1 SV=5 - [DYHC1_HUMAN]	0.966986		Q15007	Pre-mRNA-splicing regulator WTAP OS=Homo sapiens GN=WTAP PE=1 SV=2 - [FL2D_HUMAN]	0.997617
P27797	Calreticulin OS=Homo sapiens GN=CALR PE=1 SV=1 - [CALR_HUMAN]	0.96652		Q16891-2	Isoform 2 of Mitochondrial inner membrane protein OS=Homo sapiens GN=IMMT - [IMMT_HUMAN]	0.997523
Q9UNS2-2	Isoform 2 of COP9 signalosome complex subunit 3 OS=Homo sapiens GN=COPS3 - [CSN3_HUMAN]	0.966483		Q9NYP7-3	Isoform 3 of Elongation of very long chain fatty acids protein 5 OS=Homo sapiens GN=ELOVL5 - [ELOV5_HUMAN]	0.99682
F6XY72	Nucleoside diphosphate kinase OS=Homo sapiens GN=NME2 PE=3 SV=1 - [F6XY72_HUMAN]	0.965669		M0QX84	Glomulin (Fragment) OS=Homo sapiens GN=GLMN PE=4 SV=1 - [M0QX84_HUMAN]	0.996431
P78559	Microtubule-associated protein 1A OS=Homo sapiens GN=MAP1A PE=1 SV=6 - [MAP1A_HUMAN]	0.965513		P55769	NHP2-like protein 1 OS=Homo sapiens GN=NHP2L1 PE=1 SV=3 - [NH2L1_HUMAN]	0.99593
E5RHT6	ADP-ribosylation factor GTPase-activating protein 1 (Fragment) OS=Homo sapiens GN=ARFGAP1 PE=2 SV=2 - [E5RHT6_HUMAN]	0.96529		Q10567-4	Isoform 4 of AP-1 complex subunit beta-1 OS=Homo sapiens GN=AP1B1 - [AP1B1_HUMAN]	0.995879
O75157-2	Isoform 2 of TSC22 domain family protein 2 OS=Homo sapiens GN=TSC22D2 - [T22D2_HUMAN]	0.965199		F5GYV5	ADP-ribosylation factor-like protein 6-interacting protein 4 (Fragment) OS=Homo sapiens GN=ARL6IP4 PE=2 SV=1 - [F5GYV5_HUMAN]	0.995155
H3BP57	Mannose-6-phosphate isomerase (Fragment) OS=Homo sapiens GN=MPI PE=2 SV=1 - [H3BP57_HUMAN]	0.965194		H0Y7A7	Calmodulin (Fragment) OS=Homo sapiens GN=CALM2 PE=2 SV=1 - [H0Y7A7_HUMAN]	0.994963
O75323	Protein NipSnap homolog 2 OS=Homo sapiens GN=GBAS PE=1 SV=1 - [NIPS2_HUMAN]	0.964805		B4DWW1	ADP-ribosylation factor-like protein 1 OS=Homo sapiens GN=ARL1 PE=2 SV=1 - [B4DWW1_HUMAN]	0.994851
P18124	60S ribosomal protein L7 OS=Homo sapiens GN=RPL7 PE=1 SV=1 - [RL7_HUMAN]	0.964757		Q5SRE5-2	Isoform 2 of Nucleoporin NUP188 homolog OS=Homo sapiens GN=NUP188 - [NU188_HUMAN]	0.994665
Q14247	Src substrate cortactin OS=Homo sapiens GN=CTTN PE=1 SV=2 - [SRC8_HUMAN]	0.964741		Q8N766-4	Isoform 4 of ER membrane protein complex subunit 1 OS=Homo sapiens GN=EMC1 - [EMC1_HUMAN]	0.99458
P62263	40S ribosomal protein S14 OS=Homo sapiens GN=RPS14 PE=1 SV=3 - [RS14_HUMAN]	0.964633		Q9BRK3	Matrix-remodeling-associated protein 8 OS=Homo sapiens GN=MXRA8 PE=2 SV=1 - [MXRA8_HUMAN]	0.994411
A6NDJ8	Putative Rab-43-like protein ENSP00000330714 OS=Homo sapiens PE=5 SV=3 - [RB43L_HUMAN]	0.9645		Q9BVC6	Transmembrane protein 109 OS=Homo sapiens GN=TMEM109 PE=1 SV=1 - [TM109_HUMAN]	0.993932
P62906	60S ribosomal protein L10a OS=Homo sapiens GN=RPL10A PE=1 SV=2 - [RL10A_HUMAN]	0.964449		P50402	Emerin OS=Homo sapiens GN=EMD PE=1 SV=1 - [EMD_HUMAN]	0.993601
P41091	Eukaryotic translation initiation factor 2 subunit 3 OS=Homo sapiens GN=EIF2S3 PE=1 SV=3 - [IF2G_HUMAN]	0.963988		O14558	Heat shock protein beta-6 OS=Homo sapiens GN=HSPB6 PE=1 SV=2 - [HSPB6_HUMAN]	0.99265
Q13951	Core-binding factor subunit beta OS=Homo sapiens GN=CBFB PE=1 SV=2 - [PEBB_HUMAN]	0.963273		P51659	Peroxisomal multifunctional enzyme type 2 OS=Homo sapiens GN=HSD17B4 PE=1 SV=3 - [DHB4_HUMAN]	0.992604
P49207	60S ribosomal protein L34 OS=Homo sapiens GN=RPL34 PE=1 SV=3 - [RL34_HUMAN]	0.962501		E5RJ68	AP-3 complex subunit beta-1 OS=Homo sapiens GN=AP3B1 PE=2 SV=1 - [E5RJ68_HUMAN]	0.992329
P28066	Proteasome subunit alpha type-5 OS=Homo sapiens GN=PSMA5 PE=1 SV=3 - [PSA5_HUMAN]	0.962467		Q9BQ39	ATP-dependent RNA helicase DDX50 OS=Homo sapiens GN=DDX50 PE=1 SV=1 - [DDX50_HUMAN]	0.992288
B7Z806	Glycogen [starch] synthase, muscle OS=Homo sapiens GN=GYS1 PE=2 SV=1 - [B7Z806_HUMAN]	0.962233		Q99715-4	Isoform 4 of Collagen alpha-1(XII) chain OS=Homo sapiens GN=COL12A1 - [COCA1_HUMAN]	0.991984
Q8IWE2	Protein NOXP20 OS=Homo sapiens GN=FAM114A1 PE=1 SV=2 - [NXP20_HUMAN]	0.961857		Q9Y383-3	Isoform 3 of Putative RNA-binding protein Luc7-like 2 OS=Homo sapiens GN=LUC7L2 - [LC7L2_HUMAN]	0.991916
P42677	40S ribosomal protein S27 OS=Homo sapiens GN=RPS27 PE=1 SV=3 - [RS27_HUMAN]	0.961743		Q15365	Poly(rC)-binding protein 1 OS=Homo sapiens GN=PCBP1 PE=1 SV=2 - [PCBP1_HUMAN]	0.991873
P07954-2	Isoform Cytoplasmic of Fumarate hydratase, mitochondrial OS=Homo sapiens GN=FH - [FUMH_HUMAN]	0.961589		Q9NZM1-6	Isoform 6 of Myoferlin OS=Homo sapiens GN=MYOF - [MYOF_HUMAN]	0.991703
P13489	Ribonuclease inhibitor OS=Homo sapiens GN=RNH1 PE=1 SV=2 - [RINI_HUMAN]	0.961271		D6RFM5	Succinate dehydrogenase [ubiquinone] flavoprotein subunit, mitochondrial OS=Homo sapiens GN=SDHA PE=2 SV=1 - [D6RFM5_HUMAN]	0.991378
Q9P1F3	Costars family protein ABRACL OS=Homo sapiens GN=ABRACL PE=1 SV=1 - [ABRAL_HUMAN]	0.96122		Q9UDW1	Cytochrome b-c1 complex subunit 9 OS=Homo sapiens GN=UQCR10 PE=1 SV=3 - [QCR9_HUMAN]	0.991347
P07437	Tubulin beta chain OS=Homo sapiens GN=TUBB PE=1 SV=2 - [TBB5_HUMAN]	0.961031		B7Z254	Protein disulfide-isomerase A6 OS=Homo sapiens GN=PDIA6 PE=2 SV=1 - [B7Z254_HUMAN]	0.990994
E7ESP4	Integrin alpha-2 OS=Homo sapiens GN=ITGA2 PE=2 SV=1 - [E7ESP4_HUMAN]	0.960898		O75934	Pre-mRNA-splicing factor SPF27 OS=Homo sapiens GN=BCAS2 PE=1 SV=1 - [SPF27_HUMAN]	0.990867
P07195	L-lactate dehydrogenase B chain OS=Homo sapiens GN=LDHB PE=1 SV=2 - [LDHB_HUMAN]	0.960828		Q9NZN4	EH domain-containing protein 2 OS=Homo sapiens GN=EHD2 PE=1 SV=2 - [EHD2_HUMAN]	0.990791
O75531	Barrier-to-autointegration factor OS=Homo sapiens GN=BANF1 PE=1 SV=1 - [BAF_HUMAN]	0.960728		Q9BR76	Coronin-1B OS=Homo sapiens GN=CORO1B PE=1 SV=1 - [COR1B_HUMAN]	0.990729
Q9NR56-3	Isoform 3 of Muscleblind-like protein 1 OS=Homo sapiens GN=MBNL1 - [MBNL1_HUMAN]	0.960473		P30536	Translocator protein OS=Homo sapiens GN=TSPO PE=1 SV=3 - [TSPOA_HUMAN]	0.990721
O43504	Ragulator complex protein LAMTOR5 OS=Homo sapiens GN=LAMTOR5 PE=1 SV=1 - [LTOR5_HUMAN]	0.96042		Q8NBJ5	Procollagen galactosyltransferase 1 OS=Homo sapiens GN=COLGALT1 PE=1 SV=1 - [GT251_HUMAN]	0.990461
Q9H490-2	Isoform 2 of Phosphatidylinositol glycan anchor biosynthesis class U protein OS=Homo sapiens GN=PIGU - [PIGU_HUMAN]	0.960407		Q96KK5	Histone H2A type 1-H OS=Homo sapiens GN=HIST1H2AH PE=1 SV=3 - [H2A1H_HUMAN]	0.990335
Q12765	Secernin-1 OS=Homo sapiens GN=SCRN1 PE=1 SV=2 - [SCRN1_HUMAN]	0.960381		Q8WXF1	Paraspeckle component 1 OS=Homo sapiens GN=PSPC1 PE=1 SV=1 - [PSPC1_HUMAN]	0.990302
O75508	Claudin-11 OS=Homo sapiens GN=CLDN11 PE=1 SV=2 - [CLD11_HUMAN]	0.960228		H0YLF3	Beta-2-microglobulin form pI 5.3 (Fragment) OS=Homo sapiens GN=B2M PE=2 SV=1 - [H0YLF3_HUMAN]	0.990068
Q16204	Coiled-coil domain-containing protein 6 OS=Homo sapiens GN=CCDC6 PE=1 SV=2 - [CCDC6_HUMAN]	0.959948		P07437	Tubulin beta chain OS=Homo sapiens GN=TUBB PE=1 SV=2 - [TBB5_HUMAN]	0.989568
P49411	Elongation factor Tu, mitochondrial OS=Homo sapiens GN=TUFM PE=1 SV=2 - [EFTU_HUMAN]	0.959529		Q8WUM4	Programmed cell death 6-interacting protein OS=Homo sapiens GN=PDCD6IP PE=1 SV=1 - [PDC6I_HUMAN]	0.989449
A6NJA2	Ubiquitin carboxyl-terminal hydrolase OS=Homo sapiens GN=USP14 PE=2 SV=2 - [A6NJA2_HUMAN]	0.959394		P13489	Ribonuclease inhibitor OS=Homo sapiens GN=RNH1 PE=1 SV=2 - [RINI_HUMAN]	0.989375
E9PK01	Elongation factor 1-delta (Fragment) OS=Homo sapiens GN=EEF1D PE=2 SV=1 - [E9PK01_HUMAN]	0.95907		C9J0K6	Sorcin OS=Homo sapiens GN=SRI PE=2 SV=1 - [C9J0K6_HUMAN]	0.989317
P61158	Actin-related protein 3 OS=Homo sapiens GN=ACTR3 PE=1 SV=3 - [ARP3_HUMAN]	0.958897		P33176	Kinesin-1 heavy chain OS=Homo sapiens GN=KIF5B PE=1 SV=1 - [KINH_HUMAN]	0.988505
P49773	Histidine triad nucleotide-binding protein 1 OS=Homo sapiens GN=HINT1 PE=1 SV=2 - [HINT1_HUMAN]	0.958647		E9PF10	Nuclear pore complex protein Nup155 OS=Homo sapiens GN=NUP155 PE=2 SV=1 - [E9PF10_HUMAN]	0.988362
P00505	Aspartate aminotransferase, mitochondrial OS=Homo sapiens GN=GOT2 PE=1 SV=3 - [AATM_HUMAN]	0.957899		Q15035	Translocating chain-associated membrane protein 2 OS=Homo sapiens GN=TRAM2 PE=1 SV=1 - [TRAM2_HUMAN]	0.987939
C9J050	Choline-phosphate cytidylyltransferase A (Fragment) OS=Homo sapiens GN=PCYT1A PE=2 SV=1 - [C9J050_HUMAN]	0.957741		P62917	60S ribosomal protein L8 OS=Homo sapiens GN=RPL8 PE=1 SV=2 - [RL8_HUMAN]	0.987917
P10768	S-formylglutathione hydrolase OS=Homo sapiens GN=ESD PE=1 SV=2 - [ESTD_HUMAN]	0.957698		H0YNG3	Signal peptidase complex catalytic subunit SEC11A OS=Homo sapiens GN=SEC11A PE=2 SV=1 - [H0YNG3_HUMAN]	0.987452
Q99832	T-complex protein 1 subunit eta OS=Homo sapiens GN=CCT7 PE=1 SV=2 - [TCPH_HUMAN]	0.957296		P46977	Dolichyl-diphosphooligosaccharide--protein glycosyltransferase subunit STT3A OS=Homo sapiens GN=STT3A PE=1 SV=2 - [STT3A_HUMAN]	0.987193
Q9Y224	UPF0568 protein C14orf166 OS=Homo sapiens GN=C14orf166 PE=1 SV=1 - [CN166_HUMAN]	0.956975		Q7Z4V5-2	Isoform 2 of Hepatoma-derived growth factor-related protein 2 OS=Homo sapiens GN=HDGFRP2 - [HDGR2_HUMAN]	0.987165
C9JVB6	Mitochondrial ribonuclease P protein 1 (Fragment) OS=Homo sapiens GN=TRMT10C PE=2 SV=1 - [C9JVB6_HUMAN]	0.956804		Q08379-2	Isoform 2 of Golgin subfamily A member 2 OS=Homo sapiens GN=GOLGA2 - [GOGA2_HUMAN]	0.987006
Q96B13	Protein phosphatase 2, regulatory subunit B', gamma isoform OS=Homo sapiens GN=PPP2R5C PE=2 SV=1 - [Q96B13_HUMAN]	0.956796		D6RCD1	Phosphoacetylglucosamine mutase OS=Homo sapiens GN=PGM3 PE=2 SV=1 - [D6RCD1_HUMAN]	0.987004
Q5JW30	Double-stranded RNA-binding protein Staufen homolog 1 OS=Homo sapiens GN=STAU1 PE=2 SV=1 - [Q5JW30_HUMAN]	0.956653		E9PG73	Peptidyl-prolyl cis-trans isomerase G OS=Homo sapiens GN=PPIG PE=2 SV=1 - [E9PG73_HUMAN]	0.986841
P05161	Ubiquitin-like protein ISG15 OS=Homo sapiens GN=ISG15 PE=1 SV=5 - [ISG15_HUMAN]	0.956416		F5GWX5	Chromodomain-helicase-DNA-binding protein 4 OS=Homo sapiens GN=CHD4 PE=2 SV=1 - [F5GWX5_HUMAN]	0.986672
P48735	Isocitrate dehydrogenase [NADP], mitochondrial OS=Homo sapiens GN=IDH2 PE=1 SV=2 - [IDHP_HUMAN]	0.956371		Q96BM9	ADP-ribosylation factor-like protein 8A OS=Homo sapiens GN=ARL8A PE=1 SV=1 - [ARL8A_HUMAN]	0.986515
P40222	Alpha-taxilin OS=Homo sapiens GN=TXLNA PE=1 SV=3 - [TXLNA_HUMAN]	0.956296		J3QQX0	COP9 signalosome complex subunit 1 (Fragment) OS=Homo sapiens GN=GPS1 PE=4 SV=1 - [J3QQX0_HUMAN]	0.986389
P14618	Pyruvate kinase isozymes M1/M2 OS=Homo sapiens GN=PKM PE=1 SV=4 - [KPYM_HUMAN]	0.956285		K7EJN7	PHD finger protein 12 (Fragment) OS=Homo sapiens GN=PHF12 PE=4 SV=1 - [K7EJN7_HUMAN]	0.986293
E5RJ68	AP-3 complex subunit beta-1 OS=Homo sapiens GN=AP3B1 PE=2 SV=1 - [E5RJ68_HUMAN]	0.955868		Q01081	Splicing factor U2AF 35 kDa subunit OS=Homo sapiens GN=U2AF1 PE=1 SV=3 - [U2AF1_HUMAN]	0.986284
P23526	Adenosylhomocysteinase OS=Homo sapiens GN=AHCY PE=1 SV=4 - [SAHH_HUMAN]	0.955138		P52597	Heterogeneous nuclear ribonucleoprotein F OS=Homo sapiens GN=HNRNPF PE=1 SV=3 - [HNRPF_HUMAN]	0.985829
P22392-2	Isoform 3 of Nucleoside diphosphate kinase B OS=Homo sapiens GN=NME2 - [NDKB_HUMAN]	0.955066		P84095	Rho-related GTP-binding protein RhoG OS=Homo sapiens GN=RHOG PE=1 SV=1 - [RHOG_HUMAN]	0.985435
Q7Z4G1	COMM domain-containing protein 6 OS=Homo sapiens GN=COMMD6 PE=1 SV=1 - [COMD6_HUMAN]	0.95491		Q14103-4	Isoform 4 of Heterogeneous nuclear ribonucleoprotein D0 OS=Homo sapiens GN=HNRNPD - [HNRPD_HUMAN]	0.9853
Q13596-2	Isoform 1A of Sorting nexin-1 OS=Homo sapiens GN=SNX1 - [SNX1_HUMAN]	0.954099		A3KFL4	Exosome complex component RRP4 OS=Homo sapiens GN=EXOSC2 PE=4 SV=1 - [A3KFL4_HUMAN]	0.985184
O75663-2	Isoform 2 of TIP41-like protein OS=Homo sapiens GN=TIPRL - [TIPRL_HUMAN]	0.954046		Q9UBB4-2	Isoform 2 of Ataxin-10 OS=Homo sapiens GN=ATXN10 - [ATX10_HUMAN]	0.985029
P53618	Coatomer subunit beta OS=Homo sapiens GN=COPB1 PE=1 SV=3 - [COPB_HUMAN]	0.953799		Q86V81	THO complex subunit 4 OS=Homo sapiens GN=ALYREF PE=1 SV=3 - [THOC4_HUMAN]	0.9849
P30050	60S ribosomal protein L12 OS=Homo sapiens GN=RPL12 PE=1 SV=1 - [RL12_HUMAN]	0.95354		O95297-4	Isoform 4 of Myelin protein zero-like protein 1 OS=Homo sapiens GN=MPZL1 - [MPZL1_HUMAN]	0.984825
O95831-3	Isoform 3 of Apoptosis-inducing factor 1, mitochondrial OS=Homo sapiens GN=AIFM1 - [AIFM1_HUMAN]	0.953521		Q13459-2	Isoform Short of Unconventional myosin-IXb OS=Homo sapiens GN=MYO9B - [MYO9B_HUMAN]	0.984136
I3L378	Ketosamine-3-kinase (Fragment) OS=Homo sapiens GN=FN3KRP PE=2 SV=1 - [I3L378_HUMAN]	0.953419		Q8IX12-2	Isoform 2 of Cell division cycle and apoptosis regulator protein 1 OS=Homo sapiens GN=CCAR1 - [CCAR1_HUMAN]	0.983773
J3QL05	Serine/arginine-rich-splicing factor 2 (Fragment) OS=Homo sapiens GN=SRSF2 PE=4 SV=1 - [J3QL05_HUMAN]	0.952761		Q8N5K1	CDGSH iron-sulfur domain-containing protein 2 OS=Homo sapiens GN=CISD2 PE=1 SV=1 - [CISD2_HUMAN]	0.983397
Q9Y3U8	60S ribosomal protein L36 OS=Homo sapiens GN=RPL36 PE=1 SV=3 - [RL36_HUMAN]	0.952098		Q969G3-2	Isoform 2 of SWI/SNF-related matrix-associated actin-dependent regulator of chromatin subfamily E member 1 OS=Homo sapiens GN=SMARCE1 - [SMCE1_HUMAN]	0.983341
K7ENG2	Splicing factor U2AF 65 kDa subunit OS=Homo sapiens GN=U2AF2 PE=4 SV=1 - [K7ENG2_HUMAN]	0.95183		Q09666	Neuroblast differentiation-associated protein AHNAK OS=Homo sapiens GN=AHNAK PE=1 SV=2 - [AHNK_HUMAN]	0.983163
J3KTF8	Rho GDP-dissociation inhibitor 1 (Fragment) OS=Homo sapiens GN=ARHGDIA PE=4 SV=1 - [J3KTF8_HUMAN]	0.951795		P35998	26S protease regulatory subunit 7 OS=Homo sapiens GN=PSMC2 PE=1 SV=3 - [PRS7_HUMAN]	0.983001
P14625	Endoplasmin OS=Homo sapiens GN=HSP90B1 PE=1 SV=1 - [ENPL_HUMAN]	0.951458		P29992	Guanine nucleotide-binding protein subunit alpha-11 OS=Homo sapiens GN=GNA11 PE=1 SV=2 - [GNA11_HUMAN]	0.982987
M0R1M7	Microtubule-associated protein 1S (Fragment) OS=Homo sapiens GN=MAP1S PE=4 SV=1 - [M0R1M7_HUMAN]	0.951388		Q6NZI2	Polymerase I and transcript release factor OS=Homo sapiens GN=PTRF PE=1 SV=1 - [PTRF_HUMAN]	0.982104
O95782-2	Isoform B of AP-2 complex subunit alpha-1 OS=Homo sapiens GN=AP2A1 - [AP2A1_HUMAN]	0.95106		Q86XP3	ATP-dependent RNA helicase DDX42 OS=Homo sapiens GN=DDX42 PE=1 SV=1 - [DDX42_HUMAN]	0.981569
Q3ZCQ8	Mitochondrial import inner membrane translocase subunit TIM50 OS=Homo sapiens GN=TIMM50 PE=1 SV=2 - [TIM50_HUMAN]	0.950946		Q9H4M9	EH domain-containing protein 1 OS=Homo sapiens GN=EHD1 PE=1 SV=2 - [EHD1_HUMAN]	0.981339
P29590-4	Isoform PML-6 of Protein PML OS=Homo sapiens GN=PML - [PML_HUMAN]	0.950705		P21281	V-type proton ATPase subunit B, brain isoform OS=Homo sapiens GN=ATP6V1B2 PE=1 SV=3 - [VATB2_HUMAN]	0.981274
P09960-3	Isoform 3 of Leukotriene A-4 hydrolase OS=Homo sapiens GN=LTA4H - [LKHA4_HUMAN]	0.950231		P35613-2	Isoform 2 of Basigin OS=Homo sapiens GN=BSG - [BASI_HUMAN]	0.980739
Q9NZN4	EH domain-containing protein 2 OS=Homo sapiens GN=EHD2 PE=1 SV=2 - [EHD2_HUMAN]	0.950123		P55010	Eukaryotic translation initiation factor 5 OS=Homo sapiens GN=EIF5 PE=1 SV=2 - [IF5_HUMAN]	0.980155
E9PK85	Ras-related protein R-Ras2 (Fragment) OS=Homo sapiens GN=RRAS2 PE=2 SV=1 - [E9PK85_HUMAN]	0.949811		E7ES32	DnaJ homolog subfamily A member 3, mitochondrial OS=Homo sapiens GN=DNAJA3 PE=2 SV=1 - [E7ES32_HUMAN]	0.978737
Q27J81-2	Isoform 2 of Inverted formin-2 OS=Homo sapiens GN=INF2 - [INF2_HUMAN]	0.949572		P62879	Guanine nucleotide-binding protein G(I)/G(S)/G(T) subunit beta-2 OS=Homo sapiens GN=GNB2 PE=1 SV=3 - [GBB2_HUMAN]	0.978717
P14927	Cytochrome b-c1 complex subunit 7 OS=Homo sapiens GN=UQCRB PE=1 SV=2 - [QCR7_HUMAN]	0.948924		P68371	Tubulin beta-4B chain OS=Homo sapiens GN=TUBB4B PE=1 SV=1 - [TBB4B_HUMAN]	0.978496
P62913-2	Isoform 2 of 60S ribosomal protein L11 OS=Homo sapiens GN=RPL11 - [RL11_HUMAN]	0.948586		P17987	T-complex protein 1 subunit alpha OS=Homo sapiens GN=TCP1 PE=1 SV=1 - [TCPA_HUMAN]	0.978412
Q01581	Hydroxymethylglutaryl-CoA synthase, cytoplasmic OS=Homo sapiens GN=HMGCS1 PE=1 SV=2 - [HMCS1_HUMAN]	0.948125		Q9UNM6	26S proteasome non-ATPase regulatory subunit 13 OS=Homo sapiens GN=PSMD13 PE=1 SV=2 - [PSD13_HUMAN]	0.978353
E9PK41	Sjoegren syndrome/scleroderma autoantigen 1 OS=Homo sapiens GN=SSSCA1 PE=2 SV=1 - [E9PK41_HUMAN]	0.948046		J3KSI4	Mannose-P-dolichol utilization defect 1 protein OS=Homo sapiens GN=MPDU1 PE=4 SV=1 - [J3KSI4_HUMAN]	0.978167
G5EA52	Protein disulfide isomerase family A, member 3, isoform CRA_b OS=Homo sapiens GN=PDIA3 PE=3 SV=1 - [G5EA52_HUMAN]	0.947939		O14979-3	Isoform 3 of Heterogeneous nuclear ribonucleoprotein D-like OS=Homo sapiens GN=HNRPDL - [HNRDL_HUMAN]	0.977708
P62917	60S ribosomal protein L8 OS=Homo sapiens GN=RPL8 PE=1 SV=2 - [RL8_HUMAN]	0.94791		Q03701	CCAAT/enhancer-binding protein zeta OS=Homo sapiens GN=CEBPZ PE=1 SV=3 - [CEBPZ_HUMAN]	0.977653
P10301	Ras-related protein R-Ras OS=Homo sapiens GN=RRAS PE=1 SV=1 - [RRAS_HUMAN]	0.947897		C9J8B4	pre-mRNA 3' end-processing protein WDR33 (Fragment) OS=Homo sapiens GN=WDR33 PE=2 SV=1 - [C9J8B4_HUMAN]	0.977224
P55072	Transitional endoplasmic reticulum ATPase OS=Homo sapiens GN=VCP PE=1 SV=4 - [TERA_HUMAN]	0.947763		Q9BRP8-2	Isoform 2 of Partner of Y14 and mago OS=Homo sapiens GN=WIBG - [WIBG_HUMAN]	0.97686
P09211	Glutathione S-transferase P OS=Homo sapiens GN=GSTP1 PE=1 SV=2 - [GSTP1_HUMAN]	0.947659		Q8NFH4	Nucleoporin Nup37 OS=Homo sapiens GN=NUP37 PE=1 SV=1 - [NUP37_HUMAN]	0.976696
Q99871-3	Isoform 3 of HAUS augmin-like complex subunit 7 OS=Homo sapiens GN=HAUS7 - [HAUS7_HUMAN]	0.947644		Q14974	Importin subunit beta-1 OS=Homo sapiens GN=KPNB1 PE=1 SV=2 - [IMB1_HUMAN]	0.976332
Q01469	Fatty acid-binding protein, epidermal OS=Homo sapiens GN=FABP5 PE=1 SV=3 - [FABP5_HUMAN]	0.947106		P82673-2	Isoform 2 of 28S ribosomal protein S35, mitochondrial OS=Homo sapiens GN=MRPS35 - [RT35_HUMAN]	0.976119
P50990	T-complex protein 1 subunit theta OS=Homo sapiens GN=CCT8 PE=1 SV=4 - [TCPQ_HUMAN]	0.947103		Q92878-3	Isoform 3 of DNA repair protein RAD50 OS=Homo sapiens GN=RAD50 - [RAD50_HUMAN]	0.975912
P49720	Proteasome subunit beta type-3 OS=Homo sapiens GN=PSMB3 PE=1 SV=2 - [PSB3_HUMAN]	0.94698		Q12905	Interleukin enhancer-binding factor 2 OS=Homo sapiens GN=ILF2 PE=1 SV=2 - [ILF2_HUMAN]	0.97577
A8MU28	NEDD8-activating enzyme E1 regulatory subunit OS=Homo sapiens GN=NAE1 PE=2 SV=1 - [A8MU28_HUMAN]	0.946923		P31949	Protein S100-A11 OS=Homo sapiens GN=S100A11 PE=1 SV=2 - [S10AB_HUMAN]	0.975562
B5MCH7	Basic leucine zipper and W2 domain-containing protein 2 OS=Homo sapiens GN=BZW2 PE=2 SV=1 - [B5MCH7_HUMAN]	0.94692		O95817	BAG family molecular chaperone regulator 3 OS=Homo sapiens GN=BAG3 PE=1 SV=3 - [BAG3_HUMAN]	0.975511
P61764	Syntaxin-binding protein 1 OS=Homo sapiens GN=STXBP1 PE=1 SV=1 - [STXB1_HUMAN]	0.946232		P84090	Enhancer of rudimentary homolog OS=Homo sapiens GN=ERH PE=1 SV=1 - [ERH_HUMAN]	0.97529
D6R9H7	ATP synthase lipid-binding protein, mitochondrial OS=Homo sapiens GN=ATP5G1 PE=3 SV=1 - [D6R9H7_HUMAN]	0.946008		P50502	Hsc70-interacting protein OS=Homo sapiens GN=ST13 PE=1 SV=2 - [F10A1_HUMAN]	0.975175
M0R1L7	Charged multivesicular body protein 2a (Fragment) OS=Homo sapiens GN=CHMP2A PE=4 SV=1 - [M0R1L7_HUMAN]	0.945757		P13667	Protein disulfide-isomerase A4 OS=Homo sapiens GN=PDIA4 PE=1 SV=2 - [PDIA4_HUMAN]	0.973698
P08708	40S ribosomal protein S17 OS=Homo sapiens GN=RPS17 PE=1 SV=2 - [RS17_HUMAN]	0.945696		P49756	RNA-binding protein 25 OS=Homo sapiens GN=RBM25 PE=1 SV=3 - [RBM25_HUMAN]	0.973686
O15212	Prefoldin subunit 6 OS=Homo sapiens GN=PFDN6 PE=1 SV=1 - [PFD6_HUMAN]	0.945692		Q8TDD1	ATP-dependent RNA helicase DDX54 OS=Homo sapiens GN=DDX54 PE=1 SV=2 - [DDX54_HUMAN]	0.973542
P02786	Transferrin receptor protein 1 OS=Homo sapiens GN=TFRC PE=1 SV=2 - [TFR1_HUMAN]	0.945343		Q10570	Cleavage and polyadenylation specificity factor subunit 1 OS=Homo sapiens GN=CPSF1 PE=1 SV=2 - [CPSF1_HUMAN]	0.973528
B7Z972	Protein-L-isoaspartate O-methyltransferase OS=Homo sapiens GN=PCMT1 PE=2 SV=1 - [B7Z972_HUMAN]	0.945068		O00479	High mobility group nucleosome-binding domain-containing protein 4 OS=Homo sapiens GN=HMGN4 PE=1 SV=3 - [HMGN4_HUMAN]	0.973305
P23528	Cofilin-1 OS=Homo sapiens GN=CFL1 PE=1 SV=3 - [COF1_HUMAN]	0.945044		G5E9S8	Kinesin light chain 1 OS=Homo sapiens GN=KLC1 PE=2 SV=1 - [G5E9S8_HUMAN]	0.972887
Q16851	UTP--glucose-1-phosphate uridylyltransferase OS=Homo sapiens GN=UGP2 PE=1 SV=5 - [UGPA_HUMAN]	0.945036		Q99471-2	Isoform 2 of Prefoldin subunit 5 OS=Homo sapiens GN=PFDN5 - [PFD5_HUMAN]	0.972715
P84085	ADP-ribosylation factor 5 OS=Homo sapiens GN=ARF5 PE=1 SV=2 - [ARF5_HUMAN]	0.944506		P19367-4	Isoform 4 of Hexokinase-1 OS=Homo sapiens GN=HK1 - [HXK1_HUMAN]	0.972545
F8W020	Nucleosome assembly protein 1-like 1 (Fragment) OS=Homo sapiens GN=NAP1L1 PE=2 SV=1 - [F8W020_HUMAN]	0.943469		P49790	Nuclear pore complex protein Nup153 OS=Homo sapiens GN=NUP153 PE=1 SV=2 - [NU153_HUMAN]	0.972124
P22314	Ubiquitin-like modifier-activating enzyme 1 OS=Homo sapiens GN=UBA1 PE=1 SV=3 - [UBA1_HUMAN]	0.943388		O95202	LETM1 and EF-hand domain-containing protein 1, mitochondrial OS=Homo sapiens GN=LETM1 PE=1 SV=1 - [LETM1_HUMAN]	0.971953
Q04917	14-3-3 protein eta OS=Homo sapiens GN=YWHAH PE=1 SV=4 - [1433F_HUMAN]	0.943382		Q9BRJ2	39S ribosomal protein L45, mitochondrial OS=Homo sapiens GN=MRPL45 PE=1 SV=2 - [RM45_HUMAN]	0.971115
Q96AY3	Peptidyl-prolyl cis-trans isomerase FKBP10 OS=Homo sapiens GN=FKBP10 PE=1 SV=1 - [FKB10_HUMAN]	0.943234		Q9NV96-3	Isoform 3 of Cell cycle control protein 50A OS=Homo sapiens GN=TMEM30A - [CC50A_HUMAN]	0.970792
P62258	14-3-3 protein epsilon OS=Homo sapiens GN=YWHAE PE=1 SV=1 - [1433E_HUMAN]	0.943205		P04181	Ornithine aminotransferase, mitochondrial OS=Homo sapiens GN=OAT PE=1 SV=1 - [OAT_HUMAN]	0.970787
F5H1L4	Thioredoxin reductase 2, mitochondrial OS=Homo sapiens GN=TXNRD2 PE=2 SV=1 - [F5H1L4_HUMAN]	0.942936		P09525	Annexin A4 OS=Homo sapiens GN=ANXA4 PE=1 SV=4 - [ANXA4_HUMAN]	0.970761
H7BXW3	Melanoma-associated antigen D2 OS=Homo sapiens GN=MAGED2 PE=2 SV=1 - [H7BXW3_HUMAN]	0.942675		A8MZH8	Pituitary tumor-transforming gene 1 protein-interacting protein OS=Homo sapiens GN=PTTG1IP PE=2 SV=1 - [A8MZH8_HUMAN]	0.970474
H7C4M9	Ubiquitin-conjugating enzyme E2 H (Fragment) OS=Homo sapiens GN=UBE2H PE=2 SV=1 - [H7C4M9_HUMAN]	0.942512		P30086	Phosphatidylethanolamine-binding protein 1 OS=Homo sapiens GN=PEBP1 PE=1 SV=3 - [PEBP1_HUMAN]	0.970379
Q08722-2	Isoform OA3-293 of Leukocyte surface antigen CD47 OS=Homo sapiens GN=CD47 - [CD47_HUMAN]	0.942182		B4E2J1	ATPase family AAA domain-containing protein 1 OS=Homo sapiens GN=ATAD1 PE=2 SV=1 - [B4E2J1_HUMAN]	0.970075
O14818	Proteasome subunit alpha type-7 OS=Homo sapiens GN=PSMA7 PE=1 SV=1 - [PSA7_HUMAN]	0.941833		Q8TCT9-5	Isoform 5 of Minor histocompatibility antigen H13 OS=Homo sapiens GN=HM13 - [HM13_HUMAN]	0.970048
P32969	60S ribosomal protein L9 OS=Homo sapiens GN=RPL9 PE=1 SV=1 - [RL9_HUMAN]	0.941653		J3KTC6	RAC-beta serine/threonine-protein kinase (Fragment) OS=Homo sapiens GN=AKT2 PE=4 SV=1 - [J3KTC6_HUMAN]	0.969829
H3BV04	Secretory carrier-associated membrane protein 2 (Fragment) OS=Homo sapiens GN=SCAMP2 PE=2 SV=1 - [H3BV04_HUMAN]	0.941412		Q14980-2	Isoform 2 of Nuclear mitotic apparatus protein 1 OS=Homo sapiens GN=NUMA1 - [NUMA1_HUMAN]	0.969373
I3L430	Heme oxygenase 2 OS=Homo sapiens GN=HMOX2 PE=2 SV=1 - [I3L430_HUMAN]	0.941135		E7EU96	Casein kinase II subunit alpha OS=Homo sapiens GN=CSNK2A1 PE=2 SV=1 - [E7EU96_HUMAN]	0.968944
Q8NFQ8	Torsin-1A-interacting protein 2 OS=Homo sapiens GN=TOR1AIP2 PE=1 SV=1 - [TOIP2_HUMAN]	0.941117		P00338	L-lactate dehydrogenase A chain OS=Homo sapiens GN=LDHA PE=1 SV=2 - [LDHA_HUMAN]	0.968688
Q02878	60S ribosomal protein L6 OS=Homo sapiens GN=RPL6 PE=1 SV=3 - [RL6_HUMAN]	0.940978		Q9BQ24	Zinc finger FYVE domain-containing protein 21 OS=Homo sapiens GN=ZFYVE21 PE=1 SV=1 - [ZFY21_HUMAN]	0.968198
O60493	Sorting nexin-3 OS=Homo sapiens GN=SNX3 PE=1 SV=3 - [SNX3_HUMAN]	0.940961		Q92598-2	Isoform Beta of Heat shock protein 105 kDa OS=Homo sapiens GN=HSPH1 - [HS105_HUMAN]	0.967989
P04406-2	Isoform 2 of Glyceraldehyde-3-phosphate dehydrogenase OS=Homo sapiens GN=GAPDH - [G3P_HUMAN]	0.940813		G3V1S6	Polypeptide N-acetylgalactosaminyltransferase 2 soluble form OS=Homo sapiens GN=GALNT2 PE=3 SV=1 - [G3V1S6_HUMAN]	0.967609
Q9H993	UPF0364 protein C6orf211 OS=Homo sapiens GN=C6orf211 PE=1 SV=1 - [CF211_HUMAN]	0.94069		P08240	Signal recognition particle receptor subunit alpha OS=Homo sapiens GN=SRPR PE=1 SV=2 - [SRPR_HUMAN]	0.967349
B1ARP7	UPF0587 protein C1orf123 OS=Homo sapiens GN=C1orf123 PE=2 SV=1 - [B1ARP7_HUMAN]	0.940621		O75665-2	Isoform 2 of Oral-facial-digital syndrome 1 protein OS=Homo sapiens GN=OFD1 - [OFD1_HUMAN]	0.967194
P62861	40S ribosomal protein S30 OS=Homo sapiens GN=FAU PE=1 SV=1 - [RS30_HUMAN]	0.940051		H0Y843	EF-hand calcium-binding domain-containing protein 5 (Fragment) OS=Homo sapiens GN=EFCAB5 PE=2 SV=1 - [H0Y843_HUMAN]	0.967165
Q6DKJ4	Nucleoredoxin OS=Homo sapiens GN=NXN PE=1 SV=2 - [NXN_HUMAN]	0.939867		Q9BV86-2	Isoform 2 of N-terminal Xaa-Pro-Lys N-methyltransferase 1 OS=Homo sapiens GN=NTMT1 - [NTM1A_HUMAN]	0.96655
P46926	Glucosamine-6-phosphate isomerase 1 OS=Homo sapiens GN=GNPDA1 PE=1 SV=1 - [GNPI1_HUMAN]	0.93927		P20337	Ras-related protein Rab-3B OS=Homo sapiens GN=RAB3B PE=1 SV=2 - [RAB3B_HUMAN]	0.966221
H0YNG3	Signal peptidase complex catalytic subunit SEC11A OS=Homo sapiens GN=SEC11A PE=2 SV=1 - [H0YNG3_HUMAN]	0.938975		F5GWH5	Transmembrane protein 258 OS=Homo sapiens GN=TMEM258 PE=4 SV=1 - [F5GWH5_HUMAN]	0.965948
B1AK85	F-actin-capping protein subunit beta OS=Homo sapiens GN=CAPZB PE=2 SV=1 - [B1AK85_HUMAN]	0.938945		Q12996	Cleavage stimulation factor subunit 3 OS=Homo sapiens GN=CSTF3 PE=1 SV=1 - [CSTF3_HUMAN]	0.965744
J3QL14	V-type proton ATPase subunit d 1 (Fragment) OS=Homo sapiens GN=ATP6V0D1 PE=4 SV=1 - [J3QL14_HUMAN]	0.938925		Q9BWU0	Kanadaptin OS=Homo sapiens GN=SLC4A1AP PE=1 SV=1 - [NADAP_HUMAN]	0.96491
P09132	Signal recognition particle 19 kDa protein OS=Homo sapiens GN=SRP19 PE=1 SV=3 - [SRP19_HUMAN]	0.938734		P78371	T-complex protein 1 subunit beta OS=Homo sapiens GN=CCT2 PE=1 SV=4 - [TCPB_HUMAN]	0.964539
P42766	60S ribosomal protein L35 OS=Homo sapiens GN=RPL35 PE=1 SV=2 - [RL35_HUMAN]	0.938481		F5H801	2-oxoglutarate dehydrogenase, mitochondrial OS=Homo sapiens GN=OGDH PE=2 SV=1 - [F5H801_HUMAN]	0.964441
Q9H3U1-2	Isoform 2 of Protein unc-45 homolog A OS=Homo sapiens GN=UNC45A - [UN45A_HUMAN]	0.937833		P40939	Trifunctional enzyme subunit alpha, mitochondrial OS=Homo sapiens GN=HADHA PE=1 SV=2 - [ECHA_HUMAN]	0.964402
P18669	Phosphoglycerate mutase 1 OS=Homo sapiens GN=PGAM1 PE=1 SV=2 - [PGAM1_HUMAN]	0.936729		Q15424	Scaffold attachment factor B1 OS=Homo sapiens GN=SAFB PE=1 SV=4 - [SAFB1_HUMAN]	0.964376
P42345	Serine/threonine-protein kinase mTOR OS=Homo sapiens GN=MTOR PE=1 SV=1 - [MTOR_HUMAN]	0.936493		E5RG71	RNA-binding Raly-like protein (Fragment) OS=Homo sapiens GN=RALYL PE=4 SV=1 - [E5RG71_HUMAN]	0.963894
O00425	Insulin-like growth factor 2 mRNA-binding protein 3 OS=Homo sapiens GN=IGF2BP3 PE=1 SV=2 - [IF2B3_HUMAN]	0.936077		Q969G5	Protein kinase C delta-binding protein OS=Homo sapiens GN=PRKCDBP PE=1 SV=3 - [PRDBP_HUMAN]	0.963495
P11021	78 kDa glucose-regulated protein OS=Homo sapiens GN=HSPA5 PE=1 SV=2 - [GRP78_HUMAN]	0.93558		Q9UBM7	7-dehydrocholesterol reductase OS=Homo sapiens GN=DHCR7 PE=1 SV=1 - [DHCR7_HUMAN]	0.96346
P60900	Proteasome subunit alpha type-6 OS=Homo sapiens GN=PSMA6 PE=1 SV=1 - [PSA6_HUMAN]	0.935521		M0R3D6	60S ribosomal protein L18a (Fragment) OS=Homo sapiens GN=RPL18A PE=4 SV=1 - [M0R3D6_HUMAN]	0.963429
O43670-2	Isoform 2 of Zinc finger protein 207 OS=Homo sapiens GN=ZNF207 - [ZN207_HUMAN]	0.935098		F8VQQ8	Ubiquitin-conjugating enzyme E2 N OS=Homo sapiens GN=UBE2N PE=2 SV=1 - [F8VQQ8_HUMAN]	0.962893
K7ENM2	Nicalin (Fragment) OS=Homo sapiens GN=NCLN PE=4 SV=1 - [K7ENM2_HUMAN]	0.935079		B3KRS5	Histone deacetylase OS=Homo sapiens GN=HDAC2 PE=2 SV=1 - [B3KRS5_HUMAN]	0.96258
P04792	Heat shock protein beta-1 OS=Homo sapiens GN=HSPB1 PE=1 SV=2 - [HSPB1_HUMAN]	0.934916		Q9Y3D6	Mitochondrial fission 1 protein OS=Homo sapiens GN=FIS1 PE=1 SV=2 - [FIS1_HUMAN]	0.962403
O00186	Syntaxin-binding protein 3 OS=Homo sapiens GN=STXBP3 PE=1 SV=2 - [STXB3_HUMAN]	0.934235		Q8N1F7	Nuclear pore complex protein Nup93 OS=Homo sapiens GN=NUP93 PE=1 SV=2 - [NUP93_HUMAN]	0.961821
Q8WVM8	Sec1 family domain-containing protein 1 OS=Homo sapiens GN=SCFD1 PE=1 SV=4 - [SCFD1_HUMAN]	0.933592		Q96A35	39S ribosomal protein L24, mitochondrial OS=Homo sapiens GN=MRPL24 PE=1 SV=1 - [RM24_HUMAN]	0.961678
B4DP38	Methylosome protein 50 OS=Homo sapiens GN=WDR77 PE=2 SV=1 - [B4DP38_HUMAN]	0.933589		P24311	Cytochrome c oxidase subunit 7B, mitochondrial OS=Homo sapiens GN=COX7B PE=1 SV=2 - [COX7B_HUMAN]	0.961672
Q9NTK5	Obg-like ATPase 1 OS=Homo sapiens GN=OLA1 PE=1 SV=2 - [OLA1_HUMAN]	0.933497		P21912	Succinate dehydrogenase [ubiquinone] iron-sulfur subunit, mitochondrial OS=Homo sapiens GN=SDHB PE=1 SV=3 - [DHSB_HUMAN]	0.961122
P13639	Elongation factor 2 OS=Homo sapiens GN=EEF2 PE=1 SV=4 - [EF2_HUMAN]	0.933447		P27816	Microtubule-associated protein 4 OS=Homo sapiens GN=MAP4 PE=1 SV=3 - [MAP4_HUMAN]	0.961111
Q16643	Drebrin OS=Homo sapiens GN=DBN1 PE=1 SV=4 - [DREB_HUMAN]	0.933403		P13010	X-ray repair cross-complementing protein 5 OS=Homo sapiens GN=XRCC5 PE=1 SV=3 - [XRCC5_HUMAN]	0.960453
P23434	Glycine cleavage system H protein, mitochondrial OS=Homo sapiens GN=GCSH PE=1 SV=2 - [GCSH_HUMAN]	0.932792		P15311	Ezrin OS=Homo sapiens GN=EZR PE=1 SV=4 - [EZRI_HUMAN]	0.960337
Q9Y2Q3	Glutathione S-transferase kappa 1 OS=Homo sapiens GN=GSTK1 PE=1 SV=3 - [GSTK1_HUMAN]	0.932585		P13073	Cytochrome c oxidase subunit 4 isoform 1, mitochondrial OS=Homo sapiens GN=COX4I1 PE=1 SV=1 - [COX41_HUMAN]	0.960046
Q9UEY8-2	Isoform 1 of Gamma-adducin OS=Homo sapiens GN=ADD3 - [ADDG_HUMAN]	0.932181		F5H5U6	Protein quaking (Fragment) OS=Homo sapiens GN=QKI PE=2 SV=1 - [F5H5U6_HUMAN]	0.959926
P35998	26S protease regulatory subunit 7 OS=Homo sapiens GN=PSMC2 PE=1 SV=3 - [PRS7_HUMAN]	0.932003		P40227	T-complex protein 1 subunit zeta OS=Homo sapiens GN=CCT6A PE=1 SV=3 - [TCPZ_HUMAN]	0.959656
Q99497	Protein DJ-1 OS=Homo sapiens GN=PARK7 PE=1 SV=2 - [PARK7_HUMAN]	0.931699		P20042	Eukaryotic translation initiation factor 2 subunit 2 OS=Homo sapiens GN=EIF2S2 PE=1 SV=2 - [IF2B_HUMAN]	0.959483
P12110	Collagen alpha-2(VI) chain OS=Homo sapiens GN=COL6A2 PE=1 SV=4 - [CO6A2_HUMAN]	0.931662		Q9H0U4	Ras-related protein Rab-1B OS=Homo sapiens GN=RAB1B PE=1 SV=1 - [RAB1B_HUMAN]	0.958954
J3KQG4	Glucosylceramidase OS=Homo sapiens GN=GBA PE=4 SV=1 - [J3KQG4_HUMAN]	0.931499		D6RB59	Exocyst complex component 3 OS=Homo sapiens GN=EXOC3 PE=2 SV=1 - [D6RB59_HUMAN]	0.958734
Q86WV2	COX4I1 protein OS=Homo sapiens GN=COX4I1 PE=4 SV=1 - [Q86WV2_HUMAN]	0.9308		Q9BXJ9	N-alpha-acetyltransferase 15, NatA auxiliary subunit OS=Homo sapiens GN=NAA15 PE=1 SV=1 - [NAA15_HUMAN]	0.958394
O60506-3	Isoform 3 of Heterogeneous nuclear ribonucleoprotein Q OS=Homo sapiens GN=SYNCRIP - [HNRPQ_HUMAN]	0.930561		Q9Y320-2	Isoform 2 of Thioredoxin-related transmembrane protein 2 OS=Homo sapiens GN=TMX2 - [TMX2_HUMAN]	0.958385
Q86V81	THO complex subunit 4 OS=Homo sapiens GN=ALYREF PE=1 SV=3 - [THOC4_HUMAN]	0.93052		D3DQV9	Eukaryotic translation initiation factor 4 gamma 2 (Fragment) OS=Homo sapiens GN=EIF4G2 PE=4 SV=1 - [D3DQV9_HUMAN]	0.958381
Q6YHK3-4	Isoform 4 of CD109 antigen OS=Homo sapiens GN=CD109 - [CD109_HUMAN]	0.930447		O95249-2	Isoform 2 of Golgi SNAP receptor complex member 1 OS=Homo sapiens GN=GOSR1 - [GOSR1_HUMAN]	0.958353
P36578	60S ribosomal protein L4 OS=Homo sapiens GN=RPL4 PE=1 SV=5 - [RL4_HUMAN]	0.929658		F5H456	RRP12-like protein OS=Homo sapiens GN=RRP12 PE=2 SV=1 - [F5H456_HUMAN]	0.958108
P62888	60S ribosomal protein L30 OS=Homo sapiens GN=RPL30 PE=1 SV=2 - [RL30_HUMAN]	0.928944		Q9Y224	UPF0568 protein C14orf166 OS=Homo sapiens GN=C14orf166 PE=1 SV=1 - [CN166_HUMAN]	0.95794
P42704	Leucine-rich PPR motif-containing protein, mitochondrial OS=Homo sapiens GN=LRPPRC PE=1 SV=3 - [LPPRC_HUMAN]	0.928598		P26038	Moesin OS=Homo sapiens GN=MSN PE=1 SV=3 - [MOES_HUMAN]	0.957864
P39023	60S ribosomal protein L3 OS=Homo sapiens GN=RPL3 PE=1 SV=2 - [RL3_HUMAN]	0.928318		C9J5W0	Translocon-associated protein subunit alpha OS=Homo sapiens GN=SSR1 PE=2 SV=1 - [C9J5W0_HUMAN]	0.957729
P61081	NEDD8-conjugating enzyme Ubc12 OS=Homo sapiens GN=UBE2M PE=1 SV=1 - [UBC12_HUMAN]	0.927733		P51149	Ras-related protein Rab-7a OS=Homo sapiens GN=RAB7A PE=1 SV=1 - [RAB7A_HUMAN]	0.957552
Q9HCJ6	Synaptic vesicle membrane protein VAT-1 homolog-like OS=Homo sapiens GN=VAT1L PE=1 SV=2 - [VAT1L_HUMAN]	0.927489		Q9Y3B3	Transmembrane emp24 domain-containing protein 7 OS=Homo sapiens GN=TMED7 PE=1 SV=2 - [TMED7_HUMAN]	0.95753
P62424	60S ribosomal protein L7a OS=Homo sapiens GN=RPL7A PE=1 SV=2 - [RL7A_HUMAN]	0.927371		P04083	Annexin A1 OS=Homo sapiens GN=ANXA1 PE=1 SV=2 - [ANXA1_HUMAN]	0.957198
P30533	Alpha-2-macroglobulin receptor-associated protein OS=Homo sapiens GN=LRPAP1 PE=1 SV=1 - [AMRP_HUMAN]	0.927075		P09132	Signal recognition particle 19 kDa protein OS=Homo sapiens GN=SRP19 PE=1 SV=3 - [SRP19_HUMAN]	0.956978
B4DEK4	Sorting nexin-2 OS=Homo sapiens GN=SNX2 PE=2 SV=1 - [B4DEK4_HUMAN]	0.926963		R4GMT0	Alpha-centractin OS=Homo sapiens GN=ACTR1A PE=4 SV=1 - [R4GMT0_HUMAN]	0.956499
P29144	Tripeptidyl-peptidase 2 OS=Homo sapiens GN=TPP2 PE=1 SV=4 - [TPP2_HUMAN]	0.926845		Q16658	Fascin OS=Homo sapiens GN=FSCN1 PE=1 SV=3 - [FSCN1_HUMAN]	0.955978
P07858	Cathepsin B OS=Homo sapiens GN=CTSB PE=1 SV=3 - [CATB_HUMAN]	0.926826		P29692	Elongation factor 1-delta OS=Homo sapiens GN=EEF1D PE=1 SV=5 - [EF1D_HUMAN]	0.955653
P06744	Glucose-6-phosphate isomerase OS=Homo sapiens GN=GPI PE=1 SV=4 - [G6PI_HUMAN]	0.92681		P16949	Stathmin OS=Homo sapiens GN=STMN1 PE=1 SV=3 - [STMN1_HUMAN]	0.955478
P68371	Tubulin beta-4B chain OS=Homo sapiens GN=TUBB4B PE=1 SV=1 - [TBB4B_HUMAN]	0.926035		Q9ULV4	Coronin-1C OS=Homo sapiens GN=CORO1C PE=1 SV=1 - [COR1C_HUMAN]	0.955427
P25789	Proteasome subunit alpha type-4 OS=Homo sapiens GN=PSMA4 PE=1 SV=1 - [PSA4_HUMAN]	0.925801		Q9UGP8	Translocation protein SEC63 homolog OS=Homo sapiens GN=SEC63 PE=1 SV=2 - [SEC63_HUMAN]	0.95515
P50991	T-complex protein 1 subunit delta OS=Homo sapiens GN=CCT4 PE=1 SV=4 - [TCPD_HUMAN]	0.925497		H3BND8	Ubiquitin carboxyl-terminal hydrolase (Fragment) OS=Homo sapiens GN=USP7 PE=2 SV=1 - [H3BND8_HUMAN]	0.955149
B4DVF4	3-ketoacyl-CoA thiolase, peroxisomal OS=Homo sapiens GN=ACAA1 PE=2 SV=1 - [B4DVF4_HUMAN]	0.925314		P43304-2	Isoform 2 of Glycerol-3-phosphate dehydrogenase, mitochondrial OS=Homo sapiens GN=GPD2 - [GPDM_HUMAN]	0.954631
Q9NQP4	Prefoldin subunit 4 OS=Homo sapiens GN=PFDN4 PE=1 SV=1 - [PFD4_HUMAN]	0.924875		G3V5R3	SNW domain-containing protein 1 (Fragment) OS=Homo sapiens GN=SNW1 PE=2 SV=1 - [G3V5R3_HUMAN]	0.9544
D6RFM5	Succinate dehydrogenase [ubiquinone] flavoprotein subunit, mitochondrial OS=Homo sapiens GN=SDHA PE=2 SV=1 - [D6RFM5_HUMAN]	0.924822		Q8N490-2	Isoform 2 of Probable hydrolase PNKD OS=Homo sapiens GN=PNKD - [PNKD_HUMAN]	0.954349
A8MXL6	Protein SEC13 homolog OS=Homo sapiens GN=SEC13 PE=2 SV=1 - [A8MXL6_HUMAN]	0.924467		P30533	Alpha-2-macroglobulin receptor-associated protein OS=Homo sapiens GN=LRPAP1 PE=1 SV=1 - [AMRP_HUMAN]	0.954074
Q00765	Receptor expression-enhancing protein 5 OS=Homo sapiens GN=REEP5 PE=1 SV=3 - [REEP5_HUMAN]	0.924186		H0YFA4	Cysteine-rich protein 2 (Fragment) OS=Homo sapiens GN=CRIP2 PE=4 SV=1 - [H0YFA4_HUMAN]	0.953835
Q9NQC3-5	Isoform 5 of Reticulon-4 OS=Homo sapiens GN=RTN4 - [RTN4_HUMAN]	0.923998		C9JQZ7	Intersectin-1 (Fragment) OS=Homo sapiens GN=ITSN1 PE=2 SV=1 - [C9JQZ7_HUMAN]	0.953564
Q9Y5P6	Mannose-1-phosphate guanyltransferase beta OS=Homo sapiens GN=GMPPB PE=1 SV=2 - [GMPPB_HUMAN]	0.923715		Q08945	FACT complex subunit SSRP1 OS=Homo sapiens GN=SSRP1 PE=1 SV=1 - [SSRP1_HUMAN]	0.953217
E7EM64	COP9 signalosome complex subunit 6 OS=Homo sapiens GN=COPS6 PE=2 SV=1 - [E7EM64_HUMAN]	0.923492		B4DIH5	COP9 signalosome complex subunit 2 OS=Homo sapiens GN=COPS2 PE=2 SV=1 - [B4DIH5_HUMAN]	0.953153
B1AK13	3-hydroxymethyl-3-methylglutaryl-Coenzyme A lyase (Hydroxymethylglutaricaciduria), isoform CRA_b OS=Homo sapiens GN=HMGCL PE=2 SV=1 - [B1AK13_HUMAN]	0.923237		Q9NZ01	Very-long-chain enoyl-CoA reductase OS=Homo sapiens GN=TECR PE=1 SV=1 - [TECR_HUMAN]	0.952385
P49368	T-complex protein 1 subunit gamma OS=Homo sapiens GN=CCT3 PE=1 SV=4 - [TCPG_HUMAN]	0.923082		Q9Y5L4	Mitochondrial import inner membrane translocase subunit Tim13 OS=Homo sapiens GN=TIMM13 PE=1 SV=1 - [TIM13_HUMAN]	0.951758
Q5JR08	Rho-related GTP-binding protein RhoC (Fragment) OS=Homo sapiens GN=RHOC PE=2 SV=1 - [Q5JR08_HUMAN]	0.922922		P49368	T-complex protein 1 subunit gamma OS=Homo sapiens GN=CCT3 PE=1 SV=4 - [TCPG_HUMAN]	0.950903
Q8WUH6	UPF0444 transmembrane protein C12orf23 OS=Homo sapiens GN=C12orf23 PE=1 SV=1 - [CL023_HUMAN]	0.922479		O75131	Copine-3 OS=Homo sapiens GN=CPNE3 PE=1 SV=1 - [CPNE3_HUMAN]	0.950869
P09497-2	Isoform Non-brain of Clathrin light chain B OS=Homo sapiens GN=CLTB - [CLCB_HUMAN]	0.922429		P55265-5	Isoform 5 of Double-stranded RNA-specific adenosine deaminase OS=Homo sapiens GN=ADAR - [DSRAD_HUMAN]	0.950599
J3QRM9	ORM1-like protein 3 (Fragment) OS=Homo sapiens GN=ORMDL3 PE=4 SV=1 - [J3QRM9_HUMAN]	0.922376		O43809	Cleavage and polyadenylation specificity factor subunit 5 OS=Homo sapiens GN=NUDT21 PE=1 SV=1 - [CPSF5_HUMAN]	0.950473
Q9Y281	Cofilin-2 OS=Homo sapiens GN=CFL2 PE=1 SV=1 - [COF2_HUMAN]	0.922356		Q8TDN6	Ribosome biogenesis protein BRX1 homolog OS=Homo sapiens GN=BRIX1 PE=1 SV=2 - [BRX1_HUMAN]	0.95042
Q92499	ATP-dependent RNA helicase DDX1 OS=Homo sapiens GN=DDX1 PE=1 SV=2 - [DDX1_HUMAN]	0.922214		C9JG87	39S ribosomal protein L39, mitochondrial (Fragment) OS=Homo sapiens GN=MRPL39 PE=2 SV=1 - [C9JG87_HUMAN]	0.950398
F5H8J3	Cleft lip and palate transmembrane protein 1 OS=Homo sapiens GN=CLPTM1 PE=2 SV=1 - [F5H8J3_HUMAN]	0.921146		B4DMK0	Ras-related protein Rab-11B OS=Homo sapiens GN=RAB11B PE=2 SV=1 - [B4DMK0_HUMAN]	0.949305
H7C2W9	60S ribosomal protein L31 (Fragment) OS=Homo sapiens GN=RPL31 PE=4 SV=1 - [H7C2W9_HUMAN]	0.921068		H0YGZ9	Fibroblast growth factor 6 (Fragment) OS=Homo sapiens GN=FGF6 PE=2 SV=1 - [H0YGZ9_HUMAN]	0.949036
O95817	BAG family molecular chaperone regulator 3 OS=Homo sapiens GN=BAG3 PE=1 SV=3 - [BAG3_HUMAN]	0.921067		I3L397	Eukaryotic translation initiation factor 5A-1 (Fragment) OS=Homo sapiens GN=EIF5A PE=2 SV=1 - [I3L397_HUMAN]	0.948593
O75083	WD repeat-containing protein 1 OS=Homo sapiens GN=WDR1 PE=1 SV=4 - [WDR1_HUMAN]	0.921036		Q9Y2A7	Nck-associated protein 1 OS=Homo sapiens GN=NCKAP1 PE=1 SV=1 - [NCKP1_HUMAN]	0.948192
Q07021	Complement component 1 Q subcomponent-binding protein, mitochondrial OS=Homo sapiens GN=C1QBP PE=1 SV=1 - [C1QBP_HUMAN]	0.920848		P21796	Voltage-dependent anion-selective channel protein 1 OS=Homo sapiens GN=VDAC1 PE=1 SV=2 - [VDAC1_HUMAN]	0.948156
P78371	T-complex protein 1 subunit beta OS=Homo sapiens GN=CCT2 PE=1 SV=4 - [TCPB_HUMAN]	0.920618		Q9BSJ8	Extended synaptotagmin-1 OS=Homo sapiens GN=ESYT1 PE=1 SV=1 - [ESYT1_HUMAN]	0.947369
P13674-3	Isoform 3 of Prolyl 4-hydroxylase subunit alpha-1 OS=Homo sapiens GN=P4HA1 - [P4HA1_HUMAN]	0.920252		P17655	Calpain-2 catalytic subunit OS=Homo sapiens GN=CAPN2 PE=1 SV=6 - [CAN2_HUMAN]	0.946899
G3V203	60S ribosomal protein L18 OS=Homo sapiens GN=RPL18 PE=3 SV=1 - [G3V203_HUMAN]	0.919953		Q13425	Beta-2-syntrophin OS=Homo sapiens GN=SNTB2 PE=1 SV=1 - [SNTB2_HUMAN]	0.946387
P25788-2	Isoform 2 of Proteasome subunit alpha type-3 OS=Homo sapiens GN=PSMA3 - [PSA3_HUMAN]	0.919891		Q9BY77-2	Isoform 2 of Polymerase delta-interacting protein 3 OS=Homo sapiens GN=POLDIP3 - [PDIP3_HUMAN]	0.946351
P49770	Translation initiation factor eIF-2B subunit beta OS=Homo sapiens GN=EIF2B2 PE=1 SV=3 - [EI2BB_HUMAN]	0.919687		P40429	60S ribosomal protein L13a OS=Homo sapiens GN=RPL13A PE=1 SV=2 - [RL13A_HUMAN]	0.945672
Q9UHB9-4	Isoform 4 of Signal recognition particle subunit SRP68 OS=Homo sapiens GN=SRP68 - [SRP68_HUMAN]	0.919302		P05204	Non-histone chromosomal protein HMG-17 OS=Homo sapiens GN=HMGN2 PE=1 SV=3 - [HMGN2_HUMAN]	0.94562
H3BTA3	E3 ubiquitin-protein ligase CHIP (Fragment) OS=Homo sapiens GN=STUB1 PE=4 SV=1 - [H3BTA3_HUMAN]	0.919181		E7EUY0	DNA-dependent protein kinase catalytic subunit OS=Homo sapiens GN=PRKDC PE=2 SV=1 - [E7EUY0_HUMAN]	0.945468
K7EIR2	Protein QIL1 OS=Homo sapiens GN=C19orf70 PE=4 SV=1 - [K7EIR2_HUMAN]	0.919155		P17480-2	Isoform UBF2 of Nucleolar transcription factor 1 OS=Homo sapiens GN=UBTF - [UBF1_HUMAN]	0.945428
P84077	ADP-ribosylation factor 1 OS=Homo sapiens GN=ARF1 PE=1 SV=2 - [ARF1_HUMAN]	0.918623		Q13643	Four and a half LIM domains protein 3 OS=Homo sapiens GN=FHL3 PE=1 SV=4 - [FHL3_HUMAN]	0.945369
E7EMM4	Acid ceramidase OS=Homo sapiens GN=ASAH1 PE=2 SV=1 - [E7EMM4_HUMAN]	0.918553		P06730	Eukaryotic translation initiation factor 4E OS=Homo sapiens GN=EIF4E PE=1 SV=2 - [IF4E_HUMAN]	0.945075
Q8TAT6	Nuclear protein localization protein 4 homolog OS=Homo sapiens GN=NPLOC4 PE=1 SV=3 - [NPL4_HUMAN]	0.918238		P14866	Heterogeneous nuclear ribonucleoprotein L OS=Homo sapiens GN=HNRNPL PE=1 SV=2 - [HNRPL_HUMAN]	0.944704
Q7L775	EPM2A-interacting protein 1 OS=Homo sapiens GN=EPM2AIP1 PE=1 SV=1 - [EPMIP_HUMAN]	0.917916		Q6IQ22	Ras-related protein Rab-12 OS=Homo sapiens GN=RAB12 PE=1 SV=3 - [RAB12_HUMAN]	0.944566
Q96CT7	Coiled-coil domain-containing protein 124 OS=Homo sapiens GN=CCDC124 PE=1 SV=1 - [CC124_HUMAN]	0.917743		E9PNP2	Translocon-associated protein subunit beta OS=Homo sapiens GN=SSR2 PE=2 SV=1 - [E9PNP2_HUMAN]	0.944527
B1AK87	Capping protein (Actin filament) muscle Z-line, beta, isoform CRA_a OS=Homo sapiens GN=CAPZB PE=4 SV=1 - [B1AK87_HUMAN]	0.916783		Q96I25	Splicing factor 45 OS=Homo sapiens GN=RBM17 PE=1 SV=1 - [SPF45_HUMAN]	0.944281
F5GYN4	Ubiquitin thioesterase OTUB1 OS=Homo sapiens GN=OTUB1 PE=2 SV=1 - [F5GYN4_HUMAN]	0.916683		A9R9N8	HLA class I histocompatibility antigen, A-68 alpha chain OS=Homo sapiens GN=HLA-A PE=2 SV=1 - [A9R9N8_HUMAN]	0.944231
P50395	Rab GDP dissociation inhibitor beta OS=Homo sapiens GN=GDI2 PE=1 SV=2 - [GDIB_HUMAN]	0.916364		P50991	T-complex protein 1 subunit delta OS=Homo sapiens GN=CCT4 PE=1 SV=4 - [TCPD_HUMAN]	0.944139
C9JFE4	COP9 signalosome complex subunit 1 OS=Homo sapiens GN=GPS1 PE=4 SV=2 - [C9JFE4_HUMAN]	0.916048		Q12906	Interleukin enhancer-binding factor 3 OS=Homo sapiens GN=ILF3 PE=1 SV=3 - [ILF3_HUMAN]	0.943975
P13667	Protein disulfide-isomerase A4 OS=Homo sapiens GN=PDIA4 PE=1 SV=2 - [PDIA4_HUMAN]	0.916		P08559-3	Isoform 3 of Pyruvate dehydrogenase E1 component subunit alpha, somatic form, mitochondrial OS=Homo sapiens GN=PDHA1 - [ODPA_HUMAN]	0.943855
P33316-2	Isoform 2 of Deoxyuridine 5'-triphosphate nucleotidohydrolase, mitochondrial OS=Homo sapiens GN=DUT - [DUT_HUMAN]	0.915893		P30419	Glycylpeptide N-tetradecanoyltransferase 1 OS=Homo sapiens GN=NMT1 PE=1 SV=2 - [NMT1_HUMAN]	0.943769
P40227	T-complex protein 1 subunit zeta OS=Homo sapiens GN=CCT6A PE=1 SV=3 - [TCPZ_HUMAN]	0.915726		O00303	Eukaryotic translation initiation factor 3 subunit F OS=Homo sapiens GN=EIF3F PE=1 SV=1 - [EIF3F_HUMAN]	0.943584
P36507	Dual specificity mitogen-activated protein kinase kinase 2 OS=Homo sapiens GN=MAP2K2 PE=1 SV=1 - [MP2K2_HUMAN]	0.915678		Q92973-2	Isoform 2 of Transportin-1 OS=Homo sapiens GN=TNPO1 - [TNPO1_HUMAN]	0.943478
P43034	Platelet-activating factor acetylhydrolase IB subunit alpha OS=Homo sapiens GN=PAFAH1B1 PE=1 SV=2 - [LIS1_HUMAN]	0.915601		P05387	60S acidic ribosomal protein P2 OS=Homo sapiens GN=RPLP2 PE=1 SV=1 - [RLA2_HUMAN]	0.943202
Q96QK1	Vacuolar protein sorting-associated protein 35 OS=Homo sapiens GN=VPS35 PE=1 SV=2 - [VPS35_HUMAN]	0.915593		E7EQT4	Apoptotic chromatin condensation inducer in the nucleus OS=Homo sapiens GN=ACIN1 PE=2 SV=2 - [E7EQT4_HUMAN]	0.943006
Q15084	Protein disulfide-isomerase A6 OS=Homo sapiens GN=PDIA6 PE=1 SV=1 - [PDIA6_HUMAN]	0.915578		Q92804-2	Isoform Short of TATA-binding protein-associated factor 2N OS=Homo sapiens GN=TAF15 - [RBP56_HUMAN]	0.942799
P13010	X-ray repair cross-complementing protein 5 OS=Homo sapiens GN=XRCC5 PE=1 SV=3 - [XRCC5_HUMAN]	0.915502		P11021	78 kDa glucose-regulated protein OS=Homo sapiens GN=HSPA5 PE=1 SV=2 - [GRP78_HUMAN]	0.942332
Q9NR45	Sialic acid synthase OS=Homo sapiens GN=NANS PE=1 SV=2 - [SIAS_HUMAN]	0.915099		P05455	Lupus La protein OS=Homo sapiens GN=SSB PE=1 SV=2 - [LA_HUMAN]	0.942117
E7ENJ6	AP-1 complex subunit mu-1 OS=Homo sapiens GN=AP1M1 PE=2 SV=1 - [E7ENJ6_HUMAN]	0.914134		G3V2H1	MAGUK p55 subfamily member 5 (Fragment) OS=Homo sapiens GN=MPP5 PE=2 SV=1 - [G3V2H1_HUMAN]	0.942052
Q9BTT0	Acidic leucine-rich nuclear phosphoprotein 32 family member E OS=Homo sapiens GN=ANP32E PE=1 SV=1 - [AN32E_HUMAN]	0.913726		Q9UHX1-2	Isoform 2 of Poly(U)-binding-splicing factor PUF60 OS=Homo sapiens GN=PUF60 - [PUF60_HUMAN]	0.941973
B4E243	EGF domain-specific O-linked N-acetylglucosamine transferase OS=Homo sapiens GN=EOGT PE=2 SV=1 - [B4E243_HUMAN]	0.913704		P62304	Small nuclear ribonucleoprotein E OS=Homo sapiens GN=SNRPE PE=1 SV=1 - [RUXE_HUMAN]	0.941754
Q13131	5'-AMP-activated protein kinase catalytic subunit alpha-1 OS=Homo sapiens GN=PRKAA1 PE=1 SV=4 - [AAPK1_HUMAN]	0.913615		E9PF19	Transducin beta-like protein 2 OS=Homo sapiens GN=TBL2 PE=2 SV=1 - [E9PF19_HUMAN]	0.940991
Q9Y5X1	Sorting nexin-9 OS=Homo sapiens GN=SNX9 PE=1 SV=1 - [SNX9_HUMAN]	0.913097		O75380	NADH dehydrogenase [ubiquinone] iron-sulfur protein 6, mitochondrial OS=Homo sapiens GN=NDUFS6 PE=1 SV=1 - [NDUS6_HUMAN]	0.940722
P36551	Coproporphyrinogen-III oxidase, mitochondrial OS=Homo sapiens GN=CPOX PE=1 SV=3 - [HEM6_HUMAN]	0.913041		Q99460-2	Isoform 2 of 26S proteasome non-ATPase regulatory subunit 1 OS=Homo sapiens GN=PSMD1 - [PSMD1_HUMAN]	0.940323
Q5VTU3	Dynein light chain Tctex-type 1 OS=Homo sapiens GN=DYNLT1 PE=4 SV=1 - [Q5VTU3_HUMAN]	0.913004		O75821	Eukaryotic translation initiation factor 3 subunit G OS=Homo sapiens GN=EIF3G PE=1 SV=2 - [EIF3G_HUMAN]	0.940204
Q12792-4	Isoform 4 of Twinfilin-1 OS=Homo sapiens GN=TWF1 - [TWF1_HUMAN]	0.912919		G5E9F5	MpV17 transgene, murine homolog, glomerulosclerosis, isoform CRA_d OS=Homo sapiens GN=MPV17 PE=4 SV=1 - [G5E9F5_HUMAN]	0.939973
E9PLK3	Puromycin-sensitive aminopeptidase OS=Homo sapiens GN=NPEPPS PE=2 SV=1 - [E9PLK3_HUMAN]	0.911736		P11142	Heat shock cognate 71 kDa protein OS=Homo sapiens GN=HSPA8 PE=1 SV=1 - [HSP7C_HUMAN]	0.939949
Q5LJB0	Ubiquitin carboxyl-terminal hydrolase isozyme L5 (Fragment) OS=Homo sapiens GN=UCHL5 PE=2 SV=1 - [Q5LJB0_HUMAN]	0.910927		P48643	T-complex protein 1 subunit epsilon OS=Homo sapiens GN=CCT5 PE=1 SV=1 - [TCPE_HUMAN]	0.939543
F8VXB0	Amyloid-like protein 2 OS=Homo sapiens GN=APPL2 PE=2 SV=1 - [F8VXB0_HUMAN]	0.910677		P51571	Translocon-associated protein subunit delta OS=Homo sapiens GN=SSR4 PE=1 SV=1 - [SSRD_HUMAN]	0.939393
P14174	Macrophage migration inhibitory factor OS=Homo sapiens GN=MIF PE=1 SV=4 - [MIF_HUMAN]	0.910361		R4GN55	YTH domain family protein 3 OS=Homo sapiens GN=YTHDF3 PE=4 SV=1 - [R4GN55_HUMAN]	0.939308
Q86VP1-2	Isoform 2 of Tax1-binding protein 1 OS=Homo sapiens GN=TAX1BP1 - [TAXB1_HUMAN]	0.910295		Q9NX58	Cell growth-regulating nucleolar protein OS=Homo sapiens GN=LYAR PE=1 SV=2 - [LYAR_HUMAN]	0.939287
O60664-4	Isoform 4 of Perilipin-3 OS=Homo sapiens GN=PLIN3 - [PLIN3_HUMAN]	0.910132		P50990	T-complex protein 1 subunit theta OS=Homo sapiens GN=CCT8 PE=1 SV=4 - [TCPQ_HUMAN]	0.939015
P06730	Eukaryotic translation initiation factor 4E OS=Homo sapiens GN=EIF4E PE=1 SV=2 - [IF4E_HUMAN]	0.910117		Q7KZF4	Staphylococcal nuclease domain-containing protein 1 OS=Homo sapiens GN=SND1 PE=1 SV=1 - [SND1_HUMAN]	0.938365
P22234	Multifunctional protein ADE2 OS=Homo sapiens GN=PAICS PE=1 SV=3 - [PUR6_HUMAN]	0.909814		Q96TA1-2	Isoform 2 of Niban-like protein 1 OS=Homo sapiens GN=FAM129B - [NIBL1_HUMAN]	0.93792
Q9H223	EH domain-containing protein 4 OS=Homo sapiens GN=EHD4 PE=1 SV=1 - [EHD4_HUMAN]	0.909019		K7EJE8	Lon protease homolog, mitochondrial OS=Homo sapiens GN=LONP1 PE=3 SV=1 - [K7EJE8_HUMAN]	0.937877
P04632	Calpain small subunit 1 OS=Homo sapiens GN=CAPNS1 PE=1 SV=1 - [CPNS1_HUMAN]	0.908849		F5H5E2	Putative phospholipase B-like 2 45 kDa form OS=Homo sapiens GN=PLBD2 PE=2 SV=1 - [F5H5E2_HUMAN]	0.93737
Q9BTV4	Transmembrane protein 43 OS=Homo sapiens GN=TMEM43 PE=1 SV=1 - [TMM43_HUMAN]	0.908817		O15294-4	Isoform 4 of UDP-N-acetylglucosamine--peptide N-acetylglucosaminyltransferase 110 kDa subunit OS=Homo sapiens GN=OGT - [OGT1_HUMAN]	0.937266
Q9Y5M8	Signal recognition particle receptor subunit beta OS=Homo sapiens GN=SRPRB PE=1 SV=3 - [SRPRB_HUMAN]	0.90881		P34932	Heat shock 70 kDa protein 4 OS=Homo sapiens GN=HSPA4 PE=1 SV=4 - [HSP74_HUMAN]	0.93724
E9PRB9	Signal peptidase complex subunit 2 OS=Homo sapiens GN=SPCS2 PE=2 SV=1 - [E9PRB9_HUMAN]	0.908742		Q9Y333	U6 snRNA-associated Sm-like protein LSm2 OS=Homo sapiens GN=LSM2 PE=1 SV=1 - [LSM2_HUMAN]	0.937026
P49006	MARCKS-related protein OS=Homo sapiens GN=MARCKSL1 PE=1 SV=2 - [MRP_HUMAN]	0.908365		F5GZP6	Liprin-beta-1 (Fragment) OS=Homo sapiens GN=PPFIBP1 PE=2 SV=1 - [F5GZP6_HUMAN]	0.936887
P52788	Spermine synthase OS=Homo sapiens GN=SMS PE=1 SV=2 - [SPSY_HUMAN]	0.908334		P62888	60S ribosomal protein L30 OS=Homo sapiens GN=RPL30 PE=1 SV=2 - [RL30_HUMAN]	0.936685
Q96HY6	DDRGK domain-containing protein 1 OS=Homo sapiens GN=DDRGK1 PE=1 SV=2 - [DDRGK_HUMAN]	0.908292		Q9Y5S1	Transient receptor potential cation channel subfamily V member 2 OS=Homo sapiens GN=TRPV2 PE=1 SV=1 - [TRPV2_HUMAN]	0.93648
O95140-2	Isoform 2 of Mitofusin-2 OS=Homo sapiens GN=MFN2 - [MFN2_HUMAN]	0.908056		P07737	Profilin-1 OS=Homo sapiens GN=PFN1 PE=1 SV=2 - [PROF1_HUMAN]	0.936201
P17987	T-complex protein 1 subunit alpha OS=Homo sapiens GN=TCP1 PE=1 SV=1 - [TCPA_HUMAN]	0.90794		O60841	Eukaryotic translation initiation factor 5B OS=Homo sapiens GN=EIF5B PE=1 SV=4 - [IF2P_HUMAN]	0.936068
Q92616	Translational activator GCN1 OS=Homo sapiens GN=GCN1L1 PE=1 SV=6 - [GCN1L_HUMAN]	0.907856		P30050	60S ribosomal protein L12 OS=Homo sapiens GN=RPL12 PE=1 SV=1 - [RL12_HUMAN]	0.935824
P10109	Adrenodoxin, mitochondrial OS=Homo sapiens GN=FDX1 PE=1 SV=1 - [ADX_HUMAN]	0.907783		F5H2U2	Serine/threonine-protein kinase PRP4 homolog OS=Homo sapiens GN=PRPF4B PE=2 SV=1 - [F5H2U2_HUMAN]	0.935823
P31930	Cytochrome b-c1 complex subunit 1, mitochondrial OS=Homo sapiens GN=UQCRC1 PE=1 SV=3 - [QCR1_HUMAN]	0.907533		Q99575	Ribonucleases P/MRP protein subunit POP1 OS=Homo sapiens GN=POP1 PE=1 SV=2 - [POP1_HUMAN]	0.935766
O75937	DnaJ homolog subfamily C member 8 OS=Homo sapiens GN=DNAJC8 PE=1 SV=2 - [DNJC8_HUMAN]	0.906641		Q15149	Plectin OS=Homo sapiens GN=PLEC PE=1 SV=3 - [PLEC_HUMAN]	0.935539
Q969N2-3	Isoform 3 of GPI transamidase component PIG-T OS=Homo sapiens GN=PIGT - [PIGT_HUMAN]	0.906557		B7Z1M1	Reticulocalbin-1 OS=Homo sapiens GN=RCN1 PE=2 SV=1 - [B7Z1M1_HUMAN]	0.933896
H3BUD2	Dynactin subunit 5 OS=Homo sapiens GN=DCTN5 PE=2 SV=1 - [H3BUD2_HUMAN]	0.906522		H3BQV2	26S proteasome non-ATPase regulatory subunit 7 OS=Homo sapiens GN=PSMD7 PE=2 SV=1 - [H3BQV2_HUMAN]	0.933772
H0YIV0	Endoplasmin (Fragment) OS=Homo sapiens GN=HSP90B1 PE=4 SV=1 - [H0YIV0_HUMAN]	0.905967		P56537	Eukaryotic translation initiation factor 6 OS=Homo sapiens GN=EIF6 PE=1 SV=1 - [IF6_HUMAN]	0.933554
Q96FJ2	Dynein light chain 2, cytoplasmic OS=Homo sapiens GN=DYNLL2 PE=1 SV=1 - [DYL2_HUMAN]	0.905786		Q8IWS0-2	Isoform 2 of PHD finger protein 6 OS=Homo sapiens GN=PHF6 - [PHF6_HUMAN]	0.933173
P26641	Elongation factor 1-gamma OS=Homo sapiens GN=EEF1G PE=1 SV=3 - [EF1G_HUMAN]	0.905432		P69849	Nodal modulator 3 OS=Homo sapiens GN=NOMO3 PE=2 SV=2 - [NOMO3_HUMAN]	0.933075
M0R0Y2	Napsin-A OS=Homo sapiens GN=NAPA PE=4 SV=1 - [M0R0Y2_HUMAN]	0.904908		P46940	Ras GTPase-activating-like protein IQGAP1 OS=Homo sapiens GN=IQGAP1 PE=1 SV=1 - [IQGA1_HUMAN]	0.932762
A6NKB8	Aminopeptidase B OS=Homo sapiens GN=RNPEP PE=2 SV=1 - [A6NKB8_HUMAN]	0.904817		O43795-2	Isoform 2 of Unconventional myosin-Ib OS=Homo sapiens GN=MYO1B - [MYO1B_HUMAN]	0.932052
H3BSA1	Casein kinase II subunit alpha' (Fragment) OS=Homo sapiens GN=CSNK2A2 PE=2 SV=2 - [H3BSA1_HUMAN]	0.904802		P38919	Eukaryotic initiation factor 4A-III OS=Homo sapiens GN=EIF4A3 PE=1 SV=4 - [IF4A3_HUMAN]	0.932028
B1AHC9	X-ray repair cross-complementing protein 6 OS=Homo sapiens GN=XRCC6 PE=2 SV=1 - [B1AHC9_HUMAN]	0.904712		Q9UMS4	Pre-mRNA-processing factor 19 OS=Homo sapiens GN=PRPF19 PE=1 SV=1 - [PRP19_HUMAN]	0.931966
Q96JJ7	Protein disulfide-isomerase TMX3 OS=Homo sapiens GN=TMX3 PE=1 SV=2 - [TMX3_HUMAN]	0.904409		B4DS13	Eukaryotic translation initiation factor 4B OS=Homo sapiens GN=EIF4B PE=2 SV=1 - [B4DS13_HUMAN]	0.931881
P61163	Alpha-centractin OS=Homo sapiens GN=ACTR1A PE=1 SV=1 - [ACTZ_HUMAN]	0.903359		O60884	DnaJ homolog subfamily A member 2 OS=Homo sapiens GN=DNAJA2 PE=1 SV=1 - [DNJA2_HUMAN]	0.931381
O15269	Serine palmitoyltransferase 1 OS=Homo sapiens GN=SPTLC1 PE=1 SV=1 - [SPTC1_HUMAN]	0.903163		B4DJP7	Small nuclear ribonucleoprotein Sm D3 OS=Homo sapiens GN=SNRPD3 PE=2 SV=1 - [B4DJP7_HUMAN]	0.930897
P15144	Aminopeptidase N OS=Homo sapiens GN=ANPEP PE=1 SV=4 - [AMPN_HUMAN]	0.902927		B7ZKM0	SART3 protein OS=Homo sapiens GN=SART3 PE=2 SV=1 - [B7ZKM0_HUMAN]	0.930647
C9J0K6	Sorcin OS=Homo sapiens GN=SRI PE=2 SV=1 - [C9J0K6_HUMAN]	0.902814		A8MU58	Aminoacyl tRNA synthase complex-interacting multifunctional protein 2 OS=Homo sapiens GN=AIMP2 PE=2 SV=2 - [A8MU58_HUMAN]	0.930529
P49023-2	Isoform Alpha of Paxillin OS=Homo sapiens GN=PXN - [PAXI_HUMAN]	0.902258		P05388	60S acidic ribosomal protein P0 OS=Homo sapiens GN=RPLP0 PE=1 SV=1 - [RLA0_HUMAN]	0.930202
Q13643	Four and a half LIM domains protein 3 OS=Homo sapiens GN=FHL3 PE=1 SV=4 - [FHL3_HUMAN]	0.902032		P26368-2	Isoform 2 of Splicing factor U2AF 65 kDa subunit OS=Homo sapiens GN=U2AF2 - [U2AF2_HUMAN]	0.930031
P07384	Calpain-1 catalytic subunit OS=Homo sapiens GN=CAPN1 PE=1 SV=1 - [CAN1_HUMAN]	0.901739		P05023	Sodium/potassium-transporting ATPase subunit alpha-1 OS=Homo sapiens GN=ATP1A1 PE=1 SV=1 - [AT1A1_HUMAN]	0.929961
Q15075	Early endosome antigen 1 OS=Homo sapiens GN=EEA1 PE=1 SV=2 - [EEA1_HUMAN]	0.901552		P51148	Ras-related protein Rab-5C OS=Homo sapiens GN=RAB5C PE=1 SV=2 - [RAB5C_HUMAN]	0.929464
Q9H4M9	EH domain-containing protein 1 OS=Homo sapiens GN=EHD1 PE=1 SV=2 - [EHD1_HUMAN]	0.90108		Q15136	Protein kinase A-alpha (Fragment) OS=Homo sapiens GN=KIN27 PE=2 SV=1 - [Q15136_HUMAN]	0.929145
P21281	V-type proton ATPase subunit B, brain isoform OS=Homo sapiens GN=ATP6V1B2 PE=1 SV=3 - [VATB2_HUMAN]	0.900271		P20674	Cytochrome c oxidase subunit 5A, mitochondrial OS=Homo sapiens GN=COX5A PE=1 SV=2 - [COX5A_HUMAN]	0.928729
H0YGV7	Endoplasmic reticulum mannosyl-oligosaccharide 1,2-alpha-mannosidase (Fragment) OS=Homo sapiens GN=MAN1B1 PE=2 SV=1 - [H0YGV7_HUMAN]	0.900162		P37108	Signal recognition particle 14 kDa protein OS=Homo sapiens GN=SRP14 PE=1 SV=2 - [SRP14_HUMAN]	0.928467
P62937	Peptidyl-prolyl cis-trans isomerase A OS=Homo sapiens GN=PPIA PE=1 SV=2 - [PPIA_HUMAN]	0.900038		Q13595-2	Isoform Short of Transformer-2 protein homolog alpha OS=Homo sapiens GN=TRA2A - [TRA2A_HUMAN]	0.92826
A6NCQ0	ADP-sugar pyrophosphatase OS=Homo sapiens GN=NUDT5 PE=2 SV=1 - [A6NCQ0_HUMAN]	0.899556		P10319	HLA class I histocompatibility antigen, B-58 alpha chain OS=Homo sapiens GN=HLA-B PE=2 SV=1 - [1B58_HUMAN]	0.928105
P06396-2	Isoform 2 of Gelsolin OS=Homo sapiens GN=GSN - [GELS_HUMAN]	0.89935		O94973	AP-2 complex subunit alpha-2 OS=Homo sapiens GN=AP2A2 PE=1 SV=2 - [AP2A2_HUMAN]	0.927822
C9JP16	Cartilage-associated protein OS=Homo sapiens GN=CRTAP PE=2 SV=1 - [C9JP16_HUMAN]	0.899212		P10301	Ras-related protein R-Ras OS=Homo sapiens GN=RRAS PE=1 SV=1 - [RRAS_HUMAN]	0.927407
Q99961	Endophilin-A2 OS=Homo sapiens GN=SH3GL1 PE=1 SV=1 - [SH3G1_HUMAN]	0.899026		P62854	40S ribosomal protein S26 OS=Homo sapiens GN=RPS26 PE=1 SV=3 - [RS26_HUMAN]	0.92694
P49721	Proteasome subunit beta type-2 OS=Homo sapiens GN=PSMB2 PE=1 SV=1 - [PSB2_HUMAN]	0.898966		O43143	Putative pre-mRNA-splicing factor ATP-dependent RNA helicase DHX15 OS=Homo sapiens GN=DHX15 PE=1 SV=2 - [DHX15_HUMAN]	0.926589
P61006	Ras-related protein Rab-8A OS=Homo sapiens GN=RAB8A PE=1 SV=1 - [RAB8A_HUMAN]	0.898959		Q9NWB6	Arginine and glutamate-rich protein 1 OS=Homo sapiens GN=ARGLU1 PE=1 SV=1 - [ARGL1_HUMAN]	0.926264
Q6PIU2	Neutral cholesterol ester hydrolase 1 OS=Homo sapiens GN=NCEH1 PE=1 SV=3 - [NCEH1_HUMAN]	0.8989		Q99470	Stromal cell-derived factor 2 OS=Homo sapiens GN=SDF2 PE=1 SV=2 - [SDF2_HUMAN]	0.926207
P11766	Alcohol dehydrogenase class-3 OS=Homo sapiens GN=ADH5 PE=1 SV=4 - [ADHX_HUMAN]	0.898316		Q92499	ATP-dependent RNA helicase DDX1 OS=Homo sapiens GN=DDX1 PE=1 SV=2 - [DDX1_HUMAN]	0.926166
Q14019	Coactosin-like protein OS=Homo sapiens GN=COTL1 PE=1 SV=3 - [COTL1_HUMAN]	0.898257		O00186	Syntaxin-binding protein 3 OS=Homo sapiens GN=STXBP3 PE=1 SV=2 - [STXB3_HUMAN]	0.925987
O14602	Eukaryotic translation initiation factor 1A, Y-chromosomal OS=Homo sapiens GN=EIF1AY PE=1 SV=4 - [IF1AY_HUMAN]	0.898113		Q9NYL4-2	Isoform 2 of Peptidyl-prolyl cis-trans isomerase FKBP11 OS=Homo sapiens GN=FKBP11 - [FKB11_HUMAN]	0.92588
A8MZH8	Pituitary tumor-transforming gene 1 protein-interacting protein OS=Homo sapiens GN=PTTG1IP PE=2 SV=1 - [A8MZH8_HUMAN]	0.898022		Q8NB49-2	Isoform 2 of Probable phospholipid-transporting ATPase IG OS=Homo sapiens GN=ATP11C - [AT11C_HUMAN]	0.925755
Q9UJU6	Drebrin-like protein OS=Homo sapiens GN=DBNL PE=1 SV=1 - [DBNL_HUMAN]	0.897742		F8W6I7	Heterogeneous nuclear ribonucleoprotein A1 OS=Homo sapiens GN=HNRNPA1 PE=2 SV=1 - [F8W6I7_HUMAN]	0.925727
E5RHG8	Transcription elongation factor B polypeptide 1 (Fragment) OS=Homo sapiens GN=TCEB1 PE=2 SV=1 - [E5RHG8_HUMAN]	0.897177		Q12849-5	Isoform 2 of G-rich sequence factor 1 OS=Homo sapiens GN=GRSF1 - [GRSF1_HUMAN]	0.925485
O14657	Torsin-1B OS=Homo sapiens GN=TOR1B PE=1 SV=2 - [TOR1B_HUMAN]	0.897145		P05141	ADP/ATP translocase 2 OS=Homo sapiens GN=SLC25A5 PE=1 SV=7 - [ADT2_HUMAN]	0.925402
P48643	T-complex protein 1 subunit epsilon OS=Homo sapiens GN=CCT5 PE=1 SV=1 - [TCPE_HUMAN]	0.897135		P12956	X-ray repair cross-complementing protein 6 OS=Homo sapiens GN=XRCC6 PE=1 SV=2 - [XRCC6_HUMAN]	0.925309
G8JLC6	Melanoma inhibitory activity protein 3 OS=Homo sapiens GN=MIA3 PE=2 SV=1 - [G8JLC6_HUMAN]	0.897092		J3QSU6	Tenascin OS=Homo sapiens GN=TNC PE=4 SV=1 - [J3QSU6_HUMAN]	0.924903
Q9Y230	RuvB-like 2 OS=Homo sapiens GN=RUVBL2 PE=1 SV=3 - [RUVB2_HUMAN]	0.897032		F1LLU7	Enoyl-CoA delta isomerase 2, mitochondrial OS=Homo sapiens GN=ECI2 PE=2 SV=1 - [F1LLU7_HUMAN]	0.924176
Q9H3P7	Golgi resident protein GCP60 OS=Homo sapiens GN=ACBD3 PE=1 SV=4 - [GCP60_HUMAN]	0.896033		Q9Y6C9	Mitochondrial carrier homolog 2 OS=Homo sapiens GN=MTCH2 PE=1 SV=1 - [MTCH2_HUMAN]	0.924143
Q7Z3E5-2	Isoform 2 of LisH domain-containing protein ARMC9 OS=Homo sapiens GN=ARMC9 - [ARMC9_HUMAN]	0.895849		Q15008	26S proteasome non-ATPase regulatory subunit 6 OS=Homo sapiens GN=PSMD6 PE=1 SV=1 - [PSMD6_HUMAN]	0.923634
P48047	ATP synthase subunit O, mitochondrial OS=Homo sapiens GN=ATP5O PE=1 SV=1 - [ATPO_HUMAN]	0.895846		P27695	DNA-(apurinic or apyrimidinic site) lyase OS=Homo sapiens GN=APEX1 PE=1 SV=2 - [APEX1_HUMAN]	0.923575
Q9HD26-3	Isoform 3 of Golgi-associated PDZ and coiled-coil motif-containing protein OS=Homo sapiens GN=GOPC - [GOPC_HUMAN]	0.894629		Q9NX14	NADH dehydrogenase [ubiquinone] 1 beta subcomplex subunit 11, mitochondrial OS=Homo sapiens GN=NDUFB11 PE=1 SV=1 - [NDUBB_HUMAN]	0.922892
P61088	Ubiquitin-conjugating enzyme E2 N OS=Homo sapiens GN=UBE2N PE=1 SV=1 - [UBE2N_HUMAN]	0.894587		B7Z1K2	HBS1-like protein OS=Homo sapiens GN=HBS1L PE=2 SV=1 - [B7Z1K2_HUMAN]	0.922863
F8WAS3	NADH dehydrogenase [ubiquinone] 1 alpha subcomplex subunit 5 OS=Homo sapiens GN=NDUFA5 PE=2 SV=1 - [F8WAS3_HUMAN]	0.893913		Q75MG1	Basic leucine zipper and W2 domain-containing protein 2 (Fragment) OS=Homo sapiens GN=BZW2 PE=4 SV=1 - [Q75MG1_HUMAN]	0.922777
Q9P0I2	ER membrane protein complex subunit 3 OS=Homo sapiens GN=EMC3 PE=1 SV=3 - [EMC3_HUMAN]	0.893901		O00571	ATP-dependent RNA helicase DDX3X OS=Homo sapiens GN=DDX3X PE=1 SV=3 - [DDX3X_HUMAN]	0.922682
Q99598	Translin-associated protein X OS=Homo sapiens GN=TSNAX PE=1 SV=1 - [TSNAX_HUMAN]	0.893443		Q7Z417	Nuclear fragile X mental retardation-interacting protein 2 OS=Homo sapiens GN=NUFIP2 PE=1 SV=1 - [NUFP2_HUMAN]	0.922604
P18077	60S ribosomal protein L35a OS=Homo sapiens GN=RPL35A PE=1 SV=2 - [RL35A_HUMAN]	0.892868		Q14764	Major vault protein OS=Homo sapiens GN=MVP PE=1 SV=4 - [MVP_HUMAN]	0.922416
Q9Y696	Chloride intracellular channel protein 4 OS=Homo sapiens GN=CLIC4 PE=1 SV=4 - [CLIC4_HUMAN]	0.892847		O60664-4	Isoform 4 of Perilipin-3 OS=Homo sapiens GN=PLIN3 - [PLIN3_HUMAN]	0.922394
O43399-2	Isoform 2 of Tumor protein D54 OS=Homo sapiens GN=TPD52L2 - [TPD54_HUMAN]	0.891951		P46777	60S ribosomal protein L5 OS=Homo sapiens GN=RPL5 PE=1 SV=3 - [RL5_HUMAN]	0.922186
P09382	Galectin-1 OS=Homo sapiens GN=LGALS1 PE=1 SV=2 - [LEG1_HUMAN]	0.891915		Q56VL3	OCIA domain-containing protein 2 OS=Homo sapiens GN=OCIAD2 PE=1 SV=1 - [OCAD2_HUMAN]	0.922095
H0YGD1	Arf-GAP with Rho-GAP domain, ANK repeat and PH domain-containing protein 1 (Fragment) OS=Homo sapiens GN=ARAP1 PE=4 SV=1 - [H0YGD1_HUMAN]	0.889268		Q9NRW7	Vacuolar protein sorting-associated protein 45 OS=Homo sapiens GN=VPS45 PE=1 SV=1 - [VPS45_HUMAN]	0.921827
Q68CZ2	Tensin-3 OS=Homo sapiens GN=TNS3 PE=1 SV=2 - [TENS3_HUMAN]	0.888437		P35659	Protein DEK OS=Homo sapiens GN=DEK PE=1 SV=1 - [DEK_HUMAN]	0.921308
P04406	Glyceraldehyde-3-phosphate dehydrogenase OS=Homo sapiens GN=GAPDH PE=1 SV=3 - [G3P_HUMAN]	0.888421		P62244	40S ribosomal protein S15a OS=Homo sapiens GN=RPS15A PE=1 SV=2 - [RS15A_HUMAN]	0.921287
Q9NZ32	Actin-related protein 10 OS=Homo sapiens GN=ACTR10 PE=1 SV=1 - [ARP10_HUMAN]	0.888287		P47813	Eukaryotic translation initiation factor 1A, X-chromosomal OS=Homo sapiens GN=EIF1AX PE=1 SV=2 - [IF1AX_HUMAN]	0.92101
E9PFH4	Transportin-3 OS=Homo sapiens GN=TNPO3 PE=2 SV=1 - [E9PFH4_HUMAN]	0.887845		O60506	Heterogeneous nuclear ribonucleoprotein Q OS=Homo sapiens GN=SYNCRIP PE=1 SV=2 - [HNRPQ_HUMAN]	0.920998
P25786	Proteasome subunit alpha type-1 OS=Homo sapiens GN=PSMA1 PE=1 SV=1 - [PSA1_HUMAN]	0.887158		P53597	Succinyl-CoA ligase [ADP/GDP-forming] subunit alpha, mitochondrial OS=Homo sapiens GN=SUCLG1 PE=1 SV=4 - [SUCA_HUMAN]	0.920893
E9PI54	DNA repair protein RAD51 homolog 1 OS=Homo sapiens GN=RAD51 PE=2 SV=1 - [E9PI54_HUMAN]	0.886879		Q00610-2	Isoform 2 of Clathrin heavy chain 1 OS=Homo sapiens GN=CLTC - [CLH1_HUMAN]	0.920207
Q9BZF1-3	Isoform 3 of Oxysterol-binding protein-related protein 8 OS=Homo sapiens GN=OSBPL8 - [OSBL8_HUMAN]	0.886586		P15144	Aminopeptidase N OS=Homo sapiens GN=ANPEP PE=1 SV=4 - [AMPN_HUMAN]	0.920126
O60884	DnaJ homolog subfamily A member 2 OS=Homo sapiens GN=DNAJA2 PE=1 SV=1 - [DNJA2_HUMAN]	0.886428		Q92879-5	Isoform 5 of CUGBP Elav-like family member 1 OS=Homo sapiens GN=CELF1 - [CELF1_HUMAN]	0.919928
J3KRU1	Serine/threonine-protein phosphatase 4 regulatory subunit 1 (Fragment) OS=Homo sapiens GN=PPP4R1 PE=4 SV=1 - [J3KRU1_HUMAN]	0.88604		E9PM31	CD81 antigen (Fragment) OS=Homo sapiens GN=CD81 PE=2 SV=1 - [E9PM31_HUMAN]	0.919831
O94826	Mitochondrial import receptor subunit TOM70 OS=Homo sapiens GN=TOMM70A PE=1 SV=1 - [TOM70_HUMAN]	0.885741		Q8NFC6	Biorientation of chromosomes in cell division protein 1-like 1 OS=Homo sapiens GN=BOD1L1 PE=1 SV=2 - [BD1L1_HUMAN]	0.919658
F5H182	26S proteasome non-ATPase regulatory subunit 9 OS=Homo sapiens GN=PSMD9 PE=2 SV=1 - [F5H182_HUMAN]	0.88432		Q16666-2	Isoform 2 of Gamma-interferon-inducible protein 16 OS=Homo sapiens GN=IFI16 - [IF16_HUMAN]	0.919312
P23368	NAD-dependent malic enzyme, mitochondrial OS=Homo sapiens GN=ME2 PE=1 SV=1 - [MAOM_HUMAN]	0.884043		Q9Y2R9	28S ribosomal protein S7, mitochondrial OS=Homo sapiens GN=MRPS7 PE=1 SV=2 - [RT07_HUMAN]	0.919232
H0Y4Y4	EF-hand domain-containing protein D2 (Fragment) OS=Homo sapiens GN=EFHD2 PE=4 SV=1 - [H0Y4Y4_HUMAN]	0.883891		Q6P1J9	Parafibromin OS=Homo sapiens GN=CDC73 PE=1 SV=1 - [CDC73_HUMAN]	0.918999
P12081-4	Isoform 4 of Histidine--tRNA ligase, cytoplasmic OS=Homo sapiens GN=HARS - [SYHC_HUMAN]	0.883816		P19338	Nucleolin OS=Homo sapiens GN=NCL PE=1 SV=3 - [NUCL_HUMAN]	0.918947
D6REM1	Golgi phosphoprotein 3 OS=Homo sapiens GN=GOLPH3 PE=2 SV=1 - [D6REM1_HUMAN]	0.88341		Q13123	Protein Red OS=Homo sapiens GN=IK PE=1 SV=3 - [RED_HUMAN]	0.918745
P52597	Heterogeneous nuclear ribonucleoprotein F OS=Homo sapiens GN=HNRNPF PE=1 SV=3 - [HNRPF_HUMAN]	0.883209		P07355	Annexin A2 OS=Homo sapiens GN=ANXA2 PE=1 SV=2 - [ANXA2_HUMAN]	0.918457
P49327	Fatty acid synthase OS=Homo sapiens GN=FASN PE=1 SV=3 - [FAS_HUMAN]	0.882692		Q9H0U6	39S ribosomal protein L18, mitochondrial OS=Homo sapiens GN=MRPL18 PE=1 SV=1 - [RM18_HUMAN]	0.918402
K7ERF1	Eukaryotic translation initiation factor 3 subunit K OS=Homo sapiens GN=EIF3K PE=3 SV=1 - [K7ERF1_HUMAN]	0.882579		F8WA86	Calponin-3 OS=Homo sapiens GN=CNN3 PE=2 SV=1 - [F8WA86_HUMAN]	0.918305
P47755	F-actin-capping protein subunit alpha-2 OS=Homo sapiens GN=CAPZA2 PE=1 SV=3 - [CAZA2_HUMAN]	0.881917		B3KWE1	Histidine--tRNA ligase, cytoplasmic OS=Homo sapiens GN=HARS PE=2 SV=1 - [B3KWE1_HUMAN]	0.918246
Q00325-2	Isoform B of Phosphate carrier protein, mitochondrial OS=Homo sapiens GN=SLC25A3 - [MPCP_HUMAN]	0.881854		P62633-4	Isoform 4 of Cellular nucleic acid-binding protein OS=Homo sapiens GN=CNBP - [CNBP_HUMAN]	0.917911
P63313	Thymosin beta-10 OS=Homo sapiens GN=TMSB10 PE=1 SV=2 - [TYB10_HUMAN]	0.881821		E9PFH1	Rho-related GTP-binding protein RhoE OS=Homo sapiens GN=RND3 PE=2 SV=1 - [E9PFH1_HUMAN]	0.917804
P35237	Serpin B6 OS=Homo sapiens GN=SERPINB6 PE=1 SV=3 - [SPB6_HUMAN]	0.880838		G3V3W9	Activator of 90 kDa heat shock protein ATPase homolog 1 OS=Homo sapiens GN=AHSA1 PE=2 SV=1 - [G3V3W9_HUMAN]	0.917385
Q13895	Bystin OS=Homo sapiens GN=BYSL PE=1 SV=3 - [BYST_HUMAN]	0.880599		Q5T6X4	Protein FAM162B OS=Homo sapiens GN=FAM162B PE=2 SV=1 - [F162B_HUMAN]	0.917338
H0YFA4	Cysteine-rich protein 2 (Fragment) OS=Homo sapiens GN=CRIP2 PE=4 SV=1 - [H0YFA4_HUMAN]	0.880315		Q9BTV4	Transmembrane protein 43 OS=Homo sapiens GN=TMEM43 PE=1 SV=1 - [TMM43_HUMAN]	0.917028
O60547	GDP-mannose 4,6 dehydratase OS=Homo sapiens GN=GMDS PE=1 SV=1 - [GMDS_HUMAN]	0.879646		P05386	60S acidic ribosomal protein P1 OS=Homo sapiens GN=RPLP1 PE=1 SV=1 - [RLA1_HUMAN]	0.917017
P40925	Malate dehydrogenase, cytoplasmic OS=Homo sapiens GN=MDH1 PE=1 SV=4 - [MDHC_HUMAN]	0.879203		O14737	Programmed cell death protein 5 OS=Homo sapiens GN=PDCD5 PE=1 SV=3 - [PDCD5_HUMAN]	0.916324
P55036	26S proteasome non-ATPase regulatory subunit 4 OS=Homo sapiens GN=PSMD4 PE=1 SV=1 - [PSMD4_HUMAN]	0.879184		P62979	Ubiquitin-40S ribosomal protein S27a OS=Homo sapiens GN=RPS27A PE=1 SV=2 - [RS27A_HUMAN]	0.915962
Q9UNH7	Sorting nexin-6 OS=Homo sapiens GN=SNX6 PE=1 SV=1 - [SNX6_HUMAN]	0.879153		O43290	U4/U6.U5 tri-snRNP-associated protein 1 OS=Homo sapiens GN=SART1 PE=1 SV=1 - [SNUT1_HUMAN]	0.915871
Q07960	Rho GTPase-activating protein 1 OS=Homo sapiens GN=ARHGAP1 PE=1 SV=1 - [RHG01_HUMAN]	0.878913		F5GY55	DNA damage-binding protein 1 OS=Homo sapiens GN=DDB1 PE=4 SV=1 - [F5GY55_HUMAN]	0.915677
H0YAK0	N-acetylgalactosaminyltransferase 7 (Fragment) OS=Homo sapiens GN=GALNT7 PE=4 SV=1 - [H0YAK0_HUMAN]	0.878583		P62913-2	Isoform 2 of 60S ribosomal protein L11 OS=Homo sapiens GN=RPL11 - [RL11_HUMAN]	0.915618
C9JW96	Prohibitin (Fragment) OS=Homo sapiens GN=PHB PE=2 SV=2 - [C9JW96_HUMAN]	0.878299		P62306	Small nuclear ribonucleoprotein F OS=Homo sapiens GN=SNRPF PE=1 SV=1 - [RUXF_HUMAN]	0.914733
Q8WW12	PEST proteolytic signal-containing nuclear protein OS=Homo sapiens GN=PCNP PE=1 SV=2 - [PCNP_HUMAN]	0.878208		O43674	NADH dehydrogenase [ubiquinone] 1 beta subcomplex subunit 5, mitochondrial OS=Homo sapiens GN=NDUFB5 PE=1 SV=1 - [NDUB5_HUMAN]	0.914405
P34932	Heat shock 70 kDa protein 4 OS=Homo sapiens GN=HSPA4 PE=1 SV=4 - [HSP74_HUMAN]	0.878196		P41091	Eukaryotic translation initiation factor 2 subunit 3 OS=Homo sapiens GN=EIF2S3 PE=1 SV=3 - [IF2G_HUMAN]	0.914287
P30086	Phosphatidylethanolamine-binding protein 1 OS=Homo sapiens GN=PEBP1 PE=1 SV=3 - [PEBP1_HUMAN]	0.877882		P04632	Calpain small subunit 1 OS=Homo sapiens GN=CAPNS1 PE=1 SV=1 - [CPNS1_HUMAN]	0.913941
Q9UBB4	Ataxin-10 OS=Homo sapiens GN=ATXN10 PE=1 SV=1 - [ATX10_HUMAN]	0.877571		Q7Z434-4	Isoform 4 of Mitochondrial antiviral-signaling protein OS=Homo sapiens GN=MAVS - [MAVS_HUMAN]	0.913624
Q13200	26S proteasome non-ATPase regulatory subunit 2 OS=Homo sapiens GN=PSMD2 PE=1 SV=3 - [PSMD2_HUMAN]	0.877489		Q02878	60S ribosomal protein L6 OS=Homo sapiens GN=RPL6 PE=1 SV=3 - [RL6_HUMAN]	0.91307
Q9H2U2-6	Isoform 5 of Inorganic pyrophosphatase 2, mitochondrial OS=Homo sapiens GN=PPA2 - [IPYR2_HUMAN]	0.877431		Q13217	DnaJ homolog subfamily C member 3 OS=Homo sapiens GN=DNAJC3 PE=1 SV=1 - [DNJC3_HUMAN]	0.91306
O95881	Thioredoxin domain-containing protein 12 OS=Homo sapiens GN=TXNDC12 PE=1 SV=1 - [TXD12_HUMAN]	0.877279		C9J7C4	Transcription initiation factor TFIID subunit 6 (Fragment) OS=Homo sapiens GN=TAF6 PE=2 SV=1 - [C9J7C4_HUMAN]	0.913032
Q15056-2	Isoform Short of Eukaryotic translation initiation factor 4H OS=Homo sapiens GN=EIF4H - [IF4H_HUMAN]	0.877148		Q9NYU2-2	Isoform 2 of UDP-glucose:glycoprotein glucosyltransferase 1 OS=Homo sapiens GN=UGGT1 - [UGGG1_HUMAN]	0.912626
O75165	DnaJ homolog subfamily C member 13 OS=Homo sapiens GN=DNAJC13 PE=1 SV=5 - [DJC13_HUMAN]	0.876973		Q8N5M9	Protein jagunal homolog 1 OS=Homo sapiens GN=JAGN1 PE=1 SV=1 - [JAGN1_HUMAN]	0.912308
Q14677	Clathrin interactor 1 OS=Homo sapiens GN=CLINT1 PE=1 SV=1 - [EPN4_HUMAN]	0.876753		E9PEP6	Protein kinase C-binding protein NELL1 OS=Homo sapiens GN=NRP1 PE=2 SV=2 - [E9PEP6_HUMAN]	0.912271
Q99536	Synaptic vesicle membrane protein VAT-1 homolog OS=Homo sapiens GN=VAT1 PE=1 SV=2 - [VAT1_HUMAN]	0.876235		P18124	60S ribosomal protein L7 OS=Homo sapiens GN=RPL7 PE=1 SV=1 - [RL7_HUMAN]	0.912173
O76003	Glutaredoxin-3 OS=Homo sapiens GN=GLRX3 PE=1 SV=2 - [GLRX3_HUMAN]	0.876134		P19525-2	Isoform 2 of Interferon-induced, double-stranded RNA-activated protein kinase OS=Homo sapiens GN=EIF2AK2 - [E2AK2_HUMAN]	0.911749
Q7L1Q6	Basic leucine zipper and W2 domain-containing protein 1 OS=Homo sapiens GN=BZW1 PE=1 SV=1 - [BZW1_HUMAN]	0.8759		P61313	60S ribosomal protein L15 OS=Homo sapiens GN=RPL15 PE=1 SV=2 - [RL15_HUMAN]	0.911614
P28072	Proteasome subunit beta type-6 OS=Homo sapiens GN=PSMB6 PE=1 SV=4 - [PSB6_HUMAN]	0.875866		O95299	NADH dehydrogenase [ubiquinone] 1 alpha subcomplex subunit 10, mitochondrial OS=Homo sapiens GN=NDUFA10 PE=1 SV=1 - [NDUAA_HUMAN]	0.91132
P04181	Ornithine aminotransferase, mitochondrial OS=Homo sapiens GN=OAT PE=1 SV=1 - [OAT_HUMAN]	0.875652		P98179	Putative RNA-binding protein 3 OS=Homo sapiens GN=RBM3 PE=1 SV=1 - [RBM3_HUMAN]	0.911063
P13693	Translationally-controlled tumor protein OS=Homo sapiens GN=TPT1 PE=1 SV=1 - [TCTP_HUMAN]	0.875456		P46778	60S ribosomal protein L21 OS=Homo sapiens GN=RPL21 PE=1 SV=2 - [RL21_HUMAN]	0.910963
Q9Y371	Endophilin-B1 OS=Homo sapiens GN=SH3GLB1 PE=1 SV=1 - [SHLB1_HUMAN]	0.874791		O96019	Actin-like protein 6A OS=Homo sapiens GN=ACTL6A PE=1 SV=1 - [ACL6A_HUMAN]	0.910722
O14558	Heat shock protein beta-6 OS=Homo sapiens GN=HSPB6 PE=1 SV=2 - [HSPB6_HUMAN]	0.87452		Q969E2-2	Isoform 2 of Secretory carrier-associated membrane protein 4 OS=Homo sapiens GN=SCAMP4 - [SCAM4_HUMAN]	0.910502
Q9HB40	Retinoid-inducible serine carboxypeptidase OS=Homo sapiens GN=SCPEP1 PE=1 SV=1 - [RISC_HUMAN]	0.874221		Q14684-2	Isoform 2 of Ribosomal RNA processing protein 1 homolog B OS=Homo sapiens GN=RRP1B - [RRP1B_HUMAN]	0.910488
Q5HY57	Emerin OS=Homo sapiens GN=EMD PE=4 SV=1 - [Q5HY57_HUMAN]	0.874112		H3BUD2	Dynactin subunit 5 OS=Homo sapiens GN=DCTN5 PE=2 SV=1 - [H3BUD2_HUMAN]	0.91047
Q9UBQ7	Glyoxylate reductase/hydroxypyruvate reductase OS=Homo sapiens GN=GRHPR PE=1 SV=1 - [GRHPR_HUMAN]	0.873971		P50570-2	Isoform 2 of Dynamin-2 OS=Homo sapiens GN=DNM2 - [DYN2_HUMAN]	0.910356
P32119	Peroxiredoxin-2 OS=Homo sapiens GN=PRDX2 PE=1 SV=5 - [PRDX2_HUMAN]	0.87395		O75643	U5 small nuclear ribonucleoprotein 200 kDa helicase OS=Homo sapiens GN=SNRNP200 PE=1 SV=2 - [U520_HUMAN]	0.910224
Q96KP4	Cytosolic non-specific dipeptidase OS=Homo sapiens GN=CNDP2 PE=1 SV=2 - [CNDP2_HUMAN]	0.873901		Q9Y3U8	60S ribosomal protein L36 OS=Homo sapiens GN=RPL36 PE=1 SV=3 - [RL36_HUMAN]	0.910108
Q14315-2	Isoform 2 of Filamin-C OS=Homo sapiens GN=FLNC - [FLNC_HUMAN]	0.873602		P00167-2	Isoform 2 of Cytochrome b5 OS=Homo sapiens GN=CYB5A - [CYB5_HUMAN]	0.909868
Q16658	Fascin OS=Homo sapiens GN=FSCN1 PE=1 SV=3 - [FSCN1_HUMAN]	0.872792		Q99729-3	Isoform 3 of Heterogeneous nuclear ribonucleoprotein A/B OS=Homo sapiens GN=HNRNPAB - [ROAA_HUMAN]	0.90978
P55060-3	Isoform 3 of Exportin-2 OS=Homo sapiens GN=CSE1L - [XPO2_HUMAN]	0.872728		O43660-2	Isoform 2 of Pleiotropic regulator 1 OS=Homo sapiens GN=PLRG1 - [PLRG1_HUMAN]	0.909458
Q9BT78-2	Isoform 2 of COP9 signalosome complex subunit 4 OS=Homo sapiens GN=COPS4 - [CSN4_HUMAN]	0.871677		J3QLA4	Tensin-4 (Fragment) OS=Homo sapiens GN=TNS4 PE=4 SV=1 - [J3QLA4_HUMAN]	0.909247
Q13283	Ras GTPase-activating protein-binding protein 1 OS=Homo sapiens GN=G3BP1 PE=1 SV=1 - [G3BP1_HUMAN]	0.871409		E9PHH5	Dolichol-phosphate mannosyltransferase OS=Homo sapiens GN=DPM1 PE=2 SV=1 - [E9PHH5_HUMAN]	0.908646
P60520	Gamma-aminobutyric acid receptor-associated protein-like 2 OS=Homo sapiens GN=GABARAPL2 PE=1 SV=1 - [GBRL2_HUMAN]	0.870939		Q9NSY1-2	Isoform 2 of BMP-2-inducible protein kinase OS=Homo sapiens GN=BMP2K - [BMP2K_HUMAN]	0.908321
C9JG32	Elongation factor Ts (Fragment) OS=Homo sapiens GN=TSFM PE=2 SV=1 - [C9JG32_HUMAN]	0.870596		H7C173	Mitotic-spindle organizing protein 2B (Fragment) OS=Homo sapiens GN=MZT2B PE=4 SV=1 - [H7C173_HUMAN]	0.907624
D6RAA6	Transmembrane protein 33 (Fragment) OS=Homo sapiens GN=TMEM33 PE=2 SV=1 - [D6RAA6_HUMAN]	0.870424		P12074	Cytochrome c oxidase subunit 6A1, mitochondrial OS=Homo sapiens GN=COX6A1 PE=1 SV=4 - [CX6A1_HUMAN]	0.907583
O60313	Dynamin-like 120 kDa protein, mitochondrial OS=Homo sapiens GN=OPA1 PE=1 SV=3 - [OPA1_HUMAN]	0.870407		H0YEF7	Phosphatidylinositol-binding clathrin assembly protein (Fragment) OS=Homo sapiens GN=PICALM PE=4 SV=1 - [H0YEF7_HUMAN]	0.907147
Q96RF0-3	Isoform 3 of Sorting nexin-18 OS=Homo sapiens GN=SNX18 - [SNX18_HUMAN]	0.870143		E9PEX6	Dihydrolipoyl dehydrogenase, mitochondrial OS=Homo sapiens GN=DLD PE=2 SV=1 - [E9PEX6_HUMAN]	0.907087
Q9UH65	Switch-associated protein 70 OS=Homo sapiens GN=SWAP70 PE=1 SV=1 - [SWP70_HUMAN]	0.869917		B4DWJ2	Bifunctional glutamate/proline--tRNA ligase OS=Homo sapiens GN=QARS PE=2 SV=1 - [B4DWJ2_HUMAN]	0.906201
P60842	Eukaryotic initiation factor 4A-I OS=Homo sapiens GN=EIF4A1 PE=1 SV=1 - [IF4A1_HUMAN]	0.869005		P32969	60S ribosomal protein L9 OS=Homo sapiens GN=RPL9 PE=1 SV=1 - [RL9_HUMAN]	0.905983
P20337	Ras-related protein Rab-3B OS=Homo sapiens GN=RAB3B PE=1 SV=2 - [RAB3B_HUMAN]	0.868581		P49207	60S ribosomal protein L34 OS=Homo sapiens GN=RPL34 PE=1 SV=3 - [RL34_HUMAN]	0.905779
Q15365	Poly(rC)-binding protein 1 OS=Homo sapiens GN=PCBP1 PE=1 SV=2 - [PCBP1_HUMAN]	0.86804		Q9Y230	RuvB-like 2 OS=Homo sapiens GN=RUVBL2 PE=1 SV=3 - [RUVB2_HUMAN]	0.905026
Q15417	Calponin-3 OS=Homo sapiens GN=CNN3 PE=1 SV=1 - [CNN3_HUMAN]	0.867725		C9JA28	Translocon-associated protein subunit gamma OS=Homo sapiens GN=SSR3 PE=2 SV=1 - [C9JA28_HUMAN]	0.905016
I3L397	Eukaryotic translation initiation factor 5A-1 (Fragment) OS=Homo sapiens GN=EIF5A PE=2 SV=1 - [I3L397_HUMAN]	0.867635		Q8NI27	THO complex subunit 2 OS=Homo sapiens GN=THOC2 PE=1 SV=2 - [THOC2_HUMAN]	0.904737
F8W822	ARF GTPase-activating protein GIT2 OS=Homo sapiens GN=GIT2 PE=2 SV=1 - [F8W822_HUMAN]	0.867322		O75937	DnaJ homolog subfamily C member 8 OS=Homo sapiens GN=DNAJC8 PE=1 SV=2 - [DNJC8_HUMAN]	0.904201
Q9BTW9-5	Isoform 5 of Tubulin-specific chaperone D OS=Homo sapiens GN=TBCD - [TBCD_HUMAN]	0.867006		P60228	Eukaryotic translation initiation factor 3 subunit E OS=Homo sapiens GN=EIF3E PE=1 SV=1 - [EIF3E_HUMAN]	0.903898
Q9BQB6-3	Isoform 3 of Vitamin K epoxide reductase complex subunit 1 OS=Homo sapiens GN=VKORC1 - [VKOR1_HUMAN]	0.86696		G3V2B8	C-1-tetrahydrofolate synthase, cytoplasmic OS=Homo sapiens GN=MTHFD1 PE=2 SV=1 - [G3V2B8_HUMAN]	0.903887
F8WF27	Transmembrane 4 L6 family member 1 OS=Homo sapiens GN=TM4SF1 PE=2 SV=1 - [F8WF27_HUMAN]	0.866744		Q86Y82	Syntaxin-12 OS=Homo sapiens GN=STX12 PE=1 SV=1 - [STX12_HUMAN]	0.903475
P62826	GTP-binding nuclear protein Ran OS=Homo sapiens GN=RAN PE=1 SV=3 - [RAN_HUMAN]	0.866466		P18077	60S ribosomal protein L35a OS=Homo sapiens GN=RPL35A PE=1 SV=2 - [RL35A_HUMAN]	0.903329
P11142	Heat shock cognate 71 kDa protein OS=Homo sapiens GN=HSPA8 PE=1 SV=1 - [HSP7C_HUMAN]	0.865776		I3L0N3	Vesicle-fusing ATPase OS=Homo sapiens GN=NSF PE=2 SV=1 - [I3L0N3_HUMAN]	0.903195
B1ANR0	Poly(A) binding protein, cytoplasmic 4 (Inducible form), isoform CRA_e OS=Homo sapiens GN=PABPC4 PE=4 SV=1 - [B1ANR0_HUMAN]	0.865764		E9PC15	Acylglycerol kinase, mitochondrial OS=Homo sapiens GN=AGK PE=2 SV=1 - [E9PC15_HUMAN]	0.902901
Q8TEA8	D-tyrosyl-tRNA(Tyr) deacylase 1 OS=Homo sapiens GN=DTD1 PE=1 SV=2 - [DTD1_HUMAN]	0.865414		P36578	60S ribosomal protein L4 OS=Homo sapiens GN=RPL4 PE=1 SV=5 - [RL4_HUMAN]	0.902884
P62942	Peptidyl-prolyl cis-trans isomerase FKBP1A OS=Homo sapiens GN=FKBP1A PE=1 SV=2 - [FKB1A_HUMAN]	0.86494		O15091-4	Isoform 4 of Mitochondrial ribonuclease P protein 3 OS=Homo sapiens GN=KIAA0391 - [MRRP3_HUMAN]	0.902631
P17096-2	Isoform HMG-Y of High mobility group protein HMG-I/HMG-Y OS=Homo sapiens GN=HMGA1 - [HMGA1_HUMAN]	0.864911		Q13740-2	Isoform 2 of CD166 antigen OS=Homo sapiens GN=ALCAM - [CD166_HUMAN]	0.902261
O15143	Actin-related protein 2/3 complex subunit 1B OS=Homo sapiens GN=ARPC1B PE=1 SV=3 - [ARC1B_HUMAN]	0.864743		O00299	Chloride intracellular channel protein 1 OS=Homo sapiens GN=CLIC1 PE=1 SV=4 - [CLIC1_HUMAN]	0.901946
Q13488	V-type proton ATPase 116 kDa subunit a isoform 3 OS=Homo sapiens GN=TCIRG1 PE=1 SV=3 - [VPP3_HUMAN]	0.864556		P60842	Eukaryotic initiation factor 4A-I OS=Homo sapiens GN=EIF4A1 PE=1 SV=1 - [IF4A1_HUMAN]	0.901547
P55145	Mesencephalic astrocyte-derived neurotrophic factor OS=Homo sapiens GN=MANF PE=1 SV=3 - [MANF_HUMAN]	0.864356		Q16650	T-box brain protein 1 OS=Homo sapiens GN=TBR1 PE=1 SV=1 - [TBR1_HUMAN]	0.901448
Q99733	Nucleosome assembly protein 1-like 4 OS=Homo sapiens GN=NAP1L4 PE=1 SV=1 - [NP1L4_HUMAN]	0.863816		P13693	Translationally-controlled tumor protein OS=Homo sapiens GN=TPT1 PE=1 SV=1 - [TCTP_HUMAN]	0.901432
O43324	Eukaryotic translation elongation factor 1 epsilon-1 OS=Homo sapiens GN=EEF1E1 PE=1 SV=1 - [MCA3_HUMAN]	0.863814		G3V529	ATP-dependent RNA helicase DDX24 OS=Homo sapiens GN=DDX24 PE=2 SV=1 - [G3V529_HUMAN]	0.901378
Q14157-4	Isoform 4 of Ubiquitin-associated protein 2-like OS=Homo sapiens GN=UBAP2L - [UBP2L_HUMAN]	0.863612		Q9UKK3	Poly [ADP-ribose] polymerase 4 OS=Homo sapiens GN=PARP4 PE=1 SV=3 - [PARP4_HUMAN]	0.901334
P15374	Ubiquitin carboxyl-terminal hydrolase isozyme L3 OS=Homo sapiens GN=UCHL3 PE=1 SV=1 - [UCHL3_HUMAN]	0.86341		Q15800-2	Isoform 2 of Methylsterol monooxygenase 1 OS=Homo sapiens GN=MSMO1 - [MSMO1_HUMAN]	0.901272
E5RJR5	S-phase kinase-associated protein 1 OS=Homo sapiens GN=SKP1 PE=2 SV=1 - [E5RJR5_HUMAN]	0.863086		Q92665	28S ribosomal protein S31, mitochondrial OS=Homo sapiens GN=MRPS31 PE=1 SV=3 - [RT31_HUMAN]	0.901198
H3BR35	Eukaryotic peptide chain release factor GTP-binding subunit ERF3A (Fragment) OS=Homo sapiens GN=GSPT1 PE=4 SV=1 - [H3BR35_HUMAN]	0.862648		O00232	26S proteasome non-ATPase regulatory subunit 12 OS=Homo sapiens GN=PSMD12 PE=1 SV=3 - [PSD12_HUMAN]	0.901012
Q14997	Proteasome activator complex subunit 4 OS=Homo sapiens GN=PSME4 PE=1 SV=2 - [PSME4_HUMAN]	0.862421		P68104	Elongation factor 1-alpha 1 OS=Homo sapiens GN=EEF1A1 PE=1 SV=1 - [EF1A1_HUMAN]	0.900929
Q8N183	Mimitin, mitochondrial OS=Homo sapiens GN=NDUFAF2 PE=1 SV=1 - [MIMIT_HUMAN]	0.86192		P62906	60S ribosomal protein L10a OS=Homo sapiens GN=RPL10A PE=1 SV=2 - [RL10A_HUMAN]	0.899867
Q6YN16	Hydroxysteroid dehydrogenase-like protein 2 OS=Homo sapiens GN=HSDL2 PE=1 SV=1 - [HSDL2_HUMAN]	0.861792		P12270	Nucleoprotein TPR OS=Homo sapiens GN=TPR PE=1 SV=3 - [TPR_HUMAN]	0.899835
E9PHI6	Cytoplasmic dynein 1 light intermediate chain 1 OS=Homo sapiens GN=DYNC1LI1 PE=2 SV=1 - [E9PHI6_HUMAN]	0.861772		B0QZ43	Erlin-1 (Fragment) OS=Homo sapiens GN=ERLIN1 PE=2 SV=1 - [B0QZ43_HUMAN]	0.899711
P50502	Hsc70-interacting protein OS=Homo sapiens GN=ST13 PE=1 SV=2 - [F10A1_HUMAN]	0.861424		O75844	CAAX prenyl protease 1 homolog OS=Homo sapiens GN=ZMPSTE24 PE=1 SV=2 - [FACE1_HUMAN]	0.899614
P20042	Eukaryotic translation initiation factor 2 subunit 2 OS=Homo sapiens GN=EIF2S2 PE=1 SV=2 - [IF2B_HUMAN]	0.861378		P62195-2	Isoform 2 of 26S protease regulatory subunit 8 OS=Homo sapiens GN=PSMC5 - [PRS8_HUMAN]	0.89924
P04080	Cystatin-B OS=Homo sapiens GN=CSTB PE=1 SV=2 - [CYTB_HUMAN]	0.861243		P46779	60S ribosomal protein L28 OS=Homo sapiens GN=RPL28 PE=1 SV=3 - [RL28_HUMAN]	0.899145
Q9BWD1	Acetyl-CoA acetyltransferase, cytosolic OS=Homo sapiens GN=ACAT2 PE=1 SV=2 - [THIC_HUMAN]	0.861121		E5RJZ1	Cytochrome c oxidase subunit 7A-related protein, mitochondrial OS=Homo sapiens GN=COX7A2L PE=2 SV=1 - [E5RJZ1_HUMAN]	0.899128
Q9BUF5	Tubulin beta-6 chain OS=Homo sapiens GN=TUBB6 PE=1 SV=1 - [TBB6_HUMAN]	0.860457		Q13347	Eukaryotic translation initiation factor 3 subunit I OS=Homo sapiens GN=EIF3I PE=1 SV=1 - [EIF3I_HUMAN]	0.898192
Q8NA61-2	Isoform 2 of Spermatid-associated protein OS=Homo sapiens GN=SPERT - [SPERT_HUMAN]	0.860157		P61009	Signal peptidase complex subunit 3 OS=Homo sapiens GN=SPCS3 PE=1 SV=1 - [SPCS3_HUMAN]	0.897987
Q92633	Lysophosphatidic acid receptor 1 OS=Homo sapiens GN=LPAR1 PE=1 SV=3 - [LPAR1_HUMAN]	0.859301		G3V4F7	Signal recognition particle 54 kDa protein OS=Homo sapiens GN=SRP54 PE=2 SV=1 - [G3V4F7_HUMAN]	0.897624
P19367-4	Isoform 4 of Hexokinase-1 OS=Homo sapiens GN=HK1 - [HXK1_HUMAN]	0.85888		Q9NUQ6-2	Isoform 2 of SPATS2-like protein OS=Homo sapiens GN=SPATS2L - [SPS2L_HUMAN]	0.897395
P43487	Ran-specific GTPase-activating protein OS=Homo sapiens GN=RANBP1 PE=1 SV=1 - [RANG_HUMAN]	0.85837		H7BZF6	Mitochondrial chaperone BCS1 (Fragment) OS=Homo sapiens GN=BCS1L PE=4 SV=1 - [H7BZF6_HUMAN]	0.897105
P25325	3-mercaptopyruvate sulfurtransferase OS=Homo sapiens GN=MPST PE=1 SV=3 - [THTM_HUMAN]	0.858287		Q9Y305-3	Isoform 3 of Acyl-coenzyme A thioesterase 9, mitochondrial OS=Homo sapiens GN=ACOT9 - [ACOT9_HUMAN]	0.896226
C9JU19	Mitochondrial fission factor (Fragment) OS=Homo sapiens GN=MFF PE=2 SV=1 - [C9JU19_HUMAN]	0.858275		Q9NP92	28S ribosomal protein S30, mitochondrial OS=Homo sapiens GN=MRPS30 PE=1 SV=2 - [RT30_HUMAN]	0.895845
H7C487	Oxysterol-binding protein (Fragment) OS=Homo sapiens GN=OSBPL10 PE=3 SV=1 - [H7C487_HUMAN]	0.858227		P09497-2	Isoform Non-brain of Clathrin light chain B OS=Homo sapiens GN=CLTB - [CLCB_HUMAN]	0.895502
Q9HAU5-2	Isoform 2 of Regulator of nonsense transcripts 2 OS=Homo sapiens GN=UPF2 - [RENT2_HUMAN]	0.858182		P12111-2	Isoform 2 of Collagen alpha-3(VI) chain OS=Homo sapiens GN=COL6A3 - [CO6A3_HUMAN]	0.895466
O00170	AH receptor-interacting protein OS=Homo sapiens GN=AIP PE=1 SV=2 - [AIP_HUMAN]	0.857742		Q15005	Signal peptidase complex subunit 2 OS=Homo sapiens GN=SPCS2 PE=1 SV=3 - [SPCS2_HUMAN]	0.895462
P68104	Elongation factor 1-alpha 1 OS=Homo sapiens GN=EEF1A1 PE=1 SV=1 - [EF1A1_HUMAN]	0.857141		Q6UN15-5	Isoform 5 of Pre-mRNA 3'-end-processing factor FIP1 OS=Homo sapiens GN=FIP1L1 - [FIP1_HUMAN]	0.895298
A6NKE1	Trafficking protein particle complex subunit 3 OS=Homo sapiens GN=TRAPPC3 PE=2 SV=1 - [A6NKE1_HUMAN]	0.856593		P23193-2	Isoform 2 of Transcription elongation factor A protein 1 OS=Homo sapiens GN=TCEA1 - [TCEA1_HUMAN]	0.89526
P16930	Fumarylacetoacetase OS=Homo sapiens GN=FAH PE=1 SV=2 - [FAAA_HUMAN]	0.856449		Q5UCC4-2	Isoform 2 of ER membrane protein complex subunit 10 OS=Homo sapiens GN=EMC10 - [EMC10_HUMAN]	0.895226
Q9BU23-3	Isoform 3 of Lipase maturation factor 2 OS=Homo sapiens GN=LMF2 - [LMF2_HUMAN]	0.855904		Q9BXP5-5	Isoform 5 of Serrate RNA effector molecule homolog OS=Homo sapiens GN=SRRT - [SRRT_HUMAN]	0.894822
P56134-4	Isoform 4 of ATP synthase subunit f, mitochondrial OS=Homo sapiens GN=ATP5J2 - [ATPK_HUMAN]	0.855515		P39060-2	Isoform 3 of Collagen alpha-1(XVIII) chain OS=Homo sapiens GN=COL18A1 - [COIA1_HUMAN]	0.894211
P30153	Serine/threonine-protein phosphatase 2A 65 kDa regulatory subunit A alpha isoform OS=Homo sapiens GN=PPP2R1A PE=1 SV=4 - [2AAA_HUMAN]	0.855137		O94906	Pre-mRNA-processing factor 6 OS=Homo sapiens GN=PRPF6 PE=1 SV=1 - [PRP6_HUMAN]	0.894062
O94874-3	Isoform 3 of E3 UFM1-protein ligase 1 OS=Homo sapiens GN=UFL1 - [UFL1_HUMAN]	0.854914		Q71RC2-5	Isoform 5 of La-related protein 4 OS=Homo sapiens GN=LARP4 - [LARP4_HUMAN]	0.893309
F5H897	Heat shock protein 75 kDa, mitochondrial OS=Homo sapiens GN=TRAP1 PE=2 SV=1 - [F5H897_HUMAN]	0.854839		O94874-2	Isoform 2 of E3 UFM1-protein ligase 1 OS=Homo sapiens GN=UFL1 - [UFL1_HUMAN]	0.892785
E9PBK7	Mitogen-activated protein kinase 3 OS=Homo sapiens GN=MAPK3 PE=2 SV=1 - [E9PBK7_HUMAN]	0.854416		P62826	GTP-binding nuclear protein Ran OS=Homo sapiens GN=RAN PE=1 SV=3 - [RAN_HUMAN]	0.892178
E7ESM2	Urokinase-type plasminogen activator chain B OS=Homo sapiens GN=PLAU PE=3 SV=2 - [E7ESM2_HUMAN]	0.853906		Q7Z4H8-3	Isoform 3 of KDEL motif-containing protein 2 OS=Homo sapiens GN=KDELC2 - [KDEL2_HUMAN]	0.891361
O75436	Vacuolar protein sorting-associated protein 26A OS=Homo sapiens GN=VPS26A PE=1 SV=2 - [VP26A_HUMAN]	0.852828		Q07020	60S ribosomal protein L18 OS=Homo sapiens GN=RPL18 PE=1 SV=2 - [RL18_HUMAN]	0.891061
B4DWT1	Serine/arginine-rich-splicing factor 11 OS=Homo sapiens GN=SRSF11 PE=2 SV=1 - [B4DWT1_HUMAN]	0.852759		B4E2W0	3-ketoacyl-CoA thiolase OS=Homo sapiens GN=HADHB PE=2 SV=1 - [B4E2W0_HUMAN]	0.890915
H0YM70	Proteasome activator complex subunit 2 OS=Homo sapiens GN=PSME2 PE=2 SV=1 - [H0YM70_HUMAN]	0.852573		Q9Y2Q3	Glutathione S-transferase kappa 1 OS=Homo sapiens GN=GSTK1 PE=1 SV=3 - [GSTK1_HUMAN]	0.890195
P15531	Nucleoside diphosphate kinase A OS=Homo sapiens GN=NME1 PE=1 SV=1 - [NDKA_HUMAN]	0.851388		F8VV56	CD63 antigen OS=Homo sapiens GN=CD63 PE=4 SV=1 - [F8VV56_HUMAN]	0.889972
G3V2B8	C-1-tetrahydrofolate synthase, cytoplasmic OS=Homo sapiens GN=MTHFD1 PE=2 SV=1 - [G3V2B8_HUMAN]	0.851016		H3BUM9	Tyrosine-protein kinase CSK (Fragment) OS=Homo sapiens GN=CSK PE=2 SV=1 - [H3BUM9_HUMAN]	0.889089
P00338	L-lactate dehydrogenase A chain OS=Homo sapiens GN=LDHA PE=1 SV=2 - [LDHA_HUMAN]	0.85075		Q9ULC3	Ras-related protein Rab-23 OS=Homo sapiens GN=RAB23 PE=1 SV=1 - [RAB23_HUMAN]	0.888912
P56537	Eukaryotic translation initiation factor 6 OS=Homo sapiens GN=EIF6 PE=1 SV=1 - [IF6_HUMAN]	0.850577		Q9UPN6	Protein SCAF8 OS=Homo sapiens GN=SCAF8 PE=1 SV=1 - [SCAF8_HUMAN]	0.888812
P63173	60S ribosomal protein L38 OS=Homo sapiens GN=RPL38 PE=1 SV=2 - [RL38_HUMAN]	0.850537		K7ELS0	Uncharacterized protein C19orf43 OS=Homo sapiens GN=C19orf43 PE=4 SV=1 - [K7ELS0_HUMAN]	0.888687
I3L1H3	Lipopolysaccharide-induced tumor necrosis factor-alpha factor OS=Homo sapiens GN=LITAF PE=2 SV=1 - [I3L1H3_HUMAN]	0.850361		P26641	Elongation factor 1-gamma OS=Homo sapiens GN=EEF1G PE=1 SV=3 - [EF1G_HUMAN]	0.88793
P05534	HLA class I histocompatibility antigen, A-24 alpha chain OS=Homo sapiens GN=HLA-A PE=1 SV=2 - [1A24_HUMAN]	0.84976		P02786	Transferrin receptor protein 1 OS=Homo sapiens GN=TFRC PE=1 SV=2 - [TFR1_HUMAN]	0.886828
P19623	Spermidine synthase OS=Homo sapiens GN=SRM PE=1 SV=1 - [SPEE_HUMAN]	0.84938		Q9UIG0-2	Isoform 2 of Tyrosine-protein kinase BAZ1B OS=Homo sapiens GN=BAZ1B - [BAZ1B_HUMAN]	0.886819
P30049	ATP synthase subunit delta, mitochondrial OS=Homo sapiens GN=ATP5D PE=1 SV=2 - [ATPD_HUMAN]	0.849367		B4DT77	Annexin OS=Homo sapiens GN=ANXA7 PE=2 SV=1 - [B4DT77_HUMAN]	0.886081
F8W785	Golgi integral membrane protein 4 OS=Homo sapiens GN=GOLIM4 PE=2 SV=1 - [F8W785_HUMAN]	0.849096		B4DIV7	Secernin-1 OS=Homo sapiens GN=SCRN1 PE=2 SV=1 - [B4DIV7_HUMAN]	0.885991
P29317	Ephrin type-A receptor 2 OS=Homo sapiens GN=EPHA2 PE=1 SV=2 - [EPHA2_HUMAN]	0.84847		P50914	60S ribosomal protein L14 OS=Homo sapiens GN=RPL14 PE=1 SV=4 - [RL14_HUMAN]	0.885901
Q9NSD9	Phenylalanine--tRNA ligase beta subunit OS=Homo sapiens GN=FARSB PE=1 SV=3 - [SYFB_HUMAN]	0.848036		O14776-2	Isoform 2 of Transcription elongation regulator 1 OS=Homo sapiens GN=TCERG1 - [TCRG1_HUMAN]	0.885103
Q13347	Eukaryotic translation initiation factor 3 subunit I OS=Homo sapiens GN=EIF3I PE=1 SV=1 - [EIF3I_HUMAN]	0.847481		Q9NVI7-2	Isoform 2 of ATPase family AAA domain-containing protein 3A OS=Homo sapiens GN=ATAD3A - [ATD3A_HUMAN]	0.884658
P22626-2	Isoform A2 of Heterogeneous nuclear ribonucleoproteins A2/B1 OS=Homo sapiens GN=HNRNPA2B1 - [ROA2_HUMAN]	0.846409		B4DVF4	3-ketoacyl-CoA thiolase, peroxisomal OS=Homo sapiens GN=ACAA1 PE=2 SV=1 - [B4DVF4_HUMAN]	0.884583
E9PJ81	UBX domain-containing protein 1 (Fragment) OS=Homo sapiens GN=UBXN1 PE=2 SV=1 - [E9PJ81_HUMAN]	0.846144		G5E9W7	28S ribosomal protein S22, mitochondrial OS=Homo sapiens GN=MRPS22 PE=4 SV=1 - [G5E9W7_HUMAN]	0.884433
H0YN26	Acidic leucine-rich nuclear phosphoprotein 32 family member A OS=Homo sapiens GN=ANP32A PE=2 SV=1 - [H0YN26_HUMAN]	0.845721		Q15029-2	Isoform 2 of 116 kDa U5 small nuclear ribonucleoprotein component OS=Homo sapiens GN=EFTUD2 - [U5S1_HUMAN]	0.884403
B8ZZQ6	Thymosin alpha-1 OS=Homo sapiens GN=PTMA PE=4 SV=1 - [B8ZZQ6_HUMAN]	0.845492		Q96AM1	Mas-related G-protein coupled receptor member F OS=Homo sapiens GN=MRGPRF PE=2 SV=1 - [MRGRF_HUMAN]	0.884337
P61106	Ras-related protein Rab-14 OS=Homo sapiens GN=RAB14 PE=1 SV=4 - [RAB14_HUMAN]	0.844941		P06748	Nucleophosmin OS=Homo sapiens GN=NPM1 PE=1 SV=2 - [NPM_HUMAN]	0.884323
Q8WUM4	Programmed cell death 6-interacting protein OS=Homo sapiens GN=PDCD6IP PE=1 SV=1 - [PDC6I_HUMAN]	0.844595		Q9UNK0	Syntaxin-8 OS=Homo sapiens GN=STX8 PE=1 SV=2 - [STX8_HUMAN]	0.884137
Q7Z4V5-2	Isoform 2 of Hepatoma-derived growth factor-related protein 2 OS=Homo sapiens GN=HDGFRP2 - [HDGR2_HUMAN]	0.844554		Q16555-2	Isoform 2 of Dihydropyrimidinase-related protein 2 OS=Homo sapiens GN=DPYSL2 - [DPYL2_HUMAN]	0.88413
E9PLT0	Cold shock domain-containing protein E1 OS=Homo sapiens GN=CSDE1 PE=2 SV=1 - [E9PLT0_HUMAN]	0.844091		P26373	60S ribosomal protein L13 OS=Homo sapiens GN=RPL13 PE=1 SV=4 - [RL13_HUMAN]	0.884067
P23497	Nuclear autoantigen Sp-100 OS=Homo sapiens GN=SP100 PE=1 SV=3 - [SP100_HUMAN]	0.8431		Q9Y265	RuvB-like 1 OS=Homo sapiens GN=RUVBL1 PE=1 SV=1 - [RUVB1_HUMAN]	0.883863
P00568	Adenylate kinase isoenzyme 1 OS=Homo sapiens GN=AK1 PE=1 SV=3 - [KAD1_HUMAN]	0.842323		P49006	MARCKS-related protein OS=Homo sapiens GN=MARCKSL1 PE=1 SV=2 - [MRP_HUMAN]	0.88373
Q16650	T-box brain protein 1 OS=Homo sapiens GN=TBR1 PE=1 SV=1 - [TBR1_HUMAN]	0.842253		Q5RKV6	Exosome complex component MTR3 OS=Homo sapiens GN=EXOSC6 PE=1 SV=1 - [EXOS6_HUMAN]	0.883117
Q15645	Pachytene checkpoint protein 2 homolog OS=Homo sapiens GN=TRIP13 PE=1 SV=2 - [PCH2_HUMAN]	0.84199		J3QLE5	Small nuclear ribonucleoprotein-associated protein N (Fragment) OS=Homo sapiens GN=SNRPN PE=4 SV=1 - [J3QLE5_HUMAN]	0.883001
Q16555	Dihydropyrimidinase-related protein 2 OS=Homo sapiens GN=DPYSL2 PE=1 SV=1 - [DPYL2_HUMAN]	0.841592		Q9Y3I0	tRNA-splicing ligase RtcB homolog OS=Homo sapiens GN=C22orf28 PE=1 SV=1 - [RTCB_HUMAN]	0.882882
O00505	Importin subunit alpha-3 OS=Homo sapiens GN=KPNA3 PE=1 SV=2 - [IMA3_HUMAN]	0.840974		D6RH20	28S ribosomal protein S27, mitochondrial (Fragment) OS=Homo sapiens GN=MRPS27 PE=2 SV=1 - [D6RH20_HUMAN]	0.882789
P08473	Neprilysin OS=Homo sapiens GN=MME PE=1 SV=2 - [NEP_HUMAN]	0.8405		P39748	Flap endonuclease 1 OS=Homo sapiens GN=FEN1 PE=1 SV=1 - [FEN1_HUMAN]	0.8825
C9J4Z3	60S ribosomal protein L37a OS=Homo sapiens GN=RPL37A PE=4 SV=1 - [C9J4Z3_HUMAN]	0.840224		Q09028-3	Isoform 3 of Histone-binding protein RBBP4 OS=Homo sapiens GN=RBBP4 - [RBBP4_HUMAN]	0.882006
Q01082	Spectrin beta chain, non-erythrocytic 1 OS=Homo sapiens GN=SPTBN1 PE=1 SV=2 - [SPTB2_HUMAN]	0.839972		Q9UDY2-5	Isoform A3 of Tight junction protein ZO-2 OS=Homo sapiens GN=TJP2 - [ZO2_HUMAN]	0.881966
P20618	Proteasome subunit beta type-1 OS=Homo sapiens GN=PSMB1 PE=1 SV=2 - [PSB1_HUMAN]	0.839849		P05121	Plasminogen activator inhibitor 1 OS=Homo sapiens GN=SERPINE1 PE=1 SV=1 - [PAI1_HUMAN]	0.881826
P63167	Dynein light chain 1, cytoplasmic OS=Homo sapiens GN=DYNLL1 PE=1 SV=1 - [DYL1_HUMAN]	0.83961		B7Z463	Puromycin-sensitive aminopeptidase OS=Homo sapiens GN=NPEPPS PE=2 SV=1 - [B7Z463_HUMAN]	0.881351
Q9H0A8	COMM domain-containing protein 4 OS=Homo sapiens GN=COMMD4 PE=1 SV=1 - [COMD4_HUMAN]	0.839312		H7C235	Sphingomyelin phosphodiesterase 4 (Fragment) OS=Homo sapiens GN=SMPD4 PE=2 SV=1 - [H7C235_HUMAN]	0.88131
P37802	Transgelin-2 OS=Homo sapiens GN=TAGLN2 PE=1 SV=3 - [TAGL2_HUMAN]	0.839122		H0YC42	28S ribosomal protein S35, mitochondrial (Fragment) OS=Homo sapiens GN=MRPS28 PE=4 SV=1 - [H0YC42_HUMAN]	0.880644
P31948	Stress-induced-phosphoprotein 1 OS=Homo sapiens GN=STIP1 PE=1 SV=1 - [STIP1_HUMAN]	0.839071		K7EQA9	Hsp90 co-chaperone Cdc37 (Fragment) OS=Homo sapiens GN=CDC37 PE=4 SV=1 - [K7EQA9_HUMAN]	0.88057
Q9UI10-3	Isoform 3 of Translation initiation factor eIF-2B subunit delta OS=Homo sapiens GN=EIF2B4 - [EI2BD_HUMAN]	0.838654		F8W8I6	Nucleolysin TIA-1 isoform p40 OS=Homo sapiens GN=TIA1 PE=2 SV=1 - [F8W8I6_HUMAN]	0.880517
P17301	Integrin alpha-2 OS=Homo sapiens GN=ITGA2 PE=1 SV=1 - [ITA2_HUMAN]	0.838424		P35611-2	Isoform 2 of Alpha-adducin OS=Homo sapiens GN=ADD1 - [ADDA_HUMAN]	0.880508
Q9Y6B6	GTP-binding protein SAR1b OS=Homo sapiens GN=SAR1B PE=1 SV=1 - [SAR1B_HUMAN]	0.838356		D6RHW1	Transcription initiation factor TFIID subunit 9 (Fragment) OS=Homo sapiens GN=TAF9 PE=2 SV=1 - [D6RHW1_HUMAN]	0.880352
P61956	Small ubiquitin-related modifier 2 OS=Homo sapiens GN=SUMO2 PE=1 SV=3 - [SUMO2_HUMAN]	0.837585		P31942-3	Isoform 3 of Heterogeneous nuclear ribonucleoprotein H3 OS=Homo sapiens GN=HNRNPH3 - [HNRH3_HUMAN]	0.880312
P51571	Translocon-associated protein subunit delta OS=Homo sapiens GN=SSR4 PE=1 SV=1 - [SSRD_HUMAN]	0.837526		Q08211	ATP-dependent RNA helicase A OS=Homo sapiens GN=DHX9 PE=1 SV=4 - [DHX9_HUMAN]	0.880102
P25787	Proteasome subunit alpha type-2 OS=Homo sapiens GN=PSMA2 PE=1 SV=2 - [PSA2_HUMAN]	0.837377		P39023	60S ribosomal protein L3 OS=Homo sapiens GN=RPL3 PE=1 SV=2 - [RL3_HUMAN]	0.879532
F5GXC8	Succinyl-CoA ligase [ADP-forming] subunit beta, mitochondrial OS=Homo sapiens GN=SUCLA2 PE=3 SV=1 - [F5GXC8_HUMAN]	0.837326		E7ESM2	Urokinase-type plasminogen activator chain B OS=Homo sapiens GN=PLAU PE=3 SV=2 - [E7ESM2_HUMAN]	0.879472
Q9UQ80	Proliferation-associated protein 2G4 OS=Homo sapiens GN=PA2G4 PE=1 SV=3 - [PA2G4_HUMAN]	0.836576		P11940	Polyadenylate-binding protein 1 OS=Homo sapiens GN=PABPC1 PE=1 SV=2 - [PABP1_HUMAN]	0.879275
O95486	Protein transport protein Sec24A OS=Homo sapiens GN=SEC24A PE=1 SV=2 - [SC24A_HUMAN]	0.836509		P09382	Galectin-1 OS=Homo sapiens GN=LGALS1 PE=1 SV=2 - [LEG1_HUMAN]	0.879048
Q9BV86-2	Isoform 2 of N-terminal Xaa-Pro-Lys N-methyltransferase 1 OS=Homo sapiens GN=NTMT1 - [NTM1A_HUMAN]	0.836507		Q13557-12	Isoform Delta 12 of Calcium/calmodulin-dependent protein kinase type II subunit delta OS=Homo sapiens GN=CAMK2D - [KCC2D_HUMAN]	0.878289
Q8IVM0	Coiled-coil domain-containing protein 50 OS=Homo sapiens GN=CCDC50 PE=1 SV=1 - [CCD50_HUMAN]	0.836461		G3V4W0	Heterogeneous nuclear ribonucleoproteins C1/C2 (Fragment) OS=Homo sapiens GN=HNRNPC PE=2 SV=1 - [G3V4W0_HUMAN]	0.877945
F8W733	BRCA1-A complex subunit BRE (Fragment) OS=Homo sapiens GN=BRE PE=2 SV=1 - [F8W733_HUMAN]	0.835556		Q96CG8-3	Isoform 3 of Collagen triple helix repeat-containing protein 1 OS=Homo sapiens GN=CTHRC1 - [CTHR1_HUMAN]	0.877486
O14979-3	Isoform 3 of Heterogeneous nuclear ribonucleoprotein D-like OS=Homo sapiens GN=HNRPDL - [HNRDL_HUMAN]	0.835282		P62316-2	Isoform 2 of Small nuclear ribonucleoprotein Sm D2 OS=Homo sapiens GN=SNRPD2 - [SMD2_HUMAN]	0.87677
P51665	26S proteasome non-ATPase regulatory subunit 7 OS=Homo sapiens GN=PSMD7 PE=1 SV=2 - [PSD7_HUMAN]	0.834773		A6NHR9	Structural maintenance of chromosomes flexible hinge domain-containing protein 1 OS=Homo sapiens GN=SMCHD1 PE=1 SV=2 - [SMHD1_HUMAN]	0.876492
P07737	Profilin-1 OS=Homo sapiens GN=PFN1 PE=1 SV=2 - [PROF1_HUMAN]	0.834581		P28072	Proteasome subunit beta type-6 OS=Homo sapiens GN=PSMB6 PE=1 SV=4 - [PSB6_HUMAN]	0.876257
B4DUR9	Activator of 90 kDa heat shock protein ATPase homolog 1 OS=Homo sapiens GN=AHSA1 PE=2 SV=1 - [B4DUR9_HUMAN]	0.833736		Q15746-6	Isoform Del-1790 of Myosin light chain kinase, smooth muscle OS=Homo sapiens GN=MYLK - [MYLK_HUMAN]	0.876227
H3BUS9	Myotubularin-related protein 10 OS=Homo sapiens GN=MTMR10 PE=2 SV=1 - [H3BUS9_HUMAN]	0.833423		K7EJV9	60S ribosomal protein L23a (Fragment) OS=Homo sapiens GN=RPL23A PE=3 SV=1 - [K7EJV9_HUMAN]	0.87603
Q96TA1-2	Isoform 2 of Niban-like protein 1 OS=Homo sapiens GN=FAM129B - [NIBL1_HUMAN]	0.832904		Q15428	Splicing factor 3A subunit 2 OS=Homo sapiens GN=SF3A2 PE=1 SV=2 - [SF3A2_HUMAN]	0.875832
M0R1K3	Platelet-activating factor acetylhydrolase IB subunit gamma (Fragment) OS=Homo sapiens GN=PAFAH1B3 PE=4 SV=1 - [M0R1K3_HUMAN]	0.832465		Q13492-3	Isoform 3 of Phosphatidylinositol-binding clathrin assembly protein OS=Homo sapiens GN=PICALM - [PICAL_HUMAN]	0.875747
P00167-2	Isoform 2 of Cytochrome b5 OS=Homo sapiens GN=CYB5A - [CYB5_HUMAN]	0.831571		F5H5Y3	Signal recognition particle subunit SRP68 OS=Homo sapiens GN=SRP68 PE=2 SV=1 - [F5H5Y3_HUMAN]	0.875718
Q7L2H7	Eukaryotic translation initiation factor 3 subunit M OS=Homo sapiens GN=EIF3M PE=1 SV=1 - [EIF3M_HUMAN]	0.831464		P51610-2	Isoform 2 of Host cell factor 1 OS=Homo sapiens GN=HCFC1 - [HCFC1_HUMAN]	0.875669
Q13045-2	Isoform 2 of Protein flightless-1 homolog OS=Homo sapiens GN=FLII - [FLII_HUMAN]	0.831392		K7ERA3	Synaptonemal complex protein SC65 (Fragment) OS=Homo sapiens GN=LEPREL4 PE=4 SV=1 - [K7ERA3_HUMAN]	0.875639
Q99519	Sialidase-1 OS=Homo sapiens GN=NEU1 PE=1 SV=1 - [NEUR1_HUMAN]	0.83097		P07384	Calpain-1 catalytic subunit OS=Homo sapiens GN=CAPN1 PE=1 SV=1 - [CAN1_HUMAN]	0.875581
H3BRV9	Nuclear transport factor 2 (Fragment) OS=Homo sapiens GN=NUTF2 PE=2 SV=1 - [H3BRV9_HUMAN]	0.830279		Q16186	Proteasomal ubiquitin receptor ADRM1 OS=Homo sapiens GN=ADRM1 PE=1 SV=2 - [ADRM1_HUMAN]	0.87543
P98082-2	Isoform 2 of Disabled homolog 2 OS=Homo sapiens GN=DAB2 - [DAB2_HUMAN]	0.829955		Q13895	Bystin OS=Homo sapiens GN=BYSL PE=1 SV=3 - [BYST_HUMAN]	0.875169
Q04760-2	Isoform 2 of Lactoylglutathione lyase OS=Homo sapiens GN=GLO1 - [LGUL_HUMAN]	0.829792		P54136-2	Isoform Monomeric of Arginine--tRNA ligase, cytoplasmic OS=Homo sapiens GN=RARS - [SYRC_HUMAN]	0.87444
Q9UL25	Ras-related protein Rab-21 OS=Homo sapiens GN=RAB21 PE=1 SV=3 - [RAB21_HUMAN]	0.829118		Q12789-3	Isoform 2 of General transcription factor 3C polypeptide 1 OS=Homo sapiens GN=GTF3C1 - [TF3C1_HUMAN]	0.874285
E7ESI2	Cyclin-dependent kinase 2 OS=Homo sapiens GN=CDK2 PE=2 SV=1 - [E7ESI2_HUMAN]	0.829098		O60341	Lysine-specific histone demethylase 1A OS=Homo sapiens GN=KDM1A PE=1 SV=2 - [KDM1A_HUMAN]	0.874263
B4DFK6	Calponin-3 OS=Homo sapiens GN=CNN3 PE=2 SV=1 - [B4DFK6_HUMAN]	0.82895		Q05048	Cleavage stimulation factor subunit 1 OS=Homo sapiens GN=CSTF1 PE=1 SV=1 - [CSTF1_HUMAN]	0.874185
Q15149	Plectin OS=Homo sapiens GN=PLEC PE=1 SV=3 - [PLEC_HUMAN]	0.828837		Q9Y2D5-6	Isoform 4 of A-kinase anchor protein 2 OS=Homo sapiens GN=AKAP2 - [AKAP2_HUMAN]	0.873628
Q9Y376	Calcium-binding protein 39 OS=Homo sapiens GN=CAB39 PE=1 SV=1 - [CAB39_HUMAN]	0.828619		Q9Y5V3	Melanoma-associated antigen D1 OS=Homo sapiens GN=MAGED1 PE=1 SV=3 - [MAGD1_HUMAN]	0.873037
O95674	Phosphatidate cytidylyltransferase 2 OS=Homo sapiens GN=CDS2 PE=1 SV=1 - [CDS2_HUMAN]	0.828155		P37802	Transgelin-2 OS=Homo sapiens GN=TAGLN2 PE=1 SV=3 - [TAGL2_HUMAN]	0.872913
Q96CG8-3	Isoform 3 of Collagen triple helix repeat-containing protein 1 OS=Homo sapiens GN=CTHRC1 - [CTHR1_HUMAN]	0.828108		Q9Y6N5	Sulfide:quinone oxidoreductase, mitochondrial OS=Homo sapiens GN=SQRDL PE=1 SV=1 - [SQRD_HUMAN]	0.872599
H0Y5G7	Neuroblastoma-amplified sequence (Fragment) OS=Homo sapiens GN=NBAS PE=4 SV=1 - [H0Y5G7_HUMAN]	0.827754		B7Z314	Ubiquinol-cytochrome c reductase complex chaperone CBP3 homolog OS=Homo sapiens GN=UQCC PE=2 SV=1 - [B7Z314_HUMAN]	0.872432
Q9Y3A5	Ribosome maturation protein SBDS OS=Homo sapiens GN=SBDS PE=1 SV=4 - [SBDS_HUMAN]	0.827385		O43390-2	Isoform 2 of Heterogeneous nuclear ribonucleoprotein R OS=Homo sapiens GN=HNRNPR - [HNRPR_HUMAN]	0.872402
P05121-2	Isoform 2 of Plasminogen activator inhibitor 1 OS=Homo sapiens GN=SERPINE1 - [PAI1_HUMAN]	0.827305		P62081	40S ribosomal protein S7 OS=Homo sapiens GN=RPS7 PE=1 SV=1 - [RS7_HUMAN]	0.872075
Q15637-4	Isoform 4 of Splicing factor 1 OS=Homo sapiens GN=SF1 - [SF01_HUMAN]	0.827116		F5H8H4	Pogo transposable element with ZNF domain OS=Homo sapiens GN=POGZ PE=2 SV=1 - [F5H8H4_HUMAN]	0.871082
O95571	Protein ETHE1, mitochondrial OS=Homo sapiens GN=ETHE1 PE=1 SV=2 - [ETHE1_HUMAN]	0.826745		E9PF06	39S ribosomal protein L3, mitochondrial (Fragment) OS=Homo sapiens GN=MRPL3 PE=2 SV=1 - [E9PF06_HUMAN]	0.87103
G5E9S8	Kinesin light chain 1 OS=Homo sapiens GN=KLC1 PE=2 SV=1 - [G5E9S8_HUMAN]	0.825985		Q6YHK3-4	Isoform 4 of CD109 antigen OS=Homo sapiens GN=CD109 - [CD109_HUMAN]	0.87079
Q9HCN8	Stromal cell-derived factor 2-like protein 1 OS=Homo sapiens GN=SDF2L1 PE=1 SV=2 - [SDF2L_HUMAN]	0.825972		Q7Z7F7	39S ribosomal protein L55, mitochondrial OS=Homo sapiens GN=MRPL55 PE=1 SV=1 - [RM55_HUMAN]	0.870475
Q9Y266	Nuclear migration protein nudC OS=Homo sapiens GN=NUDC PE=1 SV=1 - [NUDC_HUMAN]	0.825614		Q14008-2	Isoform 2 of Cytoskeleton-associated protein 5 OS=Homo sapiens GN=CKAP5 - [CKAP5_HUMAN]	0.86997
Q9Y262-2	Isoform 2 of Eukaryotic translation initiation factor 3 subunit L OS=Homo sapiens GN=EIF3L - [EIF3L_HUMAN]	0.825524		P49841	Glycogen synthase kinase-3 beta OS=Homo sapiens GN=GSK3B PE=1 SV=2 - [GSK3B_HUMAN]	0.869797
O95302	Peptidyl-prolyl cis-trans isomerase FKBP9 OS=Homo sapiens GN=FKBP9 PE=1 SV=2 - [FKBP9_HUMAN]	0.825335		Q8IYI6	Exocyst complex component 8 OS=Homo sapiens GN=EXOC8 PE=1 SV=2 - [EXOC8_HUMAN]	0.869776
H3BRG4	Cytochrome b-c1 complex subunit 2, mitochondrial OS=Homo sapiens GN=UQCRC2 PE=2 SV=1 - [H3BRG4_HUMAN]	0.82517		O15372	Eukaryotic translation initiation factor 3 subunit H OS=Homo sapiens GN=EIF3H PE=1 SV=1 - [EIF3H_HUMAN]	0.86931
Q9BT22	Chitobiosyldiphosphodolichol beta-mannosyltransferase OS=Homo sapiens GN=ALG1 PE=1 SV=2 - [ALG1_HUMAN]	0.825057		H0YLV1	Mortality factor 4-like protein 1 (Fragment) OS=Homo sapiens GN=MORF4L1 PE=2 SV=1 - [H0YLV1_HUMAN]	0.869159
O43847	Nardilysin OS=Homo sapiens GN=NRD1 PE=1 SV=2 - [NRDC_HUMAN]	0.824585		P63244	Guanine nucleotide-binding protein subunit beta-2-like 1 OS=Homo sapiens GN=GNB2L1 PE=1 SV=3 - [GBLP_HUMAN]	0.869134
P30084	Enoyl-CoA hydratase, mitochondrial OS=Homo sapiens GN=ECHS1 PE=1 SV=4 - [ECHM_HUMAN]	0.824458		Q49A26-2	Isoform 2 of Putative oxidoreductase GLYR1 OS=Homo sapiens GN=GLYR1 - [GLYR1_HUMAN]	0.869047
Q14596-2	Isoform 2 of Next to BRCA1 gene 1 protein OS=Homo sapiens GN=NBR1 - [NBR1_HUMAN]	0.824245		P25788-2	Isoform 2 of Proteasome subunit alpha type-3 OS=Homo sapiens GN=PSMA3 - [PSA3_HUMAN]	0.869026
Q9BR76	Coronin-1B OS=Homo sapiens GN=CORO1B PE=1 SV=1 - [COR1B_HUMAN]	0.823991		P82914	28S ribosomal protein S15, mitochondrial OS=Homo sapiens GN=MRPS15 PE=1 SV=1 - [RT15_HUMAN]	0.868919
P36405	ADP-ribosylation factor-like protein 3 OS=Homo sapiens GN=ARL3 PE=1 SV=2 - [ARL3_HUMAN]	0.823025		O00487	26S proteasome non-ATPase regulatory subunit 14 OS=Homo sapiens GN=PSMD14 PE=1 SV=1 - [PSDE_HUMAN]	0.868801
Q16543	Hsp90 co-chaperone Cdc37 OS=Homo sapiens GN=CDC37 PE=1 SV=1 - [CDC37_HUMAN]	0.822837		Q68E01-2	Isoform 2 of Integrator complex subunit 3 OS=Homo sapiens GN=INTS3 - [INT3_HUMAN]	0.868652
P15311	Ezrin OS=Homo sapiens GN=EZR PE=1 SV=4 - [EZRI_HUMAN]	0.822253		M0QX71	Glutamate-rich WD repeat-containing protein 1 (Fragment) OS=Homo sapiens GN=GRWD1 PE=4 SV=1 - [M0QX71_HUMAN]	0.868359
B1AKC9	Ephrin type-B receptor 2 OS=Homo sapiens GN=EPHB2 PE=2 SV=1 - [B1AKC9_HUMAN]	0.821328		H0YGS2	Transcriptional enhancer factor TEF-3 (Fragment) OS=Homo sapiens GN=TEAD4 PE=2 SV=1 - [H0YGS2_HUMAN]	0.868318
H0Y6I0	Golgin subfamily A member 4 (Fragment) OS=Homo sapiens GN=GOLGA4 PE=2 SV=1 - [H0Y6I0_HUMAN]	0.821018		P51116	Fragile X mental retardation syndrome-related protein 2 OS=Homo sapiens GN=FXR2 PE=1 SV=2 - [FXR2_HUMAN]	0.867798
Q92882	Osteoclast-stimulating factor 1 OS=Homo sapiens GN=OSTF1 PE=1 SV=2 - [OSTF1_HUMAN]	0.820991		P04062-3	Isoform 3 of Glucosylceramidase OS=Homo sapiens GN=GBA - [GLCM_HUMAN]	0.86774
P10644	cAMP-dependent protein kinase type I-alpha regulatory subunit OS=Homo sapiens GN=PRKAR1A PE=1 SV=1 - [KAP0_HUMAN]	0.820759		Q96AY3	Peptidyl-prolyl cis-trans isomerase FKBP10 OS=Homo sapiens GN=FKBP10 PE=1 SV=1 - [FKB10_HUMAN]	0.867704
P19338	Nucleolin OS=Homo sapiens GN=NCL PE=1 SV=3 - [NUCL_HUMAN]	0.820343		H7BZG6	AP-1 complex subunit sigma-2 (Fragment) OS=Homo sapiens GN=AP1S2 PE=4 SV=1 - [H7BZG6_HUMAN]	0.867385
Q99471	Prefoldin subunit 5 OS=Homo sapiens GN=PFDN5 PE=1 SV=2 - [PFD5_HUMAN]	0.820144		F8VZZ3	Ankyrin repeat domain-containing protein 13A (Fragment) OS=Homo sapiens GN=ANKRD13A PE=2 SV=1 - [F8VZZ3_HUMAN]	0.867262
F5H4C2	Ran-binding protein 3 OS=Homo sapiens GN=RANBP3 PE=2 SV=1 - [F5H4C2_HUMAN]	0.819492		Q16836	Hydroxyacyl-coenzyme A dehydrogenase, mitochondrial OS=Homo sapiens GN=HADH PE=1 SV=3 - [HCDH_HUMAN]	0.866414
E9PBU3	Phosphoribosylaminoimidazolecarboxamide formyltransferase OS=Homo sapiens GN=ATIC PE=2 SV=1 - [E9PBU3_HUMAN]	0.818885		P07900	Heat shock protein HSP 90-alpha OS=Homo sapiens GN=HSP90AA1 PE=1 SV=5 - [HS90A_HUMAN]	0.865895
Q5GLZ8-6	Isoform 6 of Probable E3 ubiquitin-protein ligase HERC4 OS=Homo sapiens GN=HERC4 - [HERC4_HUMAN]	0.81853		A2RRP1-2	Isoform 2 of Neuroblastoma-amplified sequence OS=Homo sapiens GN=NBAS - [NBAS_HUMAN]	0.865683
P51452	Dual specificity protein phosphatase 3 OS=Homo sapiens GN=DUSP3 PE=1 SV=1 - [DUS3_HUMAN]	0.818094		Q92688-2	Isoform 2 of Acidic leucine-rich nuclear phosphoprotein 32 family member B OS=Homo sapiens GN=ANP32B - [AN32B_HUMAN]	0.865041
Q5JSH3-4	Isoform 4 of WD repeat-containing protein 44 OS=Homo sapiens GN=WDR44 - [WDR44_HUMAN]	0.818021		Q96CG1	ETF1 protein OS=Homo sapiens GN=ETF1 PE=2 SV=1 - [Q96CG1_HUMAN]	0.864913
Q9HAV7	GrpE protein homolog 1, mitochondrial OS=Homo sapiens GN=GRPEL1 PE=1 SV=2 - [GRPE1_HUMAN]	0.816699		Q7Z7H8	39S ribosomal protein L10, mitochondrial OS=Homo sapiens GN=MRPL10 PE=1 SV=3 - [RM10_HUMAN]	0.864675
P61966	AP-1 complex subunit sigma-1A OS=Homo sapiens GN=AP1S1 PE=1 SV=1 - [AP1S1_HUMAN]	0.815787		Q9Y295	Developmentally-regulated GTP-binding protein 1 OS=Homo sapiens GN=DRG1 PE=1 SV=1 - [DRG1_HUMAN]	0.86396
Q8TB70	TXNDC9 protein OS=Homo sapiens GN=TXNDC9 PE=2 SV=1 - [Q8TB70_HUMAN]	0.815625		P51572	B-cell receptor-associated protein 31 OS=Homo sapiens GN=BCAP31 PE=1 SV=3 - [BAP31_HUMAN]	0.863786
Q5TB53	Transmembrane 9 superfamily member 3 (Fragment) OS=Homo sapiens GN=TM9SF3 PE=2 SV=1 - [Q5TB53_HUMAN]	0.814169		O95232	Luc7-like protein 3 OS=Homo sapiens GN=LUC7L3 PE=1 SV=2 - [LC7L3_HUMAN]	0.86333
H3BQ52	cAMP-regulated phosphoprotein 19 OS=Homo sapiens GN=ARPP19 PE=2 SV=1 - [H3BQ52_HUMAN]	0.813297		P05198	Eukaryotic translation initiation factor 2 subunit 1 OS=Homo sapiens GN=EIF2S1 PE=1 SV=3 - [IF2A_HUMAN]	0.862882
Q9BUB1	PRKAR2A protein OS=Homo sapiens GN=PRKAR2A PE=2 SV=1 - [Q9BUB1_HUMAN]	0.813262		G3XAN4	Nuclear receptor coactivator 3 OS=Homo sapiens GN=TRAM1 PE=4 SV=1 - [G3XAN4_HUMAN]	0.862832
Q9Y6I3-3	Isoform 3 of Epsin-1 OS=Homo sapiens GN=EPN1 - [EPN1_HUMAN]	0.812522		B4DUC5	Exportin-2 OS=Homo sapiens GN=CSE1L PE=2 SV=1 - [B4DUC5_HUMAN]	0.862781
Q15293	Reticulocalbin-1 OS=Homo sapiens GN=RCN1 PE=1 SV=1 - [RCN1_HUMAN]	0.81186		Q3MHD2	Protein LSM12 homolog OS=Homo sapiens GN=LSM12 PE=1 SV=2 - [LSM12_HUMAN]	0.862195
C9IZX5	Mycophenolic acid acyl-glucuronide esterase, mitochondrial OS=Homo sapiens GN=ABHD10 PE=2 SV=1 - [C9IZX5_HUMAN]	0.811528		Q13263	Transcription intermediary factor 1-beta OS=Homo sapiens GN=TRIM28 PE=1 SV=5 - [TIF1B_HUMAN]	0.862159
O43491-2	Isoform 2 of Band 4.1-like protein 2 OS=Homo sapiens GN=EPB41L2 - [E41L2_HUMAN]	0.811364		P55884	Eukaryotic translation initiation factor 3 subunit B OS=Homo sapiens GN=EIF3B PE=1 SV=3 - [EIF3B_HUMAN]	0.861836
Q96A49	Synapse-associated protein 1 OS=Homo sapiens GN=SYAP1 PE=1 SV=1 - [SYAP1_HUMAN]	0.811345		Q14152	Eukaryotic translation initiation factor 3 subunit A OS=Homo sapiens GN=EIF3A PE=1 SV=1 - [EIF3A_HUMAN]	0.86179
Q15257-3	Isoform 3 of Serine/threonine-protein phosphatase 2A activator OS=Homo sapiens GN=PPP2R4 - [PTPA_HUMAN]	0.810539		E7ERI3	Threonine--tRNA ligase, cytoplasmic OS=Homo sapiens GN=TARS PE=2 SV=1 - [E7ERI3_HUMAN]	0.861778
Q15654	Thyroid receptor-interacting protein 6 OS=Homo sapiens GN=TRIP6 PE=1 SV=3 - [TRIP6_HUMAN]	0.810202		Q96EY7	Pentatricopeptide repeat domain-containing protein 3, mitochondrial OS=Homo sapiens GN=PTCD3 PE=1 SV=3 - [PTCD3_HUMAN]	0.861763
Q9Y383	Putative RNA-binding protein Luc7-like 2 OS=Homo sapiens GN=LUC7L2 PE=1 SV=2 - [LC7L2_HUMAN]	0.810099		Q15046	Lysine--tRNA ligase OS=Homo sapiens GN=KARS PE=1 SV=3 - [SYK_HUMAN]	0.861425
H7C5Q3	Eukaryotic translation initiation factor 2 subunit 1 (Fragment) OS=Homo sapiens GN=EIF2A PE=4 SV=1 - [H7C5Q3_HUMAN]	0.809978		O43491	Band 4.1-like protein 2 OS=Homo sapiens GN=EPB41L2 PE=1 SV=1 - [E41L2_HUMAN]	0.861311
B1AJY5	26S proteasome non-ATPase regulatory subunit 10 OS=Homo sapiens GN=PSMD10 PE=2 SV=1 - [B1AJY5_HUMAN]	0.809272		Q5TAQ0	Mitochondrial nucleoid factor 1 OS=Homo sapiens GN=MNF1 PE=2 SV=1 - [Q5TAQ0_HUMAN]	0.861285
P06753-2	Isoform 2 of Tropomyosin alpha-3 chain OS=Homo sapiens GN=TPM3 - [TPM3_HUMAN]	0.809172		Q9UQ80	Proliferation-associated protein 2G4 OS=Homo sapiens GN=PA2G4 PE=1 SV=3 - [PA2G4_HUMAN]	0.861283
C9JVY5	A-kinase anchor protein 2 (Fragment) OS=Homo sapiens GN=AKAP2 PE=2 SV=1 - [C9JVY5_HUMAN]	0.808196		P60903	Protein S100-A10 OS=Homo sapiens GN=S100A10 PE=1 SV=2 - [S10AA_HUMAN]	0.860562
Q9BPX3	Condensin complex subunit 3 OS=Homo sapiens GN=NCAPG PE=1 SV=1 - [CND3_HUMAN]	0.807994		Q9Y3F4	Serine-threonine kinase receptor-associated protein OS=Homo sapiens GN=STRAP PE=1 SV=1 - [STRAP_HUMAN]	0.860202
Q9NQ88	Fructose-2,6-bisphosphatase TIGAR OS=Homo sapiens GN=TIGAR PE=1 SV=1 - [TIGAR_HUMAN]	0.807814		P62857	40S ribosomal protein S28 OS=Homo sapiens GN=RPS28 PE=1 SV=1 - [RS28_HUMAN]	0.859751
Q9UMX0-2	Isoform 2 of Ubiquilin-1 OS=Homo sapiens GN=UBQLN1 - [UBQL1_HUMAN]	0.807049		G3V295	Proteasome subunit alpha type OS=Homo sapiens GN=PSMA6 PE=2 SV=1 - [G3V295_HUMAN]	0.859522
P52815	39S ribosomal protein L12, mitochondrial OS=Homo sapiens GN=MRPL12 PE=1 SV=2 - [RM12_HUMAN]	0.806773		Q96RF0-2	Isoform 2 of Sorting nexin-18 OS=Homo sapiens GN=SNX18 - [SNX18_HUMAN]	0.858884
O14907	Tax1-binding protein 3 OS=Homo sapiens GN=TAX1BP3 PE=1 SV=2 - [TX1B3_HUMAN]	0.806732		Q14019	Coactosin-like protein OS=Homo sapiens GN=COTL1 PE=1 SV=3 - [COTL1_HUMAN]	0.858464
B4DST5	Tyrosine-protein phosphatase non-receptor type 23 OS=Homo sapiens GN=PTPN23 PE=2 SV=1 - [B4DST5_HUMAN]	0.80645		P00395	Cytochrome c oxidase subunit 1 OS=Homo sapiens GN=MT-CO1 PE=1 SV=1 - [COX1_HUMAN]	0.858396
P24534	Elongation factor 1-beta OS=Homo sapiens GN=EEF1B2 PE=1 SV=3 - [EF1B_HUMAN]	0.806427		Q8WVC2	40S ribosomal protein S21 OS=Homo sapiens GN=RPS21 PE=3 SV=1 - [Q8WVC2_HUMAN]	0.857585
F8VPD4	DNA fragmentation factor subunit beta OS=Homo sapiens GN=CAD PE=2 SV=1 - [F8VPD4_HUMAN]	0.806209		O43399-2	Isoform 2 of Tumor protein D54 OS=Homo sapiens GN=TPD52L2 - [TPD54_HUMAN]	0.857449
F5GYQ2	tRNA methyltransferase 112 homolog OS=Homo sapiens GN=TRMT112 PE=2 SV=1 - [F5GYQ2_HUMAN]	0.805743		Q9C005	Protein dpy-30 homolog OS=Homo sapiens GN=DPY30 PE=1 SV=1 - [DPY30_HUMAN]	0.857401
P84101-4	Isoform 4 of Small EDRK-rich factor 2 OS=Homo sapiens GN=SERF2 - [SERF2_HUMAN]	0.805737		P55072	Transitional endoplasmic reticulum ATPase OS=Homo sapiens GN=VCP PE=1 SV=4 - [TERA_HUMAN]	0.857059
E9PHT6	Pantothenate kinase 4 OS=Homo sapiens GN=PANK4 PE=2 SV=1 - [E9PHT6_HUMAN]	0.805128		M0R0Y2	Napsin-A OS=Homo sapiens GN=NAPA PE=4 SV=1 - [M0R0Y2_HUMAN]	0.856554
Q9NTZ6	RNA-binding protein 12 OS=Homo sapiens GN=RBM12 PE=1 SV=1 - [RBM12_HUMAN]	0.805046		Q8WYA6-3	Isoform 3 of Beta-catenin-like protein 1 OS=Homo sapiens GN=CTNNBL1 - [CTBL1_HUMAN]	0.855319
E7EMH5	Pyridoxal-dependent decarboxylase domain-containing protein 1 OS=Homo sapiens GN=PDXDC1 PE=2 SV=1 - [E7EMH5_HUMAN]	0.804134		Q02790	Peptidyl-prolyl cis-trans isomerase FKBP4 OS=Homo sapiens GN=FKBP4 PE=1 SV=3 - [FKBP4_HUMAN]	0.853907
B7Z817	Delta(24)-sterol reductase OS=Homo sapiens GN=DHCR24 PE=2 SV=1 - [B7Z817_HUMAN]	0.803777		P61421	V-type proton ATPase subunit d 1 OS=Homo sapiens GN=ATP6V0D1 PE=1 SV=1 - [VA0D1_HUMAN]	0.853755
Q9Y5B9	FACT complex subunit SPT16 OS=Homo sapiens GN=SUPT16H PE=1 SV=1 - [SP16H_HUMAN]	0.802815		P40925	Malate dehydrogenase, cytoplasmic OS=Homo sapiens GN=MDH1 PE=1 SV=4 - [MDHC_HUMAN]	0.853667
F2Z2V0	Copine-1 (Fragment) OS=Homo sapiens GN=CPNE1 PE=2 SV=1 - [F2Z2V0_HUMAN]	0.80254		Q14160	Protein scribble homolog OS=Homo sapiens GN=SCRIB PE=1 SV=4 - [SCRIB_HUMAN]	0.85359
O00303	Eukaryotic translation initiation factor 3 subunit F OS=Homo sapiens GN=EIF3F PE=1 SV=1 - [EIF3F_HUMAN]	0.801762		Q8NCA5-2	Isoform 2 of Protein FAM98A OS=Homo sapiens GN=FAM98A - [FA98A_HUMAN]	0.853519
P46063	ATP-dependent DNA helicase Q1 OS=Homo sapiens GN=RECQL PE=1 SV=3 - [RECQ1_HUMAN]	0.801298		D6RAN8	39S ribosomal protein L41, mitochondrial OS=Homo sapiens GN=MRPL27 PE=4 SV=1 - [D6RAN8_HUMAN]	0.852545
Q9Y3D6	Mitochondrial fission 1 protein OS=Homo sapiens GN=FIS1 PE=1 SV=2 - [FIS1_HUMAN]	0.801049		Q9NTI5-2	Isoform 2 of Sister chromatid cohesion protein PDS5 homolog B OS=Homo sapiens GN=PDS5B - [PDS5B_HUMAN]	0.85157
E5RGS4	Prefoldin subunit 1 OS=Homo sapiens GN=PFDN1 PE=2 SV=1 - [E5RGS4_HUMAN]	0.80099		P18859	ATP synthase-coupling factor 6, mitochondrial OS=Homo sapiens GN=ATP5J PE=1 SV=1 - [ATP5J_HUMAN]	0.85143
P60903	Protein S100-A10 OS=Homo sapiens GN=S100A10 PE=1 SV=2 - [S10AA_HUMAN]	0.80076		Q9Y262-2	Isoform 2 of Eukaryotic translation initiation factor 3 subunit L OS=Homo sapiens GN=EIF3L - [EIF3L_HUMAN]	0.850442
Q8WUW1	Protein BRICK1 OS=Homo sapiens GN=BRK1 PE=1 SV=1 - [BRK1_HUMAN]	0.800553		Q02809	Procollagen-lysine,2-oxoglutarate 5-dioxygenase 1 OS=Homo sapiens GN=PLOD1 PE=1 SV=2 - [PLOD1_HUMAN]	0.850296
Q9NPQ8-4	Isoform 4 of Synembryn-A OS=Homo sapiens GN=RIC8A - [RIC8A_HUMAN]	0.799105		P41227-2	Isoform 2 of N-alpha-acetyltransferase 10 OS=Homo sapiens GN=NAA10 - [NAA10_HUMAN]	0.849338
P26572	Alpha-1,3-mannosyl-glycoprotein 2-beta-N-acetylglucosaminyltransferase OS=Homo sapiens GN=MGAT1 PE=2 SV=2 - [MGAT1_HUMAN]	0.798624		Q96QK1	Vacuolar protein sorting-associated protein 35 OS=Homo sapiens GN=VPS35 PE=1 SV=2 - [VPS35_HUMAN]	0.849335
K7ES95	Protein LZIC (Fragment) OS=Homo sapiens GN=LZIC PE=4 SV=1 - [K7ES95_HUMAN]	0.797957		P47914	60S ribosomal protein L29 OS=Homo sapiens GN=RPL29 PE=1 SV=2 - [RL29_HUMAN]	0.84847
O14737	Programmed cell death protein 5 OS=Homo sapiens GN=PDCD5 PE=1 SV=3 - [PDCD5_HUMAN]	0.797924		P11387	DNA topoisomerase 1 OS=Homo sapiens GN=TOP1 PE=1 SV=2 - [TOP1_HUMAN]	0.848373
Q9H7Z7	Prostaglandin E synthase 2 OS=Homo sapiens GN=PTGES2 PE=1 SV=1 - [PGES2_HUMAN]	0.797547		P51114-2	Isoform 2 of Fragile X mental retardation syndrome-related protein 1 OS=Homo sapiens GN=FXR1 - [FXR1_HUMAN]	0.848295
Q68EM7-6	Isoform 6 of Rho GTPase-activating protein 17 OS=Homo sapiens GN=ARHGAP17 - [RHG17_HUMAN]	0.797469		P52594-2	Isoform 2 of Arf-GAP domain and FG repeat-containing protein 1 OS=Homo sapiens GN=AGFG1 - [AGFG1_HUMAN]	0.847737
Q9BXJ9-4	Isoform 2 of N-alpha-acetyltransferase 15, NatA auxiliary subunit OS=Homo sapiens GN=NAA15 - [NAA15_HUMAN]	0.796433		P42167	Lamina-associated polypeptide 2, isoforms beta/gamma OS=Homo sapiens GN=TMPO PE=1 SV=2 - [LAP2B_HUMAN]	0.847173
P61769	Beta-2-microglobulin OS=Homo sapiens GN=B2M PE=1 SV=1 - [B2MG_HUMAN]	0.796128		R4GN77	Ubiquitin-conjugating enzyme E2 E3 (Fragment) OS=Homo sapiens GN=UBE2E3 PE=4 SV=1 - [R4GN77_HUMAN]	0.846648
Q4KWH8-3	Isoform 3 of 1-phosphatidylinositol 4,5-bisphosphate phosphodiesterase eta-1 OS=Homo sapiens GN=PLCH1 - [PLCH1_HUMAN]	0.796076		O94776	Metastasis-associated protein MTA2 OS=Homo sapiens GN=MTA2 PE=1 SV=1 - [MTA2_HUMAN]	0.846609
P68036	Ubiquitin-conjugating enzyme E2 L3 OS=Homo sapiens GN=UBE2L3 PE=1 SV=1 - [UB2L3_HUMAN]	0.795888		Q96T37-2	Isoform 2 of Putative RNA-binding protein 15 OS=Homo sapiens GN=RBM15 - [RBM15_HUMAN]	0.845776
Q00577	Transcriptional activator protein Pur-alpha OS=Homo sapiens GN=PURA PE=1 SV=2 - [PURA_HUMAN]	0.795163		Q6P2Q9	Pre-mRNA-processing-splicing factor 8 OS=Homo sapiens GN=PRPF8 PE=1 SV=2 - [PRP8_HUMAN]	0.845728
P07900	Heat shock protein HSP 90-alpha OS=Homo sapiens GN=HSP90AA1 PE=1 SV=5 - [HS90A_HUMAN]	0.793807		B4DP21	Prostaglandin E synthase 3 OS=Homo sapiens GN=PTGES3 PE=2 SV=1 - [B4DP21_HUMAN]	0.845727
O95747	Serine/threonine-protein kinase OSR1 OS=Homo sapiens GN=OXSR1 PE=1 SV=1 - [OXSR1_HUMAN]	0.793529		P56182	Ribosomal RNA processing protein 1 homolog A OS=Homo sapiens GN=RRP1 PE=1 SV=1 - [RRP1_HUMAN]	0.845561
Q9Y6M1-1	Isoform 2 of Insulin-like growth factor 2 mRNA-binding protein 2 OS=Homo sapiens GN=IGF2BP2 - [IF2B2_HUMAN]	0.793064		Q9Y6I3-3	Isoform 3 of Epsin-1 OS=Homo sapiens GN=EPN1 - [EPN1_HUMAN]	0.845247
P16949	Stathmin OS=Homo sapiens GN=STMN1 PE=1 SV=3 - [STMN1_HUMAN]	0.79287		Q8TAD7	Overexpressed in colon carcinoma 1 protein OS=Homo sapiens GN=OCC1 PE=1 SV=2 - [OCC1_HUMAN]	0.844808
Q9P2R3	Ankyrin repeat and FYVE domain-containing protein 1 OS=Homo sapiens GN=ANKFY1 PE=1 SV=2 - [ANFY1_HUMAN]	0.792842		P09543-2	Isoform CNPI of 2',3'-cyclic-nucleotide 3'-phosphodiesterase OS=Homo sapiens GN=CNP - [CN37_HUMAN]	0.843846
F5H5E2	Putative phospholipase B-like 2 45 kDa form OS=Homo sapiens GN=PLBD2 PE=2 SV=1 - [F5H5E2_HUMAN]	0.792452		Q7L1Q6-2	Isoform 2 of Basic leucine zipper and W2 domain-containing protein 1 OS=Homo sapiens GN=BZW1 - [BZW1_HUMAN]	0.843511
Q6VY07	Phosphofurin acidic cluster sorting protein 1 OS=Homo sapiens GN=PACS1 PE=1 SV=2 - [PACS1_HUMAN]	0.792017		Q96EY4	Translation machinery-associated protein 16 OS=Homo sapiens GN=TMA16 PE=1 SV=2 - [TMA16_HUMAN]	0.843125
P19404	NADH dehydrogenase [ubiquinone] flavoprotein 2, mitochondrial OS=Homo sapiens GN=NDUFV2 PE=1 SV=2 - [NDUV2_HUMAN]	0.791762		P04080	Cystatin-B OS=Homo sapiens GN=CSTB PE=1 SV=2 - [CYTB_HUMAN]	0.842949
Q9Y265	RuvB-like 1 OS=Homo sapiens GN=RUVBL1 PE=1 SV=1 - [RUVB1_HUMAN]	0.789933		Q5H907	Melanoma antigen family D, 2, isoform CRA_d OS=Homo sapiens GN=MAGED2 PE=4 SV=1 - [Q5H907_HUMAN]	0.842725
Q9NUQ6-2	Isoform 2 of SPATS2-like protein OS=Homo sapiens GN=SPATS2L - [SPS2L_HUMAN]	0.788847		P62424	60S ribosomal protein L7a OS=Homo sapiens GN=RPL7A PE=1 SV=2 - [RL7A_HUMAN]	0.842078
P10809	60 kDa heat shock protein, mitochondrial OS=Homo sapiens GN=HSPD1 PE=1 SV=2 - [CH60_HUMAN]	0.788279		Q9UQ35	Serine/arginine repetitive matrix protein 2 OS=Homo sapiens GN=SRRM2 PE=1 SV=2 - [SRRM2_HUMAN]	0.841722
Q96JB5	CDK5 regulatory subunit-associated protein 3 OS=Homo sapiens GN=CDK5RAP3 PE=1 SV=2 - [CK5P3_HUMAN]	0.787656		P12883	Myosin-7 OS=Homo sapiens GN=MYH7 PE=1 SV=5 - [MYH7_HUMAN]	0.841468
P00403	Cytochrome c oxidase subunit 2 OS=Homo sapiens GN=MT-CO2 PE=1 SV=1 - [COX2_HUMAN]	0.787561		P82932	28S ribosomal protein S6, mitochondrial OS=Homo sapiens GN=MRPS6 PE=1 SV=3 - [RT06_HUMAN]	0.841435
P08670	Vimentin OS=Homo sapiens GN=VIM PE=1 SV=4 - [VIME_HUMAN]	0.786748		P62314	Small nuclear ribonucleoprotein Sm D1 OS=Homo sapiens GN=SNRPD1 PE=1 SV=1 - [SMD1_HUMAN]	0.841101
B4DKB2	Endothelin-converting enzyme 1 OS=Homo sapiens GN=ECE1 PE=2 SV=1 - [B4DKB2_HUMAN]	0.784723		P42704	Leucine-rich PPR motif-containing protein, mitochondrial OS=Homo sapiens GN=LRPPRC PE=1 SV=3 - [LPPRC_HUMAN]	0.840209
A6ZKI3	Protein FAM127A OS=Homo sapiens GN=FAM127A PE=1 SV=1 - [F127A_HUMAN]	0.784324		Q658P3-3	Isoform 3 of Metalloreductase STEAP3 OS=Homo sapiens GN=STEAP3 - [STEA3_HUMAN]	0.839422
J3QT28	Mitotic checkpoint protein BUB3 (Fragment) OS=Homo sapiens GN=BUB3 PE=4 SV=1 - [J3QT28_HUMAN]	0.78393		P49720	Proteasome subunit beta type-3 OS=Homo sapiens GN=PSMB3 PE=1 SV=2 - [PSB3_HUMAN]	0.839079
B4DVY1	Eukaryotic translation initiation factor 3 subunit D OS=Homo sapiens GN=EIF3D PE=2 SV=1 - [B4DVY1_HUMAN]	0.783634		Q15459	Splicing factor 3A subunit 1 OS=Homo sapiens GN=SF3A1 PE=1 SV=1 - [SF3A1_HUMAN]	0.838627
E9PMR4	CD151 antigen OS=Homo sapiens GN=CD151 PE=2 SV=1 - [E9PMR4_HUMAN]	0.782678		P61956	Small ubiquitin-related modifier 2 OS=Homo sapiens GN=SUMO2 PE=1 SV=3 - [SUMO2_HUMAN]	0.83819
E9PAM4	Phosphatidylinositol 4-kinase type 2-alpha OS=Homo sapiens GN=PI4K2A PE=4 SV=1 - [E9PAM4_HUMAN]	0.781434		Q96A49	Synapse-associated protein 1 OS=Homo sapiens GN=SYAP1 PE=1 SV=1 - [SYAP1_HUMAN]	0.838189
Q52LJ0	Protein FAM98B OS=Homo sapiens GN=FAM98B PE=1 SV=1 - [FA98B_HUMAN]	0.780353		B4DKB2	Endothelin-converting enzyme 1 OS=Homo sapiens GN=ECE1 PE=2 SV=1 - [B4DKB2_HUMAN]	0.838099
O14929-2	Isoform B of Histone acetyltransferase type B catalytic subunit OS=Homo sapiens GN=HAT1 - [HAT1_HUMAN]	0.779021		Q09161	Nuclear cap-binding protein subunit 1 OS=Homo sapiens GN=NCBP1 PE=1 SV=1 - [NCBP1_HUMAN]	0.837894
Q93062-4	Isoform D of RNA-binding protein with multiple splicing OS=Homo sapiens GN=RBPMS - [RBPMS_HUMAN]	0.777339		P49406	39S ribosomal protein L19, mitochondrial OS=Homo sapiens GN=MRPL19 PE=1 SV=2 - [RM19_HUMAN]	0.837765
P07686	Beta-hexosaminidase subunit beta OS=Homo sapiens GN=HEXB PE=1 SV=3 - [HEXB_HUMAN]	0.77733		P27348	14-3-3 protein theta OS=Homo sapiens GN=YWHAQ PE=1 SV=1 - [1433T_HUMAN]	0.837715
E9PF19	Transducin beta-like protein 2 OS=Homo sapiens GN=TBL2 PE=2 SV=1 - [E9PF19_HUMAN]	0.777231		E9PNW4	CD59 glycoprotein OS=Homo sapiens GN=CD59 PE=2 SV=1 - [E9PNW4_HUMAN]	0.83717
P22033	Methylmalonyl-CoA mutase, mitochondrial OS=Homo sapiens GN=MUT PE=1 SV=4 - [MUTA_HUMAN]	0.776255		Q13488	V-type proton ATPase 116 kDa subunit a isoform 3 OS=Homo sapiens GN=TCIRG1 PE=1 SV=3 - [VPP3_HUMAN]	0.837058
M0R3C3	Very-long-chain enoyl-CoA reductase OS=Homo sapiens GN=TECR PE=4 SV=1 - [M0R3C3_HUMAN]	0.775725		Q9Y639-1	Isoform 1 of Neuroplastin OS=Homo sapiens GN=NPTN - [NPTN_HUMAN]	0.836765
E9PI77	Baculoviral IAP repeat-containing protein 2 (Fragment) OS=Homo sapiens GN=BIRC2 PE=2 SV=1 - [E9PI77_HUMAN]	0.775704		Q15067-3	Isoform 3 of Peroxisomal acyl-coenzyme A oxidase 1 OS=Homo sapiens GN=ACOX1 - [ACOX1_HUMAN]	0.836533
P55809	Succinyl-CoA:3-ketoacid coenzyme A transferase 1, mitochondrial OS=Homo sapiens GN=OXCT1 PE=1 SV=1 - [SCOT1_HUMAN]	0.774744		Q96DV4	39S ribosomal protein L38, mitochondrial OS=Homo sapiens GN=MRPL38 PE=1 SV=2 - [RM38_HUMAN]	0.83649
P30046	D-dopachrome decarboxylase OS=Homo sapiens GN=DDT PE=1 SV=3 - [DOPD_HUMAN]	0.774349		Q13148	TAR DNA-binding protein 43 OS=Homo sapiens GN=TARDBP PE=1 SV=1 - [TADBP_HUMAN]	0.836483
Q15435	Protein phosphatase 1 regulatory subunit 7 OS=Homo sapiens GN=PPP1R7 PE=1 SV=1 - [PP1R7_HUMAN]	0.774163		J3QQT2	60S ribosomal protein L17 (Fragment) OS=Homo sapiens GN=RPL17 PE=3 SV=1 - [J3QQT2_HUMAN]	0.83634
P05198	Eukaryotic translation initiation factor 2 subunit 1 OS=Homo sapiens GN=EIF2S1 PE=1 SV=3 - [IF2A_HUMAN]	0.774005		H7C2W9	60S ribosomal protein L31 (Fragment) OS=Homo sapiens GN=RPL31 PE=4 SV=1 - [H7C2W9_HUMAN]	0.836227
B9ZVX0	Diaphanous homolog 1 (Drosophila), isoform CRA_a OS=Homo sapiens GN=DIAPH1 PE=4 SV=1 - [B9ZVX0_HUMAN]	0.773273		P62701	40S ribosomal protein S4, X isoform OS=Homo sapiens GN=RPS4X PE=1 SV=2 - [RS4X_HUMAN]	0.835488
O00299	Chloride intracellular channel protein 1 OS=Homo sapiens GN=CLIC1 PE=1 SV=4 - [CLIC1_HUMAN]	0.772648		Q8TAQ2-2	Isoform 2 of SWI/SNF complex subunit SMARCC2 OS=Homo sapiens GN=SMARCC2 - [SMRC2_HUMAN]	0.835175
P42166	Lamina-associated polypeptide 2, isoform alpha OS=Homo sapiens GN=TMPO PE=1 SV=2 - [LAP2A_HUMAN]	0.771816		Q49AN9	SNRPG protein OS=Homo sapiens GN=SNRPG PE=4 SV=1 - [Q49AN9_HUMAN]	0.834919
Q9ULV4	Coronin-1C OS=Homo sapiens GN=CORO1C PE=1 SV=1 - [COR1C_HUMAN]	0.771627		Q13185	Chromobox protein homolog 3 OS=Homo sapiens GN=CBX3 PE=1 SV=4 - [CBX3_HUMAN]	0.834633
B4DQV4	Sorting nexin-4 OS=Homo sapiens GN=SNX4 PE=2 SV=1 - [B4DQV4_HUMAN]	0.770978		P00367	Glutamate dehydrogenase 1, mitochondrial OS=Homo sapiens GN=GLUD1 PE=1 SV=2 - [DHE3_HUMAN]	0.834535
Q92598-2	Isoform Beta of Heat shock protein 105 kDa OS=Homo sapiens GN=HSPH1 - [HS105_HUMAN]	0.77003		Q9Y3B4	Pre-mRNA branch site protein p14 OS=Homo sapiens GN=SF3B14 PE=1 SV=1 - [PM14_HUMAN]	0.834508
E5RIW3	Tubulin-specific chaperone A OS=Homo sapiens GN=TBCA PE=2 SV=1 - [E5RIW3_HUMAN]	0.769028		Q969V3-2	Isoform 2 of Nicalin OS=Homo sapiens GN=NCLN - [NCLN_HUMAN]	0.83435
I3L4X0	Protein phosphatase 4 (Formerly X), catalytic subunit, isoform CRA_b OS=Homo sapiens GN=PPP4C PE=4 SV=1 - [I3L4X0_HUMAN]	0.767988		Q9UG63	ATP-binding cassette sub-family F member 2 OS=Homo sapiens GN=ABCF2 PE=1 SV=2 - [ABCF2_HUMAN]	0.834172
Q9Y2Z0-2	Isoform 2 of Suppressor of G2 allele of SKP1 homolog OS=Homo sapiens GN=SUGT1 - [SUGT1_HUMAN]	0.767926		P61254	60S ribosomal protein L26 OS=Homo sapiens GN=RPL26 PE=1 SV=1 - [RL26_HUMAN]	0.83403
F5H335	Eukaryotic translation initiation factor 3 subunit A OS=Homo sapiens GN=EIF3A PE=2 SV=1 - [F5H335_HUMAN]	0.767368		O75340	Programmed cell death protein 6 OS=Homo sapiens GN=PDCD6 PE=1 SV=1 - [PDCD6_HUMAN]	0.833306
F5H4G7	Importin subunit alpha OS=Homo sapiens GN=KPNA6 PE=2 SV=1 - [F5H4G7_HUMAN]	0.767163		B7Z972	Protein-L-isoaspartate O-methyltransferase OS=Homo sapiens GN=PCMT1 PE=2 SV=1 - [B7Z972_HUMAN]	0.8332
Q9UH62	Armadillo repeat-containing X-linked protein 3 OS=Homo sapiens GN=ARMCX3 PE=1 SV=1 - [ARMX3_HUMAN]	0.765881		I3L1D4	RNA-binding protein fox-1 homolog 1 (Fragment) OS=Homo sapiens GN=RBFOX1 PE=2 SV=1 - [I3L1D4_HUMAN]	0.832435
Q96CV9-3	Isoform 3 of Optineurin OS=Homo sapiens GN=OPTN - [OPTN_HUMAN]	0.765362		P10515	Dihydrolipoyllysine-residue acetyltransferase component of pyruvate dehydrogenase complex, mitochondrial OS=Homo sapiens GN=DLAT PE=1 SV=3 - [ODP2_HUMAN]	0.832342
P61604	10 kDa heat shock protein, mitochondrial OS=Homo sapiens GN=HSPE1 PE=1 SV=2 - [CH10_HUMAN]	0.765175		O76021	Ribosomal L1 domain-containing protein 1 OS=Homo sapiens GN=RSL1D1 PE=1 SV=3 - [RL1D1_HUMAN]	0.832317
O00154-6	Isoform 6 of Cytosolic acyl coenzyme A thioester hydrolase OS=Homo sapiens GN=ACOT7 - [BACH_HUMAN]	0.763461		Q71UM5	40S ribosomal protein S27-like OS=Homo sapiens GN=RPS27L PE=1 SV=3 - [RS27L_HUMAN]	0.832312
D6RJI4	Protein furry homolog-like OS=Homo sapiens GN=FRYL PE=2 SV=1 - [D6RJI4_HUMAN]	0.762601		P62249	40S ribosomal protein S16 OS=Homo sapiens GN=RPS16 PE=1 SV=2 - [RS16_HUMAN]	0.832125
P49915	GMP synthase [glutamine-hydrolyzing] OS=Homo sapiens GN=GMPS PE=1 SV=1 - [GUAA_HUMAN]	0.762182		A6NC17	Methionine--tRNA ligase, cytoplasmic OS=Homo sapiens GN=MARS PE=2 SV=3 - [A6NC17_HUMAN]	0.831947
P30613-2	Isoform L-type of Pyruvate kinase isozymes R/L OS=Homo sapiens GN=PKLR - [KPYR_HUMAN]	0.761314		Q00341	Vigilin OS=Homo sapiens GN=HDLBP PE=1 SV=2 - [VIGLN_HUMAN]	0.831285
M0QXH0	Thioredoxin, mitochondrial OS=Homo sapiens GN=TXN2 PE=4 SV=1 - [M0QXH0_HUMAN]	0.761214		Q5TBP9	Protein LSM14 homolog B (Fragment) OS=Homo sapiens GN=LSM14B PE=2 SV=1 - [Q5TBP9_HUMAN]	0.831188
B3KTR6	Matrix-remodeling-associated protein 8 OS=Homo sapiens GN=MXRA8 PE=2 SV=1 - [B3KTR6_HUMAN]	0.760538		P61006	Ras-related protein Rab-8A OS=Homo sapiens GN=RAB8A PE=1 SV=1 - [RAB8A_HUMAN]	0.831157
E9PP76	Superoxide dismutase [Cu-Zn] (Fragment) OS=Homo sapiens GN=CCS PE=2 SV=1 - [E9PP76_HUMAN]	0.75996		P24534	Elongation factor 1-beta OS=Homo sapiens GN=EEF1B2 PE=1 SV=3 - [EF1B_HUMAN]	0.830986
B4DWW1	ADP-ribosylation factor-like protein 1 OS=Homo sapiens GN=ARL1 PE=2 SV=1 - [B4DWW1_HUMAN]	0.759513		P18754	Regulator of chromosome condensation OS=Homo sapiens GN=RCC1 PE=1 SV=1 - [RCC1_HUMAN]	0.830945
Q9HCU0	Endosialin OS=Homo sapiens GN=CD248 PE=1 SV=1 - [CD248_HUMAN]	0.7587		P55290	Cadherin-13 OS=Homo sapiens GN=CDH13 PE=1 SV=1 - [CAD13_HUMAN]	0.830117
Q13813-3	Isoform 3 of Spectrin alpha chain, non-erythrocytic 1 OS=Homo sapiens GN=SPTAN1 - [SPTN1_HUMAN]	0.757605		Q9UKU6	Thyrotropin-releasing hormone-degrading ectoenzyme OS=Homo sapiens GN=TRHDE PE=2 SV=1 - [TRHDE_HUMAN]	0.829374
Q14764	Major vault protein OS=Homo sapiens GN=MVP PE=1 SV=4 - [MVP_HUMAN]	0.755889		Q14694	Ubiquitin carboxyl-terminal hydrolase 10 OS=Homo sapiens GN=USP10 PE=1 SV=2 - [UBP10_HUMAN]	0.829065
H0YIC4	Citrate synthase (Fragment) OS=Homo sapiens GN=CS PE=2 SV=1 - [H0YIC4_HUMAN]	0.755347		Q9NZV1	Cysteine-rich motor neuron 1 protein OS=Homo sapiens GN=CRIM1 PE=1 SV=1 - [CRIM1_HUMAN]	0.828498
Q8NI22-2	Isoform 2 of Multiple coagulation factor deficiency protein 2 OS=Homo sapiens GN=MCFD2 - [MCFD2_HUMAN]	0.755042		P25787	Proteasome subunit alpha type-2 OS=Homo sapiens GN=PSMA2 PE=1 SV=2 - [PSA2_HUMAN]	0.828275
P98179	Putative RNA-binding protein 3 OS=Homo sapiens GN=RBM3 PE=1 SV=1 - [RBM3_HUMAN]	0.754926		P28066	Proteasome subunit alpha type-5 OS=Homo sapiens GN=PSMA5 PE=1 SV=3 - [PSA5_HUMAN]	0.827995
Q5BJH7-3	Isoform 3 of Protein YIF1B OS=Homo sapiens GN=YIF1B - [YIF1B_HUMAN]	0.753384		Q14677	Clathrin interactor 1 OS=Homo sapiens GN=CLINT1 PE=1 SV=1 - [EPN4_HUMAN]	0.827864
F8VRR3	Methionine aminopeptidase OS=Homo sapiens GN=METAP2 PE=2 SV=1 - [F8VRR3_HUMAN]	0.753341		C9JAP5	Protein lifeguard 3 (Fragment) OS=Homo sapiens GN=TMBIM1 PE=2 SV=1 - [C9JAP5_HUMAN]	0.827651
K7ES05	KN motif and ankyrin repeat domain-containing protein 2 (Fragment) OS=Homo sapiens GN=KANK2 PE=4 SV=1 - [K7ES05_HUMAN]	0.753179		O00231	26S proteasome non-ATPase regulatory subunit 11 OS=Homo sapiens GN=PSMD11 PE=1 SV=3 - [PSD11_HUMAN]	0.827382
Q9NRA2-2	Isoform 2 of Sialin OS=Homo sapiens GN=SLC17A5 - [S17A5_HUMAN]	0.752537		Q9NXW2	DnaJ homolog subfamily B member 12 OS=Homo sapiens GN=DNAJB12 PE=1 SV=4 - [DJB12_HUMAN]	0.827003
K7EIG1	Clustered mitochondria protein homolog OS=Homo sapiens GN=CLUH PE=3 SV=1 - [K7EIG1_HUMAN]	0.75124		P62633-2	Isoform 2 of Cellular nucleic acid-binding protein OS=Homo sapiens GN=CNBP - [CNBP_HUMAN]	0.826917
P53634	Dipeptidyl peptidase 1 OS=Homo sapiens GN=CTSC PE=1 SV=2 - [CATC_HUMAN]	0.751016		B4DLN1	Mitochondrial dicarboxylate carrier OS=Homo sapiens GN=SLC25A10 PE=2 SV=1 - [B4DLN1_HUMAN]	0.826732
H0YJW7	SRA stem-loop-interacting RNA-binding protein, mitochondrial (Fragment) OS=Homo sapiens GN=SLIRP PE=2 SV=1 - [H0YJW7_HUMAN]	0.750775		P28482	Mitogen-activated protein kinase 1 OS=Homo sapiens GN=MAPK1 PE=1 SV=3 - [MK01_HUMAN]	0.82656
P31689	DnaJ homolog subfamily A member 1 OS=Homo sapiens GN=DNAJA1 PE=1 SV=2 - [DNJA1_HUMAN]	0.750503		J3KRI4	Cytoplasmic dynein 1 light intermediate chain 2 (Fragment) OS=Homo sapiens GN=DYNC1LI2 PE=4 SV=1 - [J3KRI4_HUMAN]	0.826298
P29353-2	Isoform p52Shc of SHC-transforming protein 1 OS=Homo sapiens GN=SHC1 - [SHC1_HUMAN]	0.750115		Q04917	14-3-3 protein eta OS=Homo sapiens GN=YWHAH PE=1 SV=4 - [1433F_HUMAN]	0.825825
Q9Y4Z0	U6 snRNA-associated Sm-like protein LSm4 OS=Homo sapiens GN=LSM4 PE=1 SV=1 - [LSM4_HUMAN]	0.749893		K7ELT5	Tubulin-folding cofactor B OS=Homo sapiens GN=TBCB PE=4 SV=1 - [K7ELT5_HUMAN]	0.825798
P12004	Proliferating cell nuclear antigen OS=Homo sapiens GN=PCNA PE=1 SV=1 - [PCNA_HUMAN]	0.749803		Q00688	Peptidyl-prolyl cis-trans isomerase FKBP3 OS=Homo sapiens GN=FKBP3 PE=1 SV=1 - [FKBP3_HUMAN]	0.825389
P00491	Purine nucleoside phosphorylase OS=Homo sapiens GN=PNP PE=1 SV=2 - [PNPH_HUMAN]	0.74627		Q9UHV9	Prefoldin subunit 2 OS=Homo sapiens GN=PFDN2 PE=1 SV=1 - [PFD2_HUMAN]	0.82497
O15372	Eukaryotic translation initiation factor 3 subunit H OS=Homo sapiens GN=EIF3H PE=1 SV=1 - [EIF3H_HUMAN]	0.746009		Q92621	Nuclear pore complex protein Nup205 OS=Homo sapiens GN=NUP205 PE=1 SV=3 - [NU205_HUMAN]	0.824838
P17812	CTP synthase 1 OS=Homo sapiens GN=CTPS1 PE=1 SV=2 - [PYRG1_HUMAN]	0.745728		P62277	40S ribosomal protein S13 OS=Homo sapiens GN=RPS13 PE=1 SV=2 - [RS13_HUMAN]	0.82456
P08237-2	Isoform 2 of 6-phosphofructokinase, muscle type OS=Homo sapiens GN=PFKM - [K6PF_HUMAN]	0.744643		Q15056-2	Isoform Short of Eukaryotic translation initiation factor 4H OS=Homo sapiens GN=EIF4H - [IF4H_HUMAN]	0.824368
Q9UHV9	Prefoldin subunit 2 OS=Homo sapiens GN=PFDN2 PE=1 SV=1 - [PFD2_HUMAN]	0.743311		Q15121	Astrocytic phosphoprotein PEA-15 OS=Homo sapiens GN=PEA15 PE=1 SV=2 - [PEA15_HUMAN]	0.824328
P54886-2	Isoform Short of Delta-1-pyrroline-5-carboxylate synthase OS=Homo sapiens GN=ALDH18A1 - [P5CS_HUMAN]	0.743029		Q14318-2	Isoform 2 of Peptidyl-prolyl cis-trans isomerase FKBP8 OS=Homo sapiens GN=FKBP8 - [FKBP8_HUMAN]	0.824263
F8VZJ2	Nascent polypeptide-associated complex subunit alpha OS=Homo sapiens GN=NACA PE=2 SV=1 - [F8VZJ2_HUMAN]	0.742571		O00505	Importin subunit alpha-3 OS=Homo sapiens GN=KPNA3 PE=1 SV=2 - [IMA3_HUMAN]	0.822749
P12277	Creatine kinase B-type OS=Homo sapiens GN=CKB PE=1 SV=1 - [KCRB_HUMAN]	0.741823		Q14978-3	Isoform 3 of Nucleolar and coiled-body phosphoprotein 1 OS=Homo sapiens GN=NOLC1 - [NOLC1_HUMAN]	0.822481
E9PRS4	Alpha-crystallin B chain (Fragment) OS=Homo sapiens GN=CRYAB PE=2 SV=1 - [E9PRS4_HUMAN]	0.741247		O75533	Splicing factor 3B subunit 1 OS=Homo sapiens GN=SF3B1 PE=1 SV=3 - [SF3B1_HUMAN]	0.822458
B7Z1C4	Adenylyl cyclase-associated protein OS=Homo sapiens GN=CAP2 PE=2 SV=1 - [B7Z1C4_HUMAN]	0.740471		Q14157-4	Isoform 4 of Ubiquitin-associated protein 2-like OS=Homo sapiens GN=UBAP2L - [UBP2L_HUMAN]	0.822317
Q15181	Inorganic pyrophosphatase OS=Homo sapiens GN=PPA1 PE=1 SV=2 - [IPYR_HUMAN]	0.740442		J3QLR8	28S ribosomal protein S23, mitochondrial OS=Homo sapiens GN=MRPS23 PE=4 SV=1 - [J3QLR8_HUMAN]	0.821595
D6RBJ9	Deoxycytidylate deaminase (Fragment) OS=Homo sapiens GN=DCTD PE=2 SV=1 - [D6RBJ9_HUMAN]	0.737972		H0YH87	Ataxin-2 (Fragment) OS=Homo sapiens GN=ATXN2 PE=4 SV=1 - [H0YH87_HUMAN]	0.821233
F5H0L8	SEC23-interacting protein OS=Homo sapiens GN=SEC23IP PE=2 SV=1 - [F5H0L8_HUMAN]	0.737679		Q9Y2S6	Translation machinery-associated protein 7 OS=Homo sapiens GN=TMA7 PE=1 SV=1 - [TMA7_HUMAN]	0.821057
Q9H3K6-2	Isoform 2 of BolA-like protein 2 OS=Homo sapiens GN=BOLA2 - [BOLA2_HUMAN]	0.737582		Q15393	Splicing factor 3B subunit 3 OS=Homo sapiens GN=SF3B3 PE=1 SV=4 - [SF3B3_HUMAN]	0.820963
Q9UMY4-2	Isoform 2 of Sorting nexin-12 OS=Homo sapiens GN=SNX12 - [SNX12_HUMAN]	0.736675		Q15637-4	Isoform 4 of Splicing factor 1 OS=Homo sapiens GN=SF1 - [SF01_HUMAN]	0.820595
Q8NF37	Lysophosphatidylcholine acyltransferase 1 OS=Homo sapiens GN=LPCAT1 PE=1 SV=2 - [PCAT1_HUMAN]	0.73518		P10155-3	Isoform 3 of 60 kDa SS-A/Ro ribonucleoprotein OS=Homo sapiens GN=TROVE2 - [RO60_HUMAN]	0.820571
J3KT51	Hematological and neurological-expressed 1 protein OS=Homo sapiens GN=HN1 PE=4 SV=1 - [J3KT51_HUMAN]	0.735172		J3QL91	Nuclear pore complex protein Nup85 (Fragment) OS=Homo sapiens GN=NUP85 PE=4 SV=1 - [J3QL91_HUMAN]	0.820094
Q99584	Protein S100-A13 OS=Homo sapiens GN=S100A13 PE=1 SV=1 - [S10AD_HUMAN]	0.734926		P46060	Ran GTPase-activating protein 1 OS=Homo sapiens GN=RANGAP1 PE=1 SV=1 - [RAGP1_HUMAN]	0.819989
P60228	Eukaryotic translation initiation factor 3 subunit E OS=Homo sapiens GN=EIF3E PE=1 SV=1 - [EIF3E_HUMAN]	0.734539		P00750-2	Isoform 2 of Tissue-type plasminogen activator OS=Homo sapiens GN=PLAT - [TPA_HUMAN]	0.819976
D6RHX2	ELMO domain-containing protein 2 (Fragment) OS=Homo sapiens GN=ELMOD2 PE=2 SV=1 - [D6RHX2_HUMAN]	0.734254		P45973	Chromobox protein homolog 5 OS=Homo sapiens GN=CBX5 PE=1 SV=1 - [CBX5_HUMAN]	0.818517
O00767	Acyl-CoA desaturase OS=Homo sapiens GN=SCD PE=1 SV=2 - [ACOD_HUMAN]	0.734239		P35268	60S ribosomal protein L22 OS=Homo sapiens GN=RPL22 PE=1 SV=2 - [RL22_HUMAN]	0.818422
O14656	Torsin-1A OS=Homo sapiens GN=TOR1A PE=1 SV=1 - [TOR1A_HUMAN]	0.733844		P19784	Casein kinase II subunit alpha' OS=Homo sapiens GN=CSNK2A2 PE=1 SV=1 - [CSK22_HUMAN]	0.81836
G5E9C5	Phosphodiesterase 5A, cGMP-specific, isoform CRA_a OS=Homo sapiens GN=PDE5A PE=4 SV=1 - [G5E9C5_HUMAN]	0.733207		P24593	Insulin-like growth factor-binding protein 5 OS=Homo sapiens GN=IGFBP5 PE=1 SV=1 - [IBP5_HUMAN]	0.817921
Q9UHY7-2	Isoform 2 of Enolase-phosphatase E1 OS=Homo sapiens GN=ENOPH1 - [ENOPH_HUMAN]	0.731932		B7Z5C0	DnaJ homolog subfamily A member 1 OS=Homo sapiens GN=DNAJA1 PE=2 SV=1 - [B7Z5C0_HUMAN]	0.817885
Q9GZP4-2	Isoform 2 of PITH domain-containing protein 1 OS=Homo sapiens GN=PITHD1 - [PITH1_HUMAN]	0.731802		P61353	60S ribosomal protein L27 OS=Homo sapiens GN=RPL27 PE=1 SV=2 - [RL27_HUMAN]	0.817637
P67936-2	Isoform 2 of Tropomyosin alpha-4 chain OS=Homo sapiens GN=TPM4 - [TPM4_HUMAN]	0.731397		Q99442	Translocation protein SEC62 OS=Homo sapiens GN=SEC62 PE=1 SV=1 - [SEC62_HUMAN]	0.816429
Q9BTM9	Ubiquitin-related modifier 1 homolog OS=Homo sapiens GN=URM1 PE=1 SV=1 - [URM1_HUMAN]	0.730138		P62241	40S ribosomal protein S8 OS=Homo sapiens GN=RPS8 PE=1 SV=2 - [RS8_HUMAN]	0.81606
Q14789	Golgin subfamily B member 1 OS=Homo sapiens GN=GOLGB1 PE=1 SV=2 - [GOGB1_HUMAN]	0.72899		Q96PD2	Discoidin, CUB and LCCL domain-containing protein 2 OS=Homo sapiens GN=DCBLD2 PE=1 SV=1 - [DCBD2_HUMAN]	0.816059
P27348	14-3-3 protein theta OS=Homo sapiens GN=YWHAQ PE=1 SV=1 - [1433T_HUMAN]	0.728653		O75165	DnaJ homolog subfamily C member 13 OS=Homo sapiens GN=DNAJC13 PE=1 SV=5 - [DJC13_HUMAN]	0.815652
Q9NQS1	Cell death regulator Aven OS=Homo sapiens GN=AVEN PE=1 SV=1 - [AVEN_HUMAN]	0.727817		Q12792-4	Isoform 4 of Twinfilin-1 OS=Homo sapiens GN=TWF1 - [TWF1_HUMAN]	0.815399
D6RGY8	Protein YIPF3 (Fragment) OS=Homo sapiens GN=YIPF3 PE=2 SV=1 - [D6RGY8_HUMAN]	0.727806		Q9UBU9-2	Isoform 2 of Nuclear RNA export factor 1 OS=Homo sapiens GN=NXF1 - [NXF1_HUMAN]	0.814709
P09543-2	Isoform CNPI of 2',3'-cyclic-nucleotide 3'-phosphodiesterase OS=Homo sapiens GN=CNP - [CN37_HUMAN]	0.727582		P23396	40S ribosomal protein S3 OS=Homo sapiens GN=RPS3 PE=1 SV=2 - [RS3_HUMAN]	0.814264
O75503	Ceroid-lipofuscinosis neuronal protein 5 OS=Homo sapiens GN=CLN5 PE=1 SV=2 - [CLN5_HUMAN]	0.727191		Q96CS3	FAS-associated factor 2 OS=Homo sapiens GN=FAF2 PE=1 SV=2 - [FAF2_HUMAN]	0.81292
F8WF49	Disks large-associated protein 4 OS=Homo sapiens GN=DLGAP4 PE=2 SV=1 - [F8WF49_HUMAN]	0.72713		H3BRU6	Poly(rC)-binding protein 2 (Fragment) OS=Homo sapiens GN=PCBP2 PE=4 SV=1 - [H3BRU6_HUMAN]	0.812416
Q8WVQ1	Soluble calcium-activated nucleotidase 1 OS=Homo sapiens GN=CANT1 PE=1 SV=1 - [CANT1_HUMAN]	0.726865		Q15427	Splicing factor 3B subunit 4 OS=Homo sapiens GN=SF3B4 PE=1 SV=1 - [SF3B4_HUMAN]	0.812263
Q99614	Tetratricopeptide repeat protein 1 OS=Homo sapiens GN=TTC1 PE=1 SV=1 - [TTC1_HUMAN]	0.72678		P61247	40S ribosomal protein S3a OS=Homo sapiens GN=RPS3A PE=1 SV=2 - [RS3A_HUMAN]	0.811907
P26440-2	Isoform 2 of Isovaleryl-CoA dehydrogenase, mitochondrial OS=Homo sapiens GN=IVD - [IVD_HUMAN]	0.725316		O14828-2	Isoform 2 of Secretory carrier-associated membrane protein 3 OS=Homo sapiens GN=SCAMP3 - [SCAM3_HUMAN]	0.811479
K7EJX0	Mothers against decapentaplegic homolog 2 (Fragment) OS=Homo sapiens GN=SMAD2 PE=4 SV=1 - [K7EJX0_HUMAN]	0.725253		P43686	26S protease regulatory subunit 6B OS=Homo sapiens GN=PSMC4 PE=1 SV=2 - [PRS6B_HUMAN]	0.811299
Q5SW79-2	Isoform 2 of Centrosomal protein of 170 kDa OS=Homo sapiens GN=CEP170 - [CE170_HUMAN]	0.724843		P12109	Collagen alpha-1(VI) chain OS=Homo sapiens GN=COL6A1 PE=1 SV=3 - [CO6A1_HUMAN]	0.811297
B4DZ85	Nuclear receptor coactivator 4 OS=Homo sapiens GN=NCOA4 PE=2 SV=1 - [B4DZ85_HUMAN]	0.724765		P48681	Nestin OS=Homo sapiens GN=NES PE=1 SV=2 - [NEST_HUMAN]	0.81098
Q6UVK1	Chondroitin sulfate proteoglycan 4 OS=Homo sapiens GN=CSPG4 PE=1 SV=2 - [CSPG4_HUMAN]	0.724731		J3KTA4	Probable ATP-dependent RNA helicase DDX5 OS=Homo sapiens GN=DDX5 PE=3 SV=1 - [J3KTA4_HUMAN]	0.810878
P10909-3	Isoform 3 of Clusterin OS=Homo sapiens GN=CLU - [CLUS_HUMAN]	0.72423		F5H4G7	Importin subunit alpha OS=Homo sapiens GN=KPNA6 PE=2 SV=1 - [F5H4G7_HUMAN]	0.810877
P04732	Metallothionein-1E OS=Homo sapiens GN=MT1E PE=1 SV=1 - [MT1E_HUMAN]	0.723514		Q96HS1-2	Isoform 2 of Serine/threonine-protein phosphatase PGAM5, mitochondrial OS=Homo sapiens GN=PGAM5 - [PGAM5_HUMAN]	0.810615
Q9Y520-2	Isoform 2 of Protein PRRC2C OS=Homo sapiens GN=PRRC2C - [PRC2C_HUMAN]	0.722547		Q15070-2	Isoform 2 of Mitochondrial inner membrane protein OXA1L OS=Homo sapiens GN=OXA1L - [OXA1L_HUMAN]	0.810516
O95347-2	Isoform 2 of Structural maintenance of chromosomes protein 2 OS=Homo sapiens GN=SMC2 - [SMC2_HUMAN]	0.722259		F8WBK5	39S ribosomal protein L40, mitochondrial OS=Homo sapiens GN=MRPL40 PE=2 SV=1 - [F8WBK5_HUMAN]	0.810008
K7EK42	Tubulin-folding cofactor B OS=Homo sapiens GN=TBCB PE=4 SV=1 - [K7EK42_HUMAN]	0.721781		O75531	Barrier-to-autointegration factor OS=Homo sapiens GN=BANF1 PE=1 SV=1 - [BAF_HUMAN]	0.80994
Q99615-2	Isoform 2 of DnaJ homolog subfamily C member 7 OS=Homo sapiens GN=DNAJC7 - [DNJC7_HUMAN]	0.721674		Q9NVP1	ATP-dependent RNA helicase DDX18 OS=Homo sapiens GN=DDX18 PE=1 SV=2 - [DDX18_HUMAN]	0.809675
Q6P2E9-2	Isoform 2 of Enhancer of mRNA-decapping protein 4 OS=Homo sapiens GN=EDC4 - [EDC4_HUMAN]	0.721502		P62851	40S ribosomal protein S25 OS=Homo sapiens GN=RPS25 PE=1 SV=1 - [RS25_HUMAN]	0.80915
H0YD13	CD44 antigen (Fragment) OS=Homo sapiens GN=CD44 PE=2 SV=1 - [H0YD13_HUMAN]	0.720879		M0R0F0	40S ribosomal protein S5 (Fragment) OS=Homo sapiens GN=RPS5 PE=3 SV=1 - [M0R0F0_HUMAN]	0.808788
E7ERZ4	Mitochondrial-processing peptidase subunit beta OS=Homo sapiens GN=PMPCB PE=2 SV=1 - [E7ERZ4_HUMAN]	0.720748		G5E9W3	Cleavage and polyadenylation specific factor 3, 73kDa, isoform CRA_b OS=Homo sapiens GN=CPSF3 PE=4 SV=1 - [G5E9W3_HUMAN]	0.808704
Q86TI2-4	Isoform 3 of Dipeptidyl peptidase 9 OS=Homo sapiens GN=DPP9 - [DPP9_HUMAN]	0.720699		P62333	26S protease regulatory subunit 10B OS=Homo sapiens GN=PSMC6 PE=1 SV=1 - [PRS10_HUMAN]	0.808423
Q13148	TAR DNA-binding protein 43 OS=Homo sapiens GN=TARDBP PE=1 SV=1 - [TADBP_HUMAN]	0.720191		E9PM69	26S protease regulatory subunit 6A OS=Homo sapiens GN=PSMC3 PE=2 SV=1 - [E9PM69_HUMAN]	0.808132
P22102	Trifunctional purine biosynthetic protein adenosine-3 OS=Homo sapiens GN=GART PE=1 SV=1 - [PUR2_HUMAN]	0.719209		Q9HCU0	Endosialin OS=Homo sapiens GN=CD248 PE=1 SV=1 - [CD248_HUMAN]	0.806847
E5RJ48	Acyl-protein thioesterase 1 (Fragment) OS=Homo sapiens GN=LYPLA1 PE=2 SV=1 - [E5RJ48_HUMAN]	0.719141		Q13200	26S proteasome non-ATPase regulatory subunit 2 OS=Homo sapiens GN=PSMD2 PE=1 SV=3 - [PSMD2_HUMAN]	0.806288
Q13185	Chromobox protein homolog 3 OS=Homo sapiens GN=CBX3 PE=1 SV=4 - [CBX3_HUMAN]	0.718711		P62269	40S ribosomal protein S18 OS=Homo sapiens GN=RPS18 PE=1 SV=3 - [RS18_HUMAN]	0.80621
I3NI02	Golgi SNAP receptor complex member 2 (Fragment) OS=Homo sapiens GN=GOSR2 PE=2 SV=1 - [I3NI02_HUMAN]	0.718457		P62280	40S ribosomal protein S11 OS=Homo sapiens GN=RPS11 PE=1 SV=3 - [RS11_HUMAN]	0.8057
P52594-2	Isoform 2 of Arf-GAP domain and FG repeat-containing protein 1 OS=Homo sapiens GN=AGFG1 - [AGFG1_HUMAN]	0.718086		Q9Y3T9	Nucleolar complex protein 2 homolog OS=Homo sapiens GN=NOC2L PE=1 SV=4 - [NOC2L_HUMAN]	0.805344
Q16850	Lanosterol 14-alpha demethylase OS=Homo sapiens GN=CYP51A1 PE=1 SV=3 - [CP51A_HUMAN]	0.717986		O43242	26S proteasome non-ATPase regulatory subunit 3 OS=Homo sapiens GN=PSMD3 PE=1 SV=2 - [PSMD3_HUMAN]	0.80516
H3BMT0	Hematological and neurological-expressed 1-like protein (Fragment) OS=Homo sapiens GN=HN1L PE=2 SV=1 - [H3BMT0_HUMAN]	0.714534		Q92783-2	Isoform 2 of Signal transducing adapter molecule 1 OS=Homo sapiens GN=STAM - [STAM1_HUMAN]	0.805097
P78318	Immunoglobulin-binding protein 1 OS=Homo sapiens GN=IGBP1 PE=1 SV=1 - [IGBP1_HUMAN]	0.714073		O75607	Nucleoplasmin-3 OS=Homo sapiens GN=NPM3 PE=1 SV=3 - [NPM3_HUMAN]	0.804653
Q96FQ6	Protein S100-A16 OS=Homo sapiens GN=S100A16 PE=1 SV=1 - [S10AG_HUMAN]	0.713094		O00461	Golgi integral membrane protein 4 OS=Homo sapiens GN=GOLIM4 PE=1 SV=1 - [GOLI4_HUMAN]	0.804252
B4DIT7	Protein-glutamine gamma-glutamyltransferase 2 OS=Homo sapiens GN=TGM2 PE=2 SV=1 - [B4DIT7_HUMAN]	0.712765		O76024	Wolframin OS=Homo sapiens GN=WFS1 PE=1 SV=2 - [WFS1_HUMAN]	0.802813
Q9H444	Charged multivesicular body protein 4b OS=Homo sapiens GN=CHMP4B PE=1 SV=1 - [CHM4B_HUMAN]	0.712698		H7C1X9	CCR4-NOT transcription complex subunit 10 (Fragment) OS=Homo sapiens GN=CNOT10 PE=4 SV=1 - [H7C1X9_HUMAN]	0.802611
Q13509	Tubulin beta-3 chain OS=Homo sapiens GN=TUBB3 PE=1 SV=2 - [TBB3_HUMAN]	0.712228		C9JT28	Interleukin-1 receptor accessory protein (Fragment) OS=Homo sapiens GN=IL1RAP PE=2 SV=1 - [C9JT28_HUMAN]	0.802164
Q5T123	SH3 domain-binding glutamic acid-rich-like protein 3 OS=Homo sapiens GN=SH3BGRL3 PE=2 SV=1 - [Q5T123_HUMAN]	0.710412		P62273	40S ribosomal protein S29 OS=Homo sapiens GN=RPS29 PE=1 SV=2 - [RS29_HUMAN]	0.801725
P05120	Plasminogen activator inhibitor 2 OS=Homo sapiens GN=SERPINB2 PE=1 SV=2 - [PAI2_HUMAN]	0.710271		P12110	Collagen alpha-2(VI) chain OS=Homo sapiens GN=COL6A2 PE=1 SV=4 - [CO6A2_HUMAN]	0.801047
J3QRJ3	Thy-1 membrane glycoprotein OS=Homo sapiens GN=THY1 PE=4 SV=1 - [J3QRJ3_HUMAN]	0.709694		P15880	40S ribosomal protein S2 OS=Homo sapiens GN=RPS2 PE=1 SV=2 - [RS2_HUMAN]	0.800744
Q9BRK5-4	Isoform 4 of 45 kDa calcium-binding protein OS=Homo sapiens GN=SDF4 - [CAB45_HUMAN]	0.709595		Q9NZJ7-2	Isoform 2 of Mitochondrial carrier homolog 1 OS=Homo sapiens GN=MTCH1 - [MTCH1_HUMAN]	0.800579
B4E0G4	PHD finger protein 6 OS=Homo sapiens GN=PHF6 PE=2 SV=1 - [B4E0G4_HUMAN]	0.709506		Q9BWF3	RNA-binding protein 4 OS=Homo sapiens GN=RBM4 PE=1 SV=1 - [RBM4_HUMAN]	0.800482
C8C9T5	FKBP8 isoform 1 OS=Homo sapiens GN=FKBP8 PE=2 SV=1 - [C8C9T5_HUMAN]	0.709272		F5H2B9	Uveal autoantigen with coiled-coil domains and ankyrin repeats OS=Homo sapiens GN=UACA PE=2 SV=1 - [F5H2B9_HUMAN]	0.800396
Q9Y305-3	Isoform 3 of Acyl-coenzyme A thioesterase 9, mitochondrial OS=Homo sapiens GN=ACOT9 - [ACOT9_HUMAN]	0.708595		Q9H223	EH domain-containing protein 4 OS=Homo sapiens GN=EHD4 PE=1 SV=1 - [EHD4_HUMAN]	0.800079
O60507	Protein-tyrosine sulfotransferase 1 OS=Homo sapiens GN=TPST1 PE=2 SV=1 - [TPST1_HUMAN]	0.708441		Q9Y399	28S ribosomal protein S2, mitochondrial OS=Homo sapiens GN=MRPS2 PE=1 SV=1 - [RT02_HUMAN]	0.799916
Q9NR31	GTP-binding protein SAR1a OS=Homo sapiens GN=SAR1A PE=1 SV=1 - [SAR1A_HUMAN]	0.706398		F5H4L7	Vacuolar protein sorting-associated protein 26A OS=Homo sapiens GN=VPS26A PE=2 SV=1 - [F5H4L7_HUMAN]	0.799534
H7C2X0	Translation initiation factor eIF-2B subunit epsilon (Fragment) OS=Homo sapiens GN=EIF2B5 PE=4 SV=1 - [H7C2X0_HUMAN]	0.706135		R4GMX3	Polycomb complex protein BMI-1 OS=Homo sapiens GN=BMI1 PE=4 SV=1 - [R4GMX3_HUMAN]	0.799397
Q08945	FACT complex subunit SSRP1 OS=Homo sapiens GN=SSRP1 PE=1 SV=1 - [SSRP1_HUMAN]	0.706054		Q9BW60	Elongation of very long chain fatty acids protein 1 OS=Homo sapiens GN=ELOVL1 PE=1 SV=1 - [ELOV1_HUMAN]	0.799294
Q92973-2	Isoform 2 of Transportin-1 OS=Homo sapiens GN=TNPO1 - [TNPO1_HUMAN]	0.705972		O00139-2	Isoform 2 of Kinesin-like protein KIF2A OS=Homo sapiens GN=KIF2A - [KIF2A_HUMAN]	0.799079
P23219-3	Isoform 3 of Prostaglandin G/H synthase 1 OS=Homo sapiens GN=PTGS1 - [PGH1_HUMAN]	0.70501		C9JIG9	Serine/threonine-protein kinase OSR1 OS=Homo sapiens GN=OXSR1 PE=2 SV=1 - [C9JIG9_HUMAN]	0.799051
Q6K0P9-6	Isoform 6 of Pyrin and HIN domain-containing protein 1 OS=Homo sapiens GN=PYHIN1 - [IFIX_HUMAN]	0.704415		Q9H8Y8	Golgi reassembly-stacking protein 2 OS=Homo sapiens GN=GORASP2 PE=1 SV=3 - [GORS2_HUMAN]	0.798872
P62495	Eukaryotic peptide chain release factor subunit 1 OS=Homo sapiens GN=ETF1 PE=1 SV=3 - [ERF1_HUMAN]	0.704341		C9J8P8	Armadillo repeat-containing protein 8 (Fragment) OS=Homo sapiens GN=ARMC8 PE=2 SV=1 - [C9J8P8_HUMAN]	0.798625
Q86UY8-2	Isoform 2 of 5'-nucleotidase domain-containing protein 3 OS=Homo sapiens GN=NT5DC3 - [NT5D3_HUMAN]	0.704077		H0YAQ0	Set1/Ash2 histone methyltransferase complex subunit ASH2 (Fragment) OS=Homo sapiens GN=ASH2L PE=4 SV=1 - [H0YAQ0_HUMAN]	0.798621
Q9Y333	U6 snRNA-associated Sm-like protein LSm2 OS=Homo sapiens GN=LSM2 PE=1 SV=1 - [LSM2_HUMAN]	0.702637		Q96KR6	Protein FAM210B OS=Homo sapiens GN=FAM210B PE=1 SV=2 - [F210B_HUMAN]	0.798575
Q92504	Zinc transporter SLC39A7 OS=Homo sapiens GN=SLC39A7 PE=1 SV=2 - [S39A7_HUMAN]	0.701125		Q99613	Eukaryotic translation initiation factor 3 subunit C OS=Homo sapiens GN=EIF3C PE=1 SV=1 - [EIF3C_HUMAN]	0.798194
Q15067	Peroxisomal acyl-coenzyme A oxidase 1 OS=Homo sapiens GN=ACOX1 PE=1 SV=3 - [ACOX1_HUMAN]	0.699628		O60313	Dynamin-like 120 kDa protein, mitochondrial OS=Homo sapiens GN=OPA1 PE=1 SV=3 - [OPA1_HUMAN]	0.798029
F5H2T0	Elongator complex protein 1 OS=Homo sapiens GN=IKBKAP PE=2 SV=1 - [F5H2T0_HUMAN]	0.698644		Q7RTV0	PHD finger-like domain-containing protein 5A OS=Homo sapiens GN=PHF5A PE=1 SV=1 - [PHF5A_HUMAN]	0.797856
P60174-1	Isoform 2 of Triosephosphate isomerase OS=Homo sapiens GN=TPI1 - [TPIS_HUMAN]	0.697421		P62861	40S ribosomal protein S30 OS=Homo sapiens GN=FAU PE=1 SV=1 - [RS30_HUMAN]	0.797748
Q08752	Peptidyl-prolyl cis-trans isomerase D OS=Homo sapiens GN=PPID PE=1 SV=3 - [PPID_HUMAN]	0.696906		Q4KMP7	TBC1 domain family member 10B OS=Homo sapiens GN=TBC1D10B PE=1 SV=3 - [TB10B_HUMAN]	0.797322
P55957	BH3-interacting domain death agonist OS=Homo sapiens GN=BID PE=1 SV=1 - [BID_HUMAN]	0.69514		Q14444-2	Isoform 2 of Caprin-1 OS=Homo sapiens GN=CAPRIN1 - [CAPR1_HUMAN]	0.797137
Q8TBX8-2	Isoform 2 of Phosphatidylinositol 5-phosphate 4-kinase type-2 gamma OS=Homo sapiens GN=PIP4K2C - [PI42C_HUMAN]	0.694195		Q9Y6C2	EMILIN-1 OS=Homo sapiens GN=EMILIN1 PE=1 SV=2 - [EMIL1_HUMAN]	0.796612
Q9NZZ3-2	Isoform 2 of Charged multivesicular body protein 5 OS=Homo sapiens GN=CHMP5 - [CHMP5_HUMAN]	0.693689		H0YHS6	Tyrosine--tRNA ligase, mitochondrial (Fragment) OS=Homo sapiens GN=YARS2 PE=2 SV=1 - [H0YHS6_HUMAN]	0.795455
P55884	Eukaryotic translation initiation factor 3 subunit B OS=Homo sapiens GN=EIF3B PE=1 SV=3 - [EIF3B_HUMAN]	0.693447		B1AMT4	Cohesin subunit SA-2 (Fragment) OS=Homo sapiens GN=STAG2 PE=2 SV=1 - [B1AMT4_HUMAN]	0.795026
P52888	Thimet oligopeptidase OS=Homo sapiens GN=THOP1 PE=1 SV=2 - [THOP1_HUMAN]	0.692789		Q9Y2D4-2	Isoform 2 of Exocyst complex component 6B OS=Homo sapiens GN=EXOC6B - [EXC6B_HUMAN]	0.794647
P43121	Cell surface glycoprotein MUC18 OS=Homo sapiens GN=MCAM PE=1 SV=2 - [MUC18_HUMAN]	0.692068		P51153	Ras-related protein Rab-13 OS=Homo sapiens GN=RAB13 PE=1 SV=1 - [RAB13_HUMAN]	0.794426
Q8WUM9	Sodium-dependent phosphate transporter 1 OS=Homo sapiens GN=SLC20A1 PE=1 SV=1 - [S20A1_HUMAN]	0.690847		P31948	Stress-induced-phosphoprotein 1 OS=Homo sapiens GN=STIP1 PE=1 SV=1 - [STIP1_HUMAN]	0.794381
Q58FF6	Putative heat shock protein HSP 90-beta 4 OS=Homo sapiens GN=HSP90AB4P PE=5 SV=1 - [H90B4_HUMAN]	0.688715		G3V5X9	Sorting nexin-6 (Fragment) OS=Homo sapiens GN=SNX6 PE=2 SV=1 - [G3V5X9_HUMAN]	0.794041
Q15121	Astrocytic phosphoprotein PEA-15 OS=Homo sapiens GN=PEA15 PE=1 SV=2 - [PEA15_HUMAN]	0.688376		B4DIT7	Protein-glutamine gamma-glutamyltransferase 2 OS=Homo sapiens GN=TGM2 PE=2 SV=1 - [B4DIT7_HUMAN]	0.793507
P17612-2	Isoform 2 of cAMP-dependent protein kinase catalytic subunit alpha OS=Homo sapiens GN=PRKACA - [KAPCA_HUMAN]	0.687146		Q0VDF9	Heat shock 70 kDa protein 14 OS=Homo sapiens GN=HSPA14 PE=1 SV=1 - [HSP7E_HUMAN]	0.793265
B4DJA5	Ras-related protein Rab-5A OS=Homo sapiens GN=RAB5A PE=2 SV=1 - [B4DJA5_HUMAN]	0.686905		Q13283	Ras GTPase-activating protein-binding protein 1 OS=Homo sapiens GN=G3BP1 PE=1 SV=1 - [G3BP1_HUMAN]	0.79295
P46939	Utrophin OS=Homo sapiens GN=UTRN PE=1 SV=2 - [UTRO_HUMAN]	0.686746		P61604	10 kDa heat shock protein, mitochondrial OS=Homo sapiens GN=HSPE1 PE=1 SV=2 - [CH10_HUMAN]	0.792423
Q14258	E3 ubiquitin/ISG15 ligase TRIM25 OS=Homo sapiens GN=TRIM25 PE=1 SV=2 - [TRI25_HUMAN]	0.686489		Q8IY81	pre-rRNA processing protein FTSJ3 OS=Homo sapiens GN=FTSJ3 PE=1 SV=2 - [SPB1_HUMAN]	0.792033
P82932	28S ribosomal protein S6, mitochondrial OS=Homo sapiens GN=MRPS6 PE=1 SV=3 - [RT06_HUMAN]	0.685552		Q14320	Protein FAM50A OS=Homo sapiens GN=FAM50A PE=1 SV=2 - [FA50A_HUMAN]	0.791397
P35611-2	Isoform 2 of Alpha-adducin OS=Homo sapiens GN=ADD1 - [ADDA_HUMAN]	0.685421		Q7L014	Probable ATP-dependent RNA helicase DDX46 OS=Homo sapiens GN=DDX46 PE=1 SV=2 - [DDX46_HUMAN]	0.791196
Q3KQU3-2	Isoform 2 of MAP7 domain-containing protein 1 OS=Homo sapiens GN=MAP7D1 - [MA7D1_HUMAN]	0.685225		H7C3P9	COP9 signalosome complex subunit 3 OS=Homo sapiens GN=COPS3 PE=4 SV=2 - [H7C3P9_HUMAN]	0.790954
P20290-2	Isoform 2 of Transcription factor BTF3 OS=Homo sapiens GN=BTF3 - [BTF3_HUMAN]	0.683586		Q9Y3B7-2	Isoform 2 of 39S ribosomal protein L11, mitochondrial OS=Homo sapiens GN=MRPL11 - [RM11_HUMAN]	0.790817
P09651-3	Isoform 2 of Heterogeneous nuclear ribonucleoprotein A1 OS=Homo sapiens GN=HNRNPA1 - [ROA1_HUMAN]	0.682919		P25398	40S ribosomal protein S12 OS=Homo sapiens GN=RPS12 PE=1 SV=3 - [RS12_HUMAN]	0.790279
P07108	Acyl-CoA-binding protein OS=Homo sapiens GN=DBI PE=1 SV=2 - [ACBP_HUMAN]	0.682403		O15484	Calpain-5 OS=Homo sapiens GN=CAPN5 PE=1 SV=2 - [CAN5_HUMAN]	0.790048
E9PC52	Histone-binding protein RBBP7 OS=Homo sapiens GN=RBBP7 PE=2 SV=1 - [E9PC52_HUMAN]	0.67878		Q9Y2C4-3	Isoform 3 of Nuclease EXOG, mitochondrial OS=Homo sapiens GN=EXOG - [EXOG_HUMAN]	0.79002
P02795	Metallothionein-2 OS=Homo sapiens GN=MT2A PE=1 SV=1 - [MT2_HUMAN]	0.677819		Q9UJU6	Drebrin-like protein OS=Homo sapiens GN=DBNL PE=1 SV=1 - [DBNL_HUMAN]	0.78889
O00161-2	Isoform SNAP-23b of Synaptosomal-associated protein 23 OS=Homo sapiens GN=SNAP23 - [SNP23_HUMAN]	0.67655		E9PIM6	Thy-1 membrane glycoprotein (Fragment) OS=Homo sapiens GN=THY1 PE=2 SV=1 - [E9PIM6_HUMAN]	0.787146
Q02952-3	Isoform 3 of A-kinase anchor protein 12 OS=Homo sapiens GN=AKAP12 - [AKA12_HUMAN]	0.676394		P42677	40S ribosomal protein S27 OS=Homo sapiens GN=RPS27 PE=1 SV=3 - [RS27_HUMAN]	0.786663
Q99613	Eukaryotic translation initiation factor 3 subunit C OS=Homo sapiens GN=EIF3C PE=1 SV=1 - [EIF3C_HUMAN]	0.67591		Q86V48-2	Isoform 2 of Leucine zipper protein 1 OS=Homo sapiens GN=LUZP1 - [LUZP1_HUMAN]	0.78621
Q9Y285	Phenylalanine--tRNA ligase alpha subunit OS=Homo sapiens GN=FARSA PE=1 SV=3 - [SYFA_HUMAN]	0.675363		Q14683	Structural maintenance of chromosomes protein 1A OS=Homo sapiens GN=SMC1A PE=1 SV=2 - [SMC1A_HUMAN]	0.785747
P40121-2	Isoform 2 of Macrophage-capping protein OS=Homo sapiens GN=CAPG - [CAPG_HUMAN]	0.674354		E9PC52	Histone-binding protein RBBP7 OS=Homo sapiens GN=RBBP7 PE=2 SV=1 - [E9PC52_HUMAN]	0.785685
P46934-4	Isoform 4 of E3 ubiquitin-protein ligase NEDD4 OS=Homo sapiens GN=NEDD4 - [NEDD4_HUMAN]	0.674094		C9JG32	Elongation factor Ts (Fragment) OS=Homo sapiens GN=TSFM PE=2 SV=1 - [C9JG32_HUMAN]	0.785619
O75794	Cell division cycle protein 123 homolog OS=Homo sapiens GN=CDC123 PE=1 SV=1 - [CD123_HUMAN]	0.673093		Q9BYG4	Partitioning defective 6 homolog gamma OS=Homo sapiens GN=PARD6G PE=1 SV=1 - [PAR6G_HUMAN]	0.785619
Q9Y3B7-2	Isoform 2 of 39S ribosomal protein L11, mitochondrial OS=Homo sapiens GN=MRPL11 - [RM11_HUMAN]	0.669672		Q12874	Splicing factor 3A subunit 3 OS=Homo sapiens GN=SF3A3 PE=1 SV=1 - [SF3A3_HUMAN]	0.785559
B3KTU7	Gamma-tubulin complex component 2 OS=Homo sapiens GN=TUBGCP2 PE=2 SV=1 - [B3KTU7_HUMAN]	0.669602		B8ZZQ6	Thymosin alpha-1 OS=Homo sapiens GN=PTMA PE=4 SV=1 - [B8ZZQ6_HUMAN]	0.785547
B4DLW8	Probable ATP-dependent RNA helicase DDX5 OS=Homo sapiens GN=DDX5 PE=2 SV=1 - [B4DLW8_HUMAN]	0.661581		P30530-2	Isoform Short of Tyrosine-protein kinase receptor UFO OS=Homo sapiens GN=AXL - [UFO_HUMAN]	0.785264
M0R080	DnaJ homolog subfamily B member 1 (Fragment) OS=Homo sapiens GN=DNAJB1 PE=4 SV=1 - [M0R080_HUMAN]	0.658324		P46776	60S ribosomal protein L27a OS=Homo sapiens GN=RPL27A PE=1 SV=2 - [RL27A_HUMAN]	0.785091
P51397	Death-associated protein 1 OS=Homo sapiens GN=DAP PE=1 SV=3 - [DAP1_HUMAN]	0.657658		A5YKK6-3	Isoform 3 of CCR4-NOT transcription complex subunit 1 OS=Homo sapiens GN=CNOT1 - [CNOT1_HUMAN]	0.785058
Q86VY9	Transmembrane protein 200A OS=Homo sapiens GN=TMEM200A PE=1 SV=1 - [T200A_HUMAN]	0.657467		P62266	40S ribosomal protein S23 OS=Homo sapiens GN=RPS23 PE=1 SV=3 - [RS23_HUMAN]	0.784811
P08238	Heat shock protein HSP 90-beta OS=Homo sapiens GN=HSP90AB1 PE=1 SV=4 - [HS90B_HUMAN]	0.656985		Q86W42-3	Isoform 3 of THO complex subunit 6 homolog OS=Homo sapiens GN=THOC6 - [THOC6_HUMAN]	0.784568
R4GN98	Protein S100-A6 (Fragment) OS=Homo sapiens GN=S100A6 PE=4 SV=1 - [R4GN98_HUMAN]	0.656306		E5RJR5	S-phase kinase-associated protein 1 OS=Homo sapiens GN=SKP1 PE=2 SV=1 - [E5RJR5_HUMAN]	0.784424
P48960-2	Isoform 2 of CD97 antigen OS=Homo sapiens GN=CD97 - [CD97_HUMAN]	0.656163		B4DVY1	Eukaryotic translation initiation factor 3 subunit D OS=Homo sapiens GN=EIF3D PE=2 SV=1 - [B4DVY1_HUMAN]	0.783051
P29692-3	Isoform 3 of Elongation factor 1-delta OS=Homo sapiens GN=EEF1D - [EF1D_HUMAN]	0.655917		Q9Y3C8	Ubiquitin-fold modifier-conjugating enzyme 1 OS=Homo sapiens GN=UFC1 PE=1 SV=3 - [UFC1_HUMAN]	0.782631
P23919	Thymidylate kinase OS=Homo sapiens GN=DTYMK PE=1 SV=4 - [KTHY_HUMAN]	0.655717		Q93062-4	Isoform D of RNA-binding protein with multiple splicing OS=Homo sapiens GN=RBPMS - [RBPMS_HUMAN]	0.782591
Q5TIH2	Vesicle transport protein SFT2B OS=Homo sapiens GN=SFT2D2 PE=4 SV=1 - [Q5TIH2_HUMAN]	0.655296		Q15785	Mitochondrial import receptor subunit TOM34 OS=Homo sapiens GN=TOMM34 PE=1 SV=2 - [TOM34_HUMAN]	0.782413
O15270	Serine palmitoyltransferase 2 OS=Homo sapiens GN=SPTLC2 PE=1 SV=1 - [SPTC2_HUMAN]	0.655136		E9PMR4	CD151 antigen OS=Homo sapiens GN=CD151 PE=2 SV=1 - [E9PMR4_HUMAN]	0.781913
H3BPG8	Exportin-6 (Fragment) OS=Homo sapiens GN=XPO6 PE=4 SV=1 - [H3BPG8_HUMAN]	0.654966		H0YD13	CD44 antigen (Fragment) OS=Homo sapiens GN=CD44 PE=2 SV=1 - [H0YD13_HUMAN]	0.781544
O95864	Fatty acid desaturase 2 OS=Homo sapiens GN=FADS2 PE=1 SV=1 - [FADS2_HUMAN]	0.654937		Q9HD33-2	Isoform 2 of 39S ribosomal protein L47, mitochondrial OS=Homo sapiens GN=MRPL47 - [RM47_HUMAN]	0.781021
B4E1K7	Stomatin-like protein 2, mitochondrial OS=Homo sapiens GN=STOML2 PE=2 SV=1 - [B4E1K7_HUMAN]	0.654818		P46781	40S ribosomal protein S9 OS=Homo sapiens GN=RPS9 PE=1 SV=3 - [RS9_HUMAN]	0.780654
Q9UKU6	Thyrotropin-releasing hormone-degrading ectoenzyme OS=Homo sapiens GN=TRHDE PE=2 SV=1 - [TRHDE_HUMAN]	0.654632		O76094	Signal recognition particle subunit SRP72 OS=Homo sapiens GN=SRP72 PE=1 SV=3 - [SRP72_HUMAN]	0.780386
Q13177	Serine/threonine-protein kinase PAK 2 OS=Homo sapiens GN=PAK2 PE=1 SV=3 - [PAK2_HUMAN]	0.654082		K7ESG9	Nuclear factor 1 X-type (Fragment) OS=Homo sapiens GN=NFIX PE=4 SV=1 - [K7ESG9_HUMAN]	0.780289
P43490	Nicotinamide phosphoribosyltransferase OS=Homo sapiens GN=NAMPT PE=1 SV=1 - [NAMPT_HUMAN]	0.652804		B4DJV2	Citrate synthase OS=Homo sapiens GN=CS PE=2 SV=1 - [B4DJV2_HUMAN]	0.780175
P06132	Uroporphyrinogen decarboxylase OS=Homo sapiens GN=UROD PE=1 SV=2 - [DCUP_HUMAN]	0.650096		F8VS10	Spermatogenesis-associated serine-rich protein 2 OS=Homo sapiens GN=SPATS2 PE=2 SV=1 - [F8VS10_HUMAN]	0.779813
[truncated: 745 more rows]
